# Supplementary material for: Silver(I) nitrate two-dimensional coordination polymers of two new pyrazine­thio­phane ligands: 5,7-di­hydro-1H,3H-dithieno[3,4-b:3′,4′-e]pyrazine and 3,4,8,10,11,13-hexa­hydro-1H,6H-bis­([1,4]di­thio­cino)[6,7-b:6′,7′-e]pyrazine
Source: Acta Crystallogr E Crystallogr Commun. 2020 Mar 13;76(Pt 4):539–46. doi: 10.1107/S205698902000362X (PMC7133031; doi:10.1107/S205698902000362X)
Supplement: Supplementary file 1 [file e-76-00539-sup1.cif]

##############################################################################
#                                                                            #
# This CIF contains the data in a paper accepted for publication in          #
# Acta Crystallographica Section E. It conforms to the requirements of       #
# Notes for Authors for Acta Crystallographica Section E, and has been       #
# peer reviewed under the auspices of the IUCr Commission on Journals.       #
#                                                                            #
# Full details of the Crystallographic Information File format               #
# are given in the paper "The Crystallographic Information File (CIF):       #
# a New Standard Archive File for Crystallography" by S. R. Hall, F. H.      #
# Allen and I. D. Brown [Acta Cryst. (1991), A47, 655-685].                  #
#                                                                            #
# The current version of the core CIF dictionary is obtainable from          #
# ftp://ftp.iucr.org/pub/cif_core.dic.                                       #
#                                                                            #
# Software is freely available for graphical display of the structure(s)     #
# in this CIF. For information consult the CIF software page                 #
# http://www.iucr.org/resources/cif/software.                                #
#                                                                            #
# This file may be used for bona fide research purposes within the           #
# scientific community so long as proper attribution is given to the journal # 
# article from which it was obtained.                                        #
#                                                                            #
##############################################################################
data_L1
_audit_creation_method     'SHELXL-2018/3'
_chemical_name_systematic
;\
Poly[(\m-5,7-dihydro-1<i>H</i>,3<i>H</i>-dithieno[3,4-<i>b</i>;3',4'-\
<i>e</i>]pyrazine-\k^2^<i>S</i>:<i>S</i>')(\m-nitrato-\k^2^<i>O</i>:<i>O</i>')\
silver(I)]
;
_chemical_name_common     ?
_chemical_formula_moiety     'C8 H8 N2 S2'
_chemical_formula_sum     'C8 H8 N2 S2'
_chemical_formula_iupac     '[Ag (N O3) (C8 H8 N2 S2)]'
_chemical_formula_weight     196.28
_chemical_melting_point     ?
_space_group_crystal_system     monoclinic
_space_group_name_H-M_alt     'P 21/n'
_space_group_name_Hall     '-P 2yn'
loop_
    _space_group_symop_operation_xyz
    'x, y, z'
    '-x+1/2, y+1/2, -z+1/2'
    '-x, -y, -z'
    'x-1/2, -y-1/2, z-1/2'
_cell_length_a     4.1027(4)
_cell_length_b     12.1789(18)
_cell_length_c     8.1014(8)
_cell_angle_alpha     90
_cell_angle_beta     95.780(12)
_cell_angle_gamma     90
_cell_volume     402.74(8)
_cell_formula_units_Z     2
_cell_measurement_reflns_used     3541
_cell_measurement_theta_min     3.05
_cell_measurement_theta_max     25.70
_cell_measurement_temperature     223(2)
_exptl_crystal_description     rod
_exptl_crystal_colour     colourless
_exptl_crystal_size_max     0.45
_exptl_crystal_size_mid     0.13
_exptl_crystal_size_min     0.10
_exptl_crystal_density_diffrn     1.619
_exptl_crystal_density_meas     ?
_exptl_crystal_density_method     ?
_exptl_crystal_F_000     204
_exptl_absorpt_coefficient_mu     0.596
_exptl_absorpt_correction_type     none
_exptl_absorpt_process_details     ?
_exptl_absorpt_correction_T_min     ?
_exptl_absorpt_correction_T_max     ?
_diffrn_ambient_temperature     223(2)
_diffrn_radiation_type     MoK\a
_diffrn_radiation_wavelength     0.71073
_diffrn_radiation_source     'fine-focus sealed tube'
_diffrn_radiation_monochromator     'plane graphite'
_diffrn_measurement_device_type     'STOE IPDS 1'
_diffrn_measurement_device     '1 circle goniometer'
_diffrn_measurement_method     '\f rotation'
_diffrn_detector     'image plate'
_diffrn_detector_area_resol_mean     ?
_diffrn_reflns_number     3025
_diffrn_reflns_av_R_equivalents     0.1590
_diffrn_reflns_av_unetI/netI     0.0983
_diffrn_reflns_theta_min     3.031
_diffrn_reflns_theta_max     25.748
_diffrn_reflns_theta_full     25.242
_diffrn_measured_fraction_theta_max     0.979
_diffrn_measured_fraction_theta_full     0.982
_diffrn_reflns_limit_h_min     -4
_diffrn_reflns_limit_h_max     4
_diffrn_reflns_limit_k_min     -14
_diffrn_reflns_limit_k_max     14
_diffrn_reflns_limit_l_min     -9
_diffrn_reflns_limit_l_max     9
_refine_special_details     ?
_reflns_number_total     744
_reflns_number_gt     590
_reflns_threshold_expression     'I > 2\s(I)'
_refine_ls_structure_factor_coef     Fsqd
_refine_ls_matrix_type     full
_refine_ls_R_factor_all     0.0849
_refine_ls_R_factor_gt     0.0736
_refine_ls_wR_factor_gt     0.1719
_refine_ls_wR_factor_ref     0.1804
_refine_ls_goodness_of_fit_ref     1.026
_refine_ls_restrained_S_all     1.026
_refine_ls_number_reflns     744
_refine_ls_number_parameters     55
_refine_ls_number_restraints     0
_refine_ls_hydrogen_treatment     constr
_refine_ls_weighting_scheme     calc
_refine_ls_weighting_details
                      'w=1/[\s^2^(Fo^2^)+(0.1296P)^2^] where P=(Fo^2^+2Fc^2^)/3'
_atom_sites_solution_hydrogens     geom
_atom_sites_solution_primary     direct
_atom_sites_solution_secondary     difmap
_refine_ls_shift/su_max     0.000
_refine_ls_shift/su_mean     0.000
_refine_diff_density_max     0.770
_refine_diff_density_min     -0.546
_refine_ls_extinction_method     none
_refine_ls_extinction_coef     .
loop_
    _atom_type_symbol
    _atom_type_description
    _atom_type_scat_dispersion_real
    _atom_type_scat_dispersion_imag
    _atom_type_scat_source
    'C' 'C' 0.0033 0.0016
                         'International Tables Vol C Tables 4.2.6.8 and 6.1.1.4'
    'H' 'H' 0.0000 0.0000
                         'International Tables Vol C Tables 4.2.6.8 and 6.1.1.4'
    'N' 'N' 0.0061 0.0033
                         'International Tables Vol C Tables 4.2.6.8 and 6.1.1.4'
    'S' 'S' 0.1246 0.1234
                         'International Tables Vol C Tables 4.2.6.8 and 6.1.1.4'
_computing_data_collection
;
EXPOSE in IPDS1 (Stoe & Cie, 1998)
;
_computing_cell_refinement
;
CELL in IPDS1 (Stoe & Cie, 1998)
;
_computing_data_reduction
;
INTEGRATE in IPDS1 (Stoe & Cie, 1998)
;
_computing_structure_solution
;
SHELXS-97 (Sheldrick, 2008)
;
_computing_structure_refinement
;
<i>SHELXL-2018/3</i> (Sheldrick, 2015)
;
_computing_molecular_graphics
;
Mercury (Macrae <i>et al.</i>,  2020)
;
_computing_publication_material
;
<i>SHELXL-2018/3</i> (Sheldrick, 2015), PLATON (Spek, 2020) and
publcif (Westrip, 2010)
;
loop_
    _atom_site_type_symbol
    _atom_site_label
    _atom_site_fract_x
    _atom_site_fract_y
    _atom_site_fract_z
    _atom_site_U_iso_or_equiv
    _atom_site_adp_type
    _atom_site_calc_flag
    _atom_site_occupancy
    _atom_site_disorder_assembly
    _atom_site_disorder_group
    S S1 0.1126(2) 0.62437(7) 0.34804(9) 0.0363(5) Uani d 1 . .
    N N1 0.4717(8) 0.3945(2) 0.0713(4) 0.0320(7) Uani d 1 . .
    C C1 0.3670(8) 0.4860(3) 0.1411(3) 0.0296(9) Uani d 1 . .
    C C2 0.3971(9) 0.5902(3) 0.0708(4) 0.0303(8) Uani d 1 . .
    C C3 0.2147(9) 0.4824(3) 0.3009(3) 0.0341(9) Uani d 1 . .
    H H3A 0.368695 0.451919 0.389472 0.041 Uiso calc 1 . .
    H H3B 0.016898 0.436835 0.289632 0.041 Uiso calc 1 . .
    C C4 0.2721(10) 0.6844(3) 0.1673(4) 0.0356(9) Uani d 1 . .
    H H4A 0.098963 0.724060 0.099563 0.043 Uiso calc 1 . .
    H H4B 0.450057 0.735867 0.201262 0.043 Uiso calc 1 . .
loop_
    _atom_site_aniso_label
    _atom_site_aniso_U_11
    _atom_site_aniso_U_22
    _atom_site_aniso_U_33
    _atom_site_aniso_U_12
    _atom_site_aniso_U_13
    _atom_site_aniso_U_23
    S1 0.0477(8) 0.0408(6) 0.0219(6) 0.0041(3) 0.0106(4) -0.0011(3)
    N1 0.0412(18) 0.0333(14) 0.0219(15) 0.0007(11) 0.0049(11) 0.0019(10)
    C1 0.034(2) 0.0354(18) 0.0197(17) -0.0011(12) 0.0062(13) 0.0012(11)
    C2 0.039(2) 0.0349(17) 0.0161(15) 0.0014(14) 0.0007(12) -0.0031(12)
    C3 0.048(2) 0.0363(17) 0.0187(18) 0.0023(14) 0.0061(15) 0.0031(12)
    C4 0.048(2) 0.0328(17) 0.0268(16) 0.0012(14) 0.0096(15) 0.0010(12)
_geom_special_details
;
 All esds (except the esd in the dihedral angle between two l.s. planes)
 are estimated using the full covariance matrix.  The cell esds are taken
 into account individually in the estimation of esds in distances, angles
 and torsion angles; correlations between esds in cell parameters are only
 used when they are defined by crystal symmetry.  An approximate (isotropic)
 treatment of cell esds is used for estimating esds involving l.s. planes.
;
loop_
    _geom_bond_atom_site_label_1
    _geom_bond_atom_site_label_2
    _geom_bond_site_symmetry_2
    _geom_bond_distance
    _geom_bond_publ_flag
    S1 C4 . 1.817(4) ?
    S1 C3 . 1.828(3) ?
    N1 C2 3_665 1.332(4) ?
    N1 C1 . 1.340(4) ?
    C1 C2 . 1.401(5) ?
    C1 C3 . 1.494(4) ?
    C2 C4 . 1.507(5) ?
    C3 H3A . 0.9800 ?
    C3 H3B . 0.9800 ?
    C4 H4A . 0.9800 ?
    C4 H4B . 0.9800 ?
loop_
    _geom_angle_atom_site_label_1
    _geom_angle_atom_site_label_2
    _geom_angle_atom_site_label_3
    _geom_angle_site_symmetry_1
    _geom_angle_site_symmetry_3
    _geom_angle
    _geom_angle_publ_flag
    C4 S1 C3 . . 95.95(14) ?
    C2 N1 C1 3_665 . 115.0(3) ?
    N1 C1 C2 . . 122.5(3) ?
    N1 C1 C3 . . 121.4(3) ?
    C2 C1 C3 . . 116.1(3) ?
    N1 C2 C1 3_665 . 122.5(3) ?
    N1 C2 C4 3_665 . 122.0(3) ?
    C1 C2 C4 . . 115.5(3) ?
    C1 C3 S1 . . 106.1(2) ?
    C1 C3 H3A . . 110.5 ?
    S1 C3 H3A . . 110.5 ?
    C1 C3 H3B . . 110.5 ?
    S1 C3 H3B . . 110.5 ?
    H3A C3 H3B . . 108.7 ?
    C2 C4 S1 . . 106.3(2) ?
    C2 C4 H4A . . 110.5 ?
    S1 C4 H4A . . 110.5 ?
    C2 C4 H4B . . 110.5 ?
    S1 C4 H4B . . 110.5 ?
    H4A C4 H4B . . 108.7 ?
loop_
    _geom_torsion_atom_site_label_1
    _geom_torsion_atom_site_label_2
    _geom_torsion_atom_site_label_3
    _geom_torsion_atom_site_label_4
    _geom_torsion_site_symmetry_1
    _geom_torsion_site_symmetry_2
    _geom_torsion_site_symmetry_3
    _geom_torsion_site_symmetry_4
    _geom_torsion
    _geom_torsion_publ_flag
    C2 N1 C1 C2 3_665 . . . -0.8(5) ?
    C2 N1 C1 C3 3_665 . . . -179.9(3) ?
    N1 C1 C2 N1 . . . 3_665 0.8(6) ?
    C3 C1 C2 N1 . . . 3_665 180.0(3) ?
    N1 C1 C2 C4 . . . . -178.9(3) ?
    C3 C1 C2 C4 . . . . 0.3(5) ?
    N1 C1 C3 S1 . . . . 179.8(3) ?
    C2 C1 C3 S1 . . . . 0.7(4) ?
    C4 S1 C3 C1 . . . . -1.1(3) ?
    N1 C2 C4 S1 3_665 . . . 179.2(3) ?
    C1 C2 C4 S1 . . . . -1.0(4) ?
    C3 S1 C4 C2 . . . . 1.2(3) ?
_shelx_space_group_comment
;
The symmetry employed for this shelxl refinement is uniquely defined
by the following loop, which should always be used as a source of
symmetry information in preference to the above space-group names.
They are only intended as comments.
;
_shelx_estimated_absorpt_T_min     0.775
_shelx_estimated_absorpt_T_max     0.943
_shelx_hkl_file
;
  -2   2   4   23.14    4.69   2
  -2   3   5 1563.67   12.37   2
   0   0  -4 6728.73   25.42   2
   3   6  -7    0.38    8.61   2
  -3   2   3    8.29    7.80   3
  -3   3  -7   67.35   14.99   3
  -3   5   6    7.21   10.43   3
  -1   0   1  398.15   11.27   3
  -1   4   6  233.27    9.82   3
   1   6   6  704.57   12.67   3
   2   2  -3 2280.27   16.44   3
   2   3  -6  751.11   10.86   3
   2   9   6   10.41   14.52   3
  -2   4   6   71.11    5.79   3
  -1   1   3  147.40    5.68   3
   0   1  -6  231.43    6.15   3
   1   8   7  169.51   10.01   3
   4   8  -3   50.61   17.78   3
   4   8  -2    3.33   15.77   3
  -4   4   4  115.46   11.30   4
  -4   5   5   34.13   12.45   4
  -2   2  -7  236.14   11.76   4
  -2   3  -8   36.78   12.77   4
   0   6   7   83.07    9.67   4
   2   2  -2  102.46    6.63   4
   2   4  -7    2.61    8.93   4
   2   5  -8   20.03   11.96   4
   3   5  -5   33.63    9.17   4
  -3   6   7   -8.08   10.15   4
  -2   7   8   -7.33   10.14   4
  -1   7   8   47.42    9.11   4
   0   4  -9    3.40    8.51   4
   0   8   8   11.76   10.04   4
  -4   2   0    9.37   11.47   4
  -2   0  -3    7.19    8.43   4
  -4   3   3  465.08   14.30   5
  -2   1   3   94.78    7.33   5
  -2   5   7    7.83   10.28   5
  -1   0  -4   29.07    5.99   5
  -1   1  -6 1090.85   12.99   5
  -1   4  -9   20.27   14.88   5
  -1   5   7  139.37    9.79   5
   0   0  -3    5.67    6.32   5
   0   2  -7  426.29    9.56   5
   0   2   4   98.62    6.55   5
   0   3   5  210.14    8.41   5
   1   1  -4  816.40   10.48   5
   1   2  -6   51.38    6.54   5
   1   5  -9   -1.22   13.18   5
   0   3  -8  337.71    8.23   5
   3   6  -6  325.60    9.35   5
  -3   3   5  526.01   11.07   6
  -1   2  -7    1.68    8.89   6
  -1   3  -8  732.43   13.72   6
   0   4   6   87.31    8.40   6
   1   3  -7  916.15   11.59   6
   1   4  -8   -6.49   10.36   6
   2   3  -5 1914.48   14.59   6
   2   8   6   52.54   12.47   6
   3   5  -4 1137.67   14.48   6
  -3   4   6    4.97    7.26   6
   1   7   7    0.58    7.48   6
  -4   2   1  135.10   12.67   6
   2   5   4   95.98   10.16   6
  -3   1   2   -0.14    6.96   7
  -3   2   4  228.80    9.34   7
  -2   0   1   14.86    5.98   7
  -2   1  -5  264.63    9.40   7
  -2   6   8    4.68   12.10   7
   0   7   8  165.11   13.27   7
   1   3   4  497.34   10.03   7
   1   4   5  448.33    9.60   7
   2   4   3   70.40    7.44   7
   2   6  -8    6.11   12.15   7
  -3   5   7   20.31    8.66   7
  -1   6   8  464.31   10.54   7
   0   1  -5 1044.58   10.51   7
   1   1  -3  127.53    6.05   7
   2   4  -6   46.51    5.70   7
   2   5  -7    3.85    7.25   7
   3   7   3   76.58   14.13   7
   3   5   0  150.05   11.84   7
  -4   4   5   -2.66   12.18   8
  -3   2  -5    9.32    9.31   8
  -2   2   5   58.89    6.75   8
  -2   3   6  981.27   11.68   8
  -2   4  -8   19.23   14.53   8
  -1   2   5   63.44    6.72   8
  -1   3   6 2570.62   17.00   8
   0   0  -2 1960.83   19.33   8
   0   5  -9   58.56   13.69   8
   0   5   7 2814.84   21.07   8
   1   5   6  101.06    8.29   8
   2   6   5   97.39    9.94   8
   3   5  -3  153.76    8.81   8
   3   6  -5    5.63   10.36   8
  -2   4   7    1.80    6.31   8
   0   1   3 2936.37   18.93   8
   1   2  -5   35.42    4.87   8
   2   3  -4  192.32    6.08   8
   3   7  -6    5.15    8.45   8
  -4   2   2    0.14    9.28   9
  -4   3   4  165.36   11.43   9
  -3   3  -6   54.81   12.54   9
  -2   2  -6    3.60    9.11   9
  -2   3  -7   21.70   10.64   9
  -1   0  -3  645.11   11.49   9
  -1   4   7    9.45    8.87   9
  -1   1   4  669.08    8.53   9
   0   2  -6   16.36    4.58   9
   0   4  -8    8.95    7.24   9
   1   5  -8   23.92    7.44   9
   2   7  -8   -2.18    9.99   9
  -4   3  -4   61.11   16.29   9
  -3   1  -3  148.19   13.32   9
   3   8   4   -0.54   14.72   9
  -3   1   3  330.35    9.16  10
  -2   1   4  807.04   10.42  10
  -2   5   8   19.19   11.99  10
  -1   0   2   -5.20    5.57  10
  -1   1  -5  301.72    8.41  10
  -1   4  -8   16.76   10.79  10
   0   3  -7 1615.54   14.69  10
   0   6   8   39.88   10.72  10
   1   1  -2 2130.90   18.05  10
   1   2   3   35.25    6.23  10
   1   3  -6 2368.17   16.12  10
   3   5  -2   89.71    8.52  10
   3   5  -1   10.51    7.86  10
  -3   3   6    2.90    6.41  10
  -1   5   8   35.82    7.59  10
   0   0  -1    1.29    5.28  10
   1   4  -7    3.75    6.21  10
   1   6   7  247.19    8.90  10
  -3   4   7  617.84   14.38  11
  -2   0   2 2421.04   18.27  11
  -1   2  -6 1706.07   14.90  11
  -1   3  -7  209.29   10.60  11
   0   3   6  422.33    9.99  11
   2   4  -5  271.51    9.49  11
   2   6  -7  663.49   13.31  11
   2   7   6  183.71   11.91  11
   3   6  -4  195.55   10.38  11
  -3   2   5    7.62    6.45  11
   2   3  -3  666.63    9.45  11
   2   5  -6   59.68    6.68  11
   3   8  -6   -0.19   10.05  11
  -4   2   3  209.87   11.32  12
   0   1  -4   38.10    5.99  12
   0   2   5 4749.86   21.51  12
   0   4   7   53.06    9.15  12
   1   1  -1  671.22   13.75  12
   3   7  -5   47.12   10.82  12
  -4   3   5   -5.80    8.95  12
  -2   2   6   -2.77    5.50  12
  -2   3   7    2.79    6.34  12
   1   6  -8  344.18    9.43  12
  -2   0  -2 3442.68   37.73  12
  -2   1  -4  160.99    8.12  13
  -1   2   6   46.80    6.68  13
  -1   3   7 1148.07   13.32  13
   0   5  -8   63.78   10.71  13
   1   2  -4 3680.39   19.32  13
   1   7   8  -11.31   14.31  13
  -2   4   8  612.42   10.72  13
   1   4   6   84.90    6.05  13
   1   1   0   77.20   10.34  13
  -3   1   4  316.39    9.51  14
  -2   0   3   -0.30    5.56  14
  -2   1   5  815.16   10.19  14
  -2   4  -7   87.52   11.21  14
  -1   4   8    0.10   10.31  14
  -1   5  -8 1145.49   18.74  14
   0   5   8   61.97   10.92  14
   1   3   5  511.73    9.71  14
   1   5  -7  113.54    9.53  14
   2   7  -7   22.56   10.73  14
   3   6  -3  162.08    9.32  14
  -1   0   3 5197.56   23.33  14
  -1   1   5  505.98    7.76  14
   0   1   4   40.16    4.78  14
   0   2  -5 2777.41   15.99  14
   0   4  -7   35.68    5.71  14
   1   3  -5  352.51    7.09  14
   2   4  -4   -0.95    4.45  14
  -4   2   4   69.95   11.18  15
  -3   2   6  371.92   10.68  15
  -3   3   7  132.86   11.18  15
   0   3  -6  422.57    9.71  15
   1   4  -6  208.53    9.13  15
   1   5   7    6.95    9.21  15
   1   7  -8   67.28   12.60  15
   2   3  -2    8.25    5.45  15
   2   5   5  421.48   11.05  15
   2   6  -6   10.81    9.16  15
   3   7  -4    3.04    9.17  15
   3   8  -5  349.79   13.57  15
  -2   3  -6  154.92    7.54  15
  -1   1  -4  516.22    8.45  15
   2   5  -5 1558.73   12.76  15
  -4   3   6  140.16   15.11  16
  -3   2  -4   56.45    9.73  16
  -3   4  -6    3.15   12.47  16
  -2   2  -5   15.62    7.75  16
  -1   0  -2   11.69    6.94  16
  -1   4  -7   56.21    9.64  16
  -1   5   9    0.50   14.14  16
   0   0   1    0.62    6.99  16
   0   6  -8   34.14   10.70  16
   2   6   6   27.19   10.85  16
   2   8  -7    4.72   11.99  16
   0   3   7 1386.06   13.10  16
   1   2   4   -2.04    3.81  16
   1   6   8  109.10    9.58  16
   2   4   4   46.63    9.82  16
  -3   1   5  328.16    9.28  17
  -3   3  -5   66.18   11.10  17
  -2   2   7  727.05   11.60  17
  -2   3   8   59.07   10.78  17
  -1   2  -5   33.15    6.55  17
  -1   3  -6   -2.01    7.68  17
  -1   6  -8  158.84   13.40  17
   0   2   6   23.44    6.55  17
   1   6  -7   28.15    9.19  17
   3   6  -2  533.22   11.73  17
  -4   2   5   44.55    8.02  17
  -2   0   4  221.72    6.45  17
  -1   2   7    1.39    5.46  17
   0   4   8   13.46    7.39  17
   1   2  -3   89.14    5.03  17
   1   8  -8   -2.15   10.02  17
   3   9  -5   29.90    8.93  17
  -3   0   1  588.84   13.67  17
  -3   0   2   -4.46    6.50  18
  -2   1   6  473.30    9.45  18
  -1   0   4    1.11    5.57  18
  -1   3   8   17.70    9.07  18
   0   1  -3 3200.04   20.43  18
   0   5  -7 2501.99   21.32  18
   2   3  -1  300.83    9.23  18
   2   7  -6  183.96   10.06  18
   2   7   7   46.01   13.70  18
  -2   5  -7   24.64    7.97  18
  -1   1   6  718.68    8.61  18
   0   0   2 1561.20   16.72  18
   0   7  -8  134.26    9.49  18
   2   9  -7    8.49   10.04  18
   2   3   2  251.73   14.94  18
  -4   1   2  114.28   10.10  19
  -3   0   3   11.18    6.72  19
  -3   2   7    1.04   10.55  19
  -3   3   8  594.10   16.27  19
  -1   4   9  644.08   17.27  19
   0   1   5 1753.59   13.73  19
   0   5   9   74.57   13.59  19
   1   4   7   71.22    9.38  19
   1   5  -6 3336.57   19.51  19
   2   4  -3    4.29    6.49  19
   3   7  -3    3.35    9.00  19
   3   8  -4   57.51   10.67  19
   1   3   6   -1.72    5.45  19
   2   6  -5   58.36    5.81  19
  -4   1   1    4.59   11.40  19
   3   6  -1    5.75    9.38  19
   3   8   5  218.18   19.50  19
  -4   1   3   58.76    9.92  20
  -4   2   6   46.48   12.60  20
  -3   1   6   92.68    9.45  20
  -1   5  -7   11.35    9.02  20
  -1   7  -8    2.80   13.28  20
   0   4  -6   93.40    8.25  20
   1   3  -4  908.66   10.65  20
   1   4  -5   21.61    6.30  20
   1   5   8 1273.17   17.10  20
   1   7  -7  280.60   11.76  20
   2   5  -4  169.26    7.41  20
  -2   0   5   10.90    4.77  20
   0   2  -4   63.46    4.59  20
   3   7   4    4.86   15.02  20
  -4   1   4  134.81   11.28  21
  -3   0   4    2.28    8.05  21
  -3   5  -6  112.24   13.30  21
  -2   2   8    2.99   10.36  21
  -2   4  -6   59.27    9.52  21
   0   0   3    3.53    6.36  21
   0   3  -5  169.71    7.73  21
   0   8  -8    3.59   13.46  21
   2   5   6  112.15    9.99  21
   2   8  -6  311.94   11.92  21
  -2   1   7   25.67    6.55  21
  -2   3   9  424.23   11.98  21
  -1   0   5 1007.93    9.87  21
   0   2   7  362.22    7.64  21
   0   3   8  600.87   10.46  21
   0   6  -7   46.09    6.89  21
   1   2   5   12.73    4.85  21
   3   9  -4   45.81    8.92  21
   1   1   1  622.78   28.30  21
  -4   3  -3   73.19   14.46  21
  -4   4  -4    4.99   16.28  21
  -2   6  -7  238.68   13.77  22
  -1   2   8  804.75   12.46  22
  -1   4  -6  117.88    8.92  22
   1   1   2  503.80   12.73  22
   2   6   7  194.90   13.48  22
   3   7  -2   26.93    9.02  22
  -3   2   8   10.06    8.95  22
  -1   1   7  352.36    7.20  22
  -1   3   9   -2.05    8.46  22
   0   4   9    2.29    8.52  22
   1   6  -6    1.96    5.32  22
   1   8  -7   87.33    8.05  22
   3   8  -3   12.15    6.52  22
  -3   0   0   -0.50    9.22  22
  -2   1  -3  348.34   11.65  22
   2   3   0  384.21   12.78  22
   3   6   0  311.51   13.11  22
  -4   1   5   71.66   11.05  23
  -3   0   5   75.91    7.97  23
  -2   3  -5  220.11    9.16  23
  -1   6  -7  357.42   12.42  23
   0   1   6  380.97    8.29  23
   2   4   5    4.74    7.79  23
   2   7  -5   12.60    8.90  23
   2   9  -6  212.53   13.06  23
  -3   1   7  146.39    8.16  23
  -2   0   6    4.87    5.39  23
  -1   1  -3  394.36    8.28  23
   1   2  -2  301.92    7.67  23
  -3   4  -5   49.99   10.77  24
  -2   2  -4   30.63    6.60  24
  -1   3  -5  642.03   11.06  24
   0   0   4 9999.99   30.91  24
   0   5  -6    9.33    7.53  24
   0   7  -7    9.27   10.25  24
   1   1   3  579.65   11.24  24
   1   3   7  177.85    9.89  24
   1   4   8   -2.82   10.95  24
   2   3   3   18.31    6.77  24
   2   4  -2  975.12   12.60  24
   3  10  -4   43.44   12.62  24
  -2  -1   3   53.64    4.73  24
  -1   0   6    0.23    4.65  24
   1   5  -5   54.88    5.00  24
   1   9  -7  249.66    9.97  24
   2   6  -4  230.28    7.04  24
  -3   1  -2    5.57   11.31  24
  -4   1   6  185.96   13.24  25
  -3   6  -6   86.78   14.99  25
  -2  -1   2  190.10    8.02  25
  -2   1   8  232.71   11.16  25
  -2   2   9  183.38   13.92  25
  -2   7  -7   44.72   13.83  25
  -1   2  -4   -2.47    5.39  25
   2   5  -3   29.24    6.51  25
   2  10  -6   46.05   12.55  25
  -3   0   6   -1.58    6.43  25
  -2   5  -6   93.40    7.31  25
   1   7  -6    6.85    6.42  25
   3   6   1  138.42   13.58  25
  -3   3  -4   35.20    9.34  26
  -2  -1   4  734.33   10.30  26
  -1  -1   2 2199.07   18.21  26
  -1  -1   3  247.05    7.97  26
  -1   1   8    9.23    8.99  26
  -1   2   9    1.50   11.96  26
  -1   5  -6   99.58    8.51  26
  -1   7  -7   13.10   10.37  26
   0   1  -2 1229.82   15.94  26
   0   2   8    6.78    9.16  26
   0   3   9   31.23   12.41  26
   0   4  -5  179.78    8.56  26
   1   2   6 1355.14   14.22  26
   1   3  -3  198.06    7.11  26
   1   4  -4  178.41    7.50  26
   1  10  -7   43.37   14.76  26
   2   8  -5   34.52    9.08  26
   3   9  -3  268.20   12.08  26
  -3   1   8   84.64    9.10  26
  -2   0   7    6.41    6.13  26
   0   0   5    1.16    4.75  26
   0   8  -7   -0.66    7.38  26
  -4   1   0   23.40   15.18  25
   3   7  -1    1.04   10.50  26
  -3   2  -3   94.78    9.58  27
  -1  -1   4  960.75   10.72  27
   0   1   7  674.66   10.33  27
   1   1   4  808.02   11.13  27
   2   5   7   49.32   11.03  27
   3   8  -2   13.51    9.26  27
  -2  -1   5  431.16    7.36  27
  -1   0   7   43.82    5.62  27
   0   6  -6  411.60    8.38  27
  -4   0   3    1.64    9.48  28
  -4   0   4  103.95   11.28  28
  -3   0   7  420.59   12.14  28
  -2  -1   1  361.34   10.14  28
   0   3  -4  512.77    9.59  28
   1   6  -5  676.88   10.90  28
   1   8  -6    3.82    9.09  28
   2   3   4  297.05    9.97  28
   2   4   6   48.40    9.45  28
   2   7  -4   -1.83    7.67  28
   2   9  -5  261.45   11.57  28
   3  10  -3   13.68   12.16  28
  -2   1   9   93.71    8.94  28
  -1  -1   5  500.10    7.64  28
  -1   8  -7  163.64   10.07  28
   0   2  -3  121.03    5.53  28
   0   9  -7  231.03   10.11  28
   3   7   5   78.53   18.18  28
  -4   0   5   27.19   10.85  29
  -4   5  -4   28.49   14.78  29
  -3  -1   3  394.44    9.79  29
  -3  -1   4  305.91    9.45  29
  -3   5  -5   17.71   10.86  29
  -2   4  -5   11.50    7.85  29
  -2   6  -6   38.39   10.77  29
  -1   4  -5  462.84   10.31  29
   1   3   8  642.06   13.41  29
   1   4   9   37.56   14.63  29
  -2  -1   6  263.37    6.86  29
  -2   0   8  579.92    9.75  29
   0   0   6 1051.86   10.05  29
   1   1   5  195.49    6.70  29
   1   2   7    0.57    6.42  29
  -4   0   2    9.11    9.29  30
  -4   0   6  115.12   12.71  30
  -3  -1   2   -0.09    6.61  30
  -3  -1   5  317.20    9.39  30
  -1  -1   1  740.69   14.11  30
  -1   1   9   59.90   12.31  30
  -1   6  -6  764.58   13.71  30
   0   2   9  556.16   13.90  30
   0  10  -7    0.16   14.12  30
   1   9  -6  354.98   12.40  30
   2   4  -1  111.71    7.00  30
   2   6  -3 1388.77   13.78  30
   2  10  -5   34.72   10.79  30
   3   9  -2    4.45   10.41  30
   3  11  -3  195.59   15.32  30
  -3   0   8   -5.33    8.74  30
  -1   9  -7   41.46    9.00  30
   0   1   8  270.95    7.69  30
   0   5  -5   57.56    5.17  30
   0   7  -6    1.20    6.35  30
  -3  -1   6   94.20    9.39  31
  -1  -1   6  886.07   10.51  31
  -1   0   8   -3.42    8.86  31
   1   5  -4    7.39    6.42  31
   2   3   5  185.54    9.16  31
   2   5  -2    0.02    6.33  31
   2   8  -4  114.57    9.53  31
  -2  -1   7   19.56    6.47  31
   1   7  -5    4.05    5.34  31
   1  10  -6   -4.41    8.60  31
   2  11  -5   35.00    8.96  31
   3   7   0   67.00   11.60  31
  -2   3  -4  523.45   10.44  32
  -2   7  -6  218.35   12.27  32
  -1   3  -4  576.14   12.50  32
   0   0   7    3.77    7.62  32
   1   1   6  901.13   12.17  32
   2   4   7   74.27   11.05  32
   3   8  -1  433.36   12.33  32
  -2   0   9   -7.01    8.67  32
  -3  -1   7  252.57   11.61  33
  -3   4  -4   39.35    9.36  33
  -1  -1   7  457.87    9.59  33
  -1   7  -6   50.23    9.64  33
   0   8  -6  293.56   11.04  33
   1   2  -1    0.59    5.60  33
   1   2   8  412.14   12.25  33
   1   3   9  260.95   15.25  33
   1   4  -3 1648.51   13.87  33
   1  11  -6   61.66   12.64  33
   3  10  -2  168.18   11.73  33
  -3   6  -5   11.08    8.69  33
  -2   5  -5  376.19    9.00  33
   0  -1   4   25.24    4.26  33
   2   9  -4  231.69    8.01  33
  -4   4  -3   -1.28   15.25  33
  -2  -2   4   32.02    6.92  34
  -2  -2   5   50.41    6.90  34
  -2  -1   8  228.59   11.25  34
  -1   0   9 1033.34   14.84  34
  -1   5  -5  177.97    8.94  34
   0  -1   3 3807.27   21.84  34
   0  -1   5 1807.14   14.12  34
   0   1   9    0.37   11.22  34
   0   4  -4 1218.96   12.46  34
   1   8  -5  221.05    9.24  34
   2   3   6  245.35   10.59  34
   2   7  -3    6.07    7.67  34
   0   6  -5  954.32   11.60  34
   0   9  -6  146.41    8.68  34
   1   3  -2  280.29    7.13  34
  -4  -1   5   72.75   11.27  35
  -3  -1   8  149.16   12.87  35
  -2  -2   3 2287.30   16.35  35
  -2  -2   6    6.16    7.69  35
  -2   2  -3  533.35   11.06  35
  -2   8  -6   55.82   12.65  35
  -1   2  -3   49.56    6.32  35
  -1   8  -6    9.36   10.36  35
   0   0   8  204.97    9.85  35
   1   1   7   92.08    9.00  35
   1   6  -4 2059.70   16.20  35
   3   9  -1    8.20   10.32  35
   3  11  -2   38.34   12.47  35
  -1  -1   8    4.71    6.34  35
   2  10  -4    9.40    7.38  35
   2   3   1  305.08   18.66  34
  -4  -1   4  145.50   11.40  36
  -4  -1   6  164.70   13.21  36
  -3  -2   5   13.28    7.99  36
  -1  -2   4 4399.13   20.64  36
  -1  -2   5   49.22    6.76  36
   0  -1   6  363.97    8.30  36
   0  10  -6    6.54   10.46  36
   1   9  -5  330.33   11.35  36
   2   4   8   25.84   14.09  36
  -2  -1   9   79.78    8.98  36
  -2   9  -6    7.97    9.06  36
   3   6   4  157.00   19.47  35
  -3  -1   1   64.02    9.11  36
  -3  -2   4  229.51    9.29  37
  -3  -2   6  323.88   10.50  37
  -3   7  -5  103.06   13.12  37
  -2  -2   7  615.93   11.38  37
  -2   6  -5  127.44   10.18  37
  -1  -2   3  167.91    6.95  37
  -1  -2   6   44.49    6.65  37
  -1   1  -2  801.25   13.60  37
  -1   9  -6  174.56   11.77  37
   0  -1   2 1337.03   15.98  37
   0   3  -3  674.42   10.53  37
   0   7  -5   30.90    7.95  37
   1   0   4   29.78    5.90  37
   1   2   9   13.97   12.44  37
   2   6  -2    6.85    6.36  37
   2   8  -3   35.34    7.87  37
   2  11  -4  283.99   12.71  37
   3   8   0   10.89    9.11  37
  -1   6  -5   35.24    5.86  37
   0  -1   7  524.02    8.13  37
   0  11  -6   98.84    9.21  37
   1   0   5 1418.06   12.59  37
   1  10  -5    3.42    7.46  37
  -4   0   1    0.77   12.92  37
  -4  -1   3  158.37   12.37  37
   3   7   1   27.17   11.37  37
  -3  -2   3   11.93    8.12  38
  -3  -2   7   -5.16   10.79  38
  -3   3  -3  300.84   10.96  38
  -2   1  -2  384.07   11.67  38
  -2   4  -4   61.30    8.15  38
  -1  -1   9   83.52   11.49  38
  -1   4  -4    3.20    6.38  38
   0   0   9    4.10   11.20  38
   1   1   8  176.72   11.23  38
   1   7  -4    0.07    6.28  38
   2   3   7   14.00   10.77  38
   2  12  -4   83.85   12.80  38
   3  10  -1    3.74   10.47  38
  -2  -2   8    4.79    7.36  38
  -1  -2   7    0.31    5.47  38
  -1  10  -6  113.95    9.43  38
   0   5  -4  128.77    5.80  38
   1   0   3  425.38    8.85  38
   1   5  -3   62.95    4.46  38
   3   6   5   11.43   16.78  38
  -4   3  -2    6.67   13.11  38
  -3   5  -4   22.25    9.38  39
  -2  -2   2   96.35    6.73  39
   1   0   6   54.81    8.38  39
   1  11  -5  235.12   11.82  39
   2   5  -1  873.79   12.97  39
  -3  -2   8   19.50    8.82  39
  -3   8  -5  185.84   12.22  39
  -1  11  -6    7.72    9.98  39
   0   8  -5   16.65    5.45  39
   1  12  -5   99.96    9.58  39
   2   9  -3    2.80    6.20  39
  -2   7  -5  138.77   10.34  40
  -1  -2   8  713.89   11.91  40
  -1   7  -5  391.97   10.90  40
   0  -1   8  368.52   10.52  40
   0   2  -2   33.38    6.18  40
   2   2   4   15.59    6.84  40
   2   2   5   18.16    7.97  40
   3  11  -1   56.67   12.36  40
  -2  -2   9  122.68    9.21  40
   1   0   7  563.00    8.80  40
   1   8  -4   39.33    5.64  40
  -4   5  -3   30.50   15.47  40
   2   4   0  609.05   13.53  40
  -2  -3   5 2423.87   15.98  41
  -2  -3   6  916.27   11.46  41
  -1  -2   2  540.60   10.46  41
   1   1   9  117.86   12.68  41
   2   2   6    0.49    9.45  41
   2   3   8   47.60   12.66  41
   2   7  -2   71.73    6.89  41
   2  10  -3  417.22   11.54  41
   3   9   0   54.73   11.01  41
  -4  -2   6   10.44    8.92  41
   0   9  -5  105.72    7.42  41
  -2   0  -1    0.07    9.69  40
   3   6   6   49.68   18.30  41
  -4  -2   5  108.90   11.90  42
  -2  -3   4  355.46    8.45  42
  -2  -3   7   -2.64    9.00  42
  -1  -2   9    4.45   11.94  42
   0  -2   5 4493.25   20.62  42
   0  -2   6   25.34    6.44  42
   0  -1   9   -8.45   11.41  42
   0   6  -4   23.53    6.62  42
  -3  -3   6   -1.58    6.45  42
  -2   8  -5    5.90    7.40  42
  -1   5  -4 1315.65   13.64  42
  -1   8  -5  203.81    8.29  42
   0  -2   4   69.71    4.62  42
   0  10  -5  247.69    8.74  42
   1   4  -2  128.86    5.57  42
   1   9  -4   28.43    5.61  42
   2  11  -3   26.73    7.54  42
  -4  -1   2  182.68   12.77  42
  -4  -2   4   19.11   10.81  43
  -3  -3   5  453.89   10.97  43
  -3  -3   7  126.76   11.15  43
  -3  -2   2  601.48   11.84  43
  -3   6  -4  348.40   13.22  43
  -2  -3   8   69.56   10.66  43
  -2   5  -4  115.03    8.55  43
  -1  -3   5  570.23    9.40  43
  -1  -3   6 2517.99   16.13  43
  -1   3  -3 1676.25   21.12  43
   0  -2   7  463.67    9.72  43
   0   1  -1 1073.08   19.73  43
   1   0   8   -1.19   10.54  43
   1   6  -3   -1.86    6.27  43
   2   2   7  272.09   12.26  43
   2  12  -3   -4.24   12.15  43
   0   4  -3   12.35    4.07  43
   0  11  -5    8.64    7.49  43
   2  13  -3   67.17   10.62  43
   2   2   3  479.07   15.29  43
  -3  -3   8  603.62   16.32  44
  -2   3  -3   43.57    6.89  44
  -2   9  -5  154.05   11.76  44
  -1  -3   4 1150.84   11.42  44
  -1  -3   7  862.04   11.73  44
  -1   9  -5   59.92    9.68  44
   0  12  -5   -4.50   12.30  44
   1  10  -4  518.59   12.15  44
   2   8  -2  893.17   12.82  44
   3   8   1   75.80   10.07  44
   3  10   0  170.47   11.99  44
  -3  -3   4  745.36   10.43  44
   0  -2   8    5.20    6.49  44
  -3   2  -2  223.05   12.21  44
  -4   6  -3   11.39   13.65  45
  -3   4  -3  155.26    9.45  45
  -2  -3   3 1152.45   12.81  45
  -2  -3   9  624.01   16.13  45
  -1  -3   8   13.84    9.14  45
  -1  10  -5   44.18   10.86  45
   0   7  -4  501.92   10.38  45
   1  -1   5  283.19    8.36  45
   1  -1   6 1075.09   12.89  45
   1   0   2   12.38    6.78  45
   1   0   9  195.33   12.85  45
   1  11  -4   22.30   10.45  45
   2   6  -1  377.36    9.67  45
   3  11   0   45.03   12.59  45
  -2  10  -5   45.10    9.25  45
   0  -2   3  122.55    5.56  45
   1  12  -4    8.20    7.55  45
   1  13  -4   24.10   10.20  45
  -3   7  -4    6.52   10.73  46
  -1   6  -4   64.68    7.05  46
  -1  11  -5   -0.71   12.09  46
   1  -1   7   74.08    8.79  46
   1   7  -3  322.82    8.77  46
   2   2   8    1.62   12.26  46
   2   9  -2    9.72    7.73  46
  -2   6  -4   76.16    6.36  46
  -1  -3   9    2.00    8.55  46
  -1  12  -5   35.25   10.34  46
   0  -2   9  357.09   10.09  46
  -2  -1   0  454.78   17.82  45
   3   7   2   78.30   14.03  46
  -4  -3   6  153.08   15.50  47
  -4  -2   3  248.15   11.88  47
  -2  -4   6   89.67    8.15  47
  -2  -4   7    1.02    9.08  47
  -1  -3   3  223.31    7.27  47
   0   8  -4  723.95   12.44  47
   1  -1   4 1154.14   12.38  47
   1   3  -1 1946.95   18.53  47
   1  -1   8  135.37    8.24  47
   2  10  -2    4.46    6.47  47
  -4  -3   5    0.99   12.29  48
  -3  -4   7  550.42   14.15  48
  -3  -3   3  156.74    8.79  48
  -3   8  -4   -0.79   12.17  48
  -2  -4   5  311.31    9.61  48
  -2  -4   8  793.95   13.70  48
  -2  -2   1  385.07   10.66  48
   0  -3   6  528.71    9.33  48
   0   5  -3 3927.04   22.10  48
   1   5  -2 3530.40   20.52  48
   1   8  -3 1026.56   13.16  48
   2   1   5  274.19    9.88  48
   2   1   6  226.24   10.78  48
   3   9   1  230.47   12.51  48
  -3  -4   6    3.06    7.30  48
  -3  -4   8    5.78   10.18  48
  -1   7  -4  289.12    8.38  48
   0  -3   7 1118.15   11.49  48
   0   9  -4   67.74    6.14  48
   2  11  -2   26.20    7.61  48
  -4   2  -1  187.98   18.31  47
  -4   4  -2  272.35   15.83  48
  -2   7  -4  455.67   12.19  49
  -1  -4   6  237.93    9.19  49
  -1  -4   7   12.89    8.86  49
  -1   4  -3    0.98    5.50  49
   0  -3   5  210.27    7.64  49
   0  -1   1 1250.56   20.52  49
   1  -1   9  109.29   12.47  49
   2   1   7  490.02   13.39  49
   2   7  -1  197.53    8.23  49
   2  12  -2  178.14   11.56  49
   2  13  -2   49.80   13.55  49
  -3  -4   5   79.93    6.98  49
  -3   9  -4    6.95    8.71  49
  -1  -4   8    5.61    7.25  49
   0  -3   8  453.66    8.94  49
   0   3  -2 2994.72   20.20  49
   0  10  -4   42.90    6.82  49
   1   9  -3   37.66    5.68  49
   3   5   6  111.54   18.46  49
  -3   5  -3  119.19   10.16  50
  -2  -4   4   -1.82    6.27  50
  -2   4  -3  133.55    7.66  50
  -1  -4   5   17.65    6.35  50
  -1   2  -2 2447.84   20.85  50
   0  11  -4    3.75    8.83  50
   2   1   8    6.55   12.20  50
   2   5   0  344.64   10.42  50
   3  10   1    2.13   10.72  50
  -1   8  -4    8.55    5.40  50
   0  12  -4   83.41    8.35  50
   0  13  -4   82.17    9.36  50
   3   5   5   13.69   15.00  50
  -4  -3   4  144.06   11.81  51
  -2  -3   2    4.13    5.51  51
  -2   8  -4  470.57   13.07  51
  -1  -4   9  752.10   14.96  51
   0  -3   4  638.86    9.60  51
   0  -3   9   35.75   12.30  51
   1  -1   3  793.86   11.73  51
   1  10  -3   34.06    7.83  51
   2   1   4  164.19    8.53  51
   3  11   1   93.70   13.05  51
   0   6  -3    1.74    4.55  51
   1  -2   6 1427.88   12.45  51
   1  -2   7   -0.49    6.34  51
   1  11  -3    2.39    6.46  51
   1  12  -3  129.41    8.28  51
   1  13  -3   70.33    8.94  51
  -3  -4   4  133.10    9.05  52
  -2   2  -2  597.20   11.98  52
  -2   9  -4  209.41   12.11  52
  -1  -4   4  209.28    7.66  52
  -1  -2   1    0.60    5.52  52
  -1   9  -4  475.70   12.41  52
   0  -2   2   42.40    6.18  52
   1  -2   8  581.04   12.68  52
   1   6  -2  245.29    7.58  52
   2   8  -1   10.74    7.66  52
  -2  -5   7   -5.34    7.42  52
  -2  -5   8    8.75    8.59  52
  -1  10  -4   33.32    6.61  52
   1  -2   5   26.41    4.72  52
   3   8   2   65.98   12.04  52
  -3  -5   7   29.74   12.25  53
  -2  -5   6  115.47    9.41  53
  -2  10  -4    0.25   10.58  53
  -1   5  -3  450.44   10.34  53
  -1  11  -4  250.31   12.63  53
  -1  12  -4   10.81   11.76  53
  -1  13  -4   44.00   14.75  53
  -3   6  -3    6.69    6.48  53
  -2  11  -4   82.37    9.73  53
   0  -4   7   44.93    5.91  53
   1  -2   9   14.86    8.70  53
   2   9  -1  162.38    6.92  53
  -4   5  -2   61.09   11.92  54
  -3  -5   6    8.60   10.49  54
  -3   3  -2  431.18   12.11  54
  -2  -4   3   10.86    6.42  54
  -2   5  -3   28.82    6.81  54
  -1  -5   7  134.27    9.63  54
  -1  -3   2  489.49    9.64  54
   0  -4   6  124.31    8.33  54
   0  -4   8    6.02   10.43  54
   0   7  -3  595.38   10.87  54
   2   0   6  572.45   12.15  54
   2   0   7    7.06   10.95  54
  -4  -4   5   -7.49    8.73  54
  -2  -5   5 1540.64   12.92  54
  -1  -5   6 2469.72   16.54  54
  -1  -5   8   26.47    7.45  54
   2  10  -1  142.07    7.42  54
  -4  -2   2    2.70    9.38  55
  -3  -3   2  568.58   11.74  55
  -1  -5   9  -13.48   13.24  55
   0  -4   9    0.76   11.97  55
   1  -2   4    0.48    5.25  55
   1   7  -2  484.19    9.84  55
   2   0   8  365.66   13.79  55
   2  11  -1  179.84   10.47  55
   2  12  -1    9.60   10.36  55
   2  13  -1   54.27   12.77  55
   0  -4   5  147.46    5.82  55
   0  -3   3  441.68    8.13  55
   0   4  -2  388.80    7.99  55
   0   8  -3   -0.19    4.37  55
   1   4  -1  699.04   10.47  55
  -3  -2   1   43.68    9.14  55
   3   9   2    3.36   13.00  55
  -4  -3   3  515.43   14.31  56
  -3  -5   5   32.75    9.21  56
  -3   7  -3  104.04   10.41  56
  -1  -5   5  105.27    6.88  56
  -1   6  -3  420.85   10.46  56
   0  14  -3    0.29   14.12  56
   1   2   0 2166.91   27.36  56
   2   0   5    3.98    7.84  56
   2   6   0  570.72   11.49  56
  -1  -4   3  958.95   10.60  56
   0   9  -3  493.00    9.57  56
   1  -3   7  227.79    7.75  56
   1   8  -2   -0.98    4.45  56
  -1  -1   0  120.62   11.58  56
   3   4   6    4.25   15.11  56
   3  10   2   29.16   15.22  56
  -4   6  -2   58.89   13.03  57
  -3  -4   3    0.93    7.68  57
  -3   8  -3  332.55   13.91  57
  -2  -6   8    5.09   12.09  57
  -2  -5   4  183.78    7.65  57
  -2   6  -3  870.48   14.61  57
   0  10  -3    2.16    7.57  57
   0  11  -3  431.08   12.15  57
   0  12  -3    6.09   10.30  57
   0  13  -3   84.69   12.85  57
   1  -3   6   -2.79    7.66  57
   1  -3   8  806.73   14.01  57
   1  14  -2   12.94   13.22  57
   3  11   2  101.01   15.24  57
  -2  -6   7  472.84    9.82  57
   1   9  -2  361.06    8.26  57
   1  13  -2   71.07    8.06  57
  -3   1  -1  181.76   12.68  57
  -4  -4   4  100.07   11.33  58
  -3  -6   7   10.10   13.20  58
  -3   9  -3   -5.39   12.34  58
  -1   3  -2   25.70    6.12  58
  -1   7  -3 1160.37   14.93  58
   1  -3   9  313.13   15.56  58
   1  10  -2  127.74    8.54  58
   1  11  -2  375.16   11.76  58
   1  12  -2    5.62    9.78  58
  -3  10  -3   73.15    9.72  58
  -2  -6   6    9.23    6.43  58
   0  -5   7 2186.58   16.42  58
   0  -5   8   57.45    7.77  58
   0  -4   4  918.65   10.55  58
  -4  -1   1   15.72   14.95  57
  -4   7  -2    7.45   12.13  59
  -3  -5   4 1240.45   15.08  59
  -2   7  -3   70.56    8.49  59
  -1  -6   7   33.75    9.04  59
  -1  -6   8  571.07   13.97  59
  -1  -5   4    7.59    6.37  59
   0  -5   9   67.65   13.68  59
   1  -3   5  756.24   11.19  59
   2  -1   7  517.72   13.30  59
   2   7   0  261.58    8.93  59
  -3  -6   6  332.54    9.45  59
  -1   8  -3  332.40    8.70  59
  -1  13  -3   55.37    9.34  59
   0  -5   6    3.47    5.38  59
   0   5  -2 1327.35   13.15  59
   2  -1   8   -1.45    8.73  59
   2   4   1   44.18    8.41  59
   3   7   3   69.15   14.07  59
  -4   3  -1   25.88   15.34  59
   2   1   3  319.99   12.39  59
  -3   4  -2    5.35    7.93  60
  -2   3  -2  672.16   12.89  60
  -2   8  -3   10.84    7.76  60
  -1  -6   6   -0.28    7.64  60
  -1   9  -3  573.66   12.46  60
  -1  12  -3  117.97   11.61  60
   0   2  -1 6145.04   36.83  60
   1   5  -1 1625.18   15.51  60
   2  -1   6  228.95   10.65  60
  -2  -6   5   61.67    5.86  60
  -2   9  -3    4.49    6.32  60
  -2  12  -3   61.19    9.17  60
  -1  10  -3    0.65    6.47  60
  -1  11  -3  222.45    9.07  60
   2  13   0   63.24    9.22  60
   2   0   4  544.70   12.59  60
  -4  -5   5   35.98   12.70  61
  -2  10  -3   78.86   10.94  61
  -2  11  -3  137.95   12.13  61
   1  -2   3   65.30    6.36  61
   2   8   0   92.86    8.37  61
   2  12   0   10.98   10.69  61
  -2  -7   8   -8.34   10.02  61
   0  -5   5   54.97    5.07  61
   1  -4   7   36.63    7.60  61
   1  -4   8    4.43    7.72  61
   3   4   5   41.10   15.53  61
   3   3   7   92.46   18.50  61
  -3  -6   5    4.46   10.39  62
  -2  -7   7   29.62   10.62  62
  -2  -5   3   33.18    6.54  62
  -2  -4   2  999.65   12.94  62
  -1  -6   5  672.07   11.17  62
   0   6  -2 1127.71   13.53  62
   0  14  -2    1.18   12.25  62
   1  -4   9   42.35   14.68  62
   1  -1   2 1083.85   15.42  62
   2   9   0  618.47   12.04  62
   2  10   0    5.76    9.10  62
   2  11   0  307.10   11.20  62
   1  -4   6  104.35    7.22  62
   1  14  -1   -0.85    8.73  62
   3   8   3  242.46   15.61  62
  -3   5  -2   67.65    8.56  63
  -1  -7   8   74.01   12.62  63
  -1   4  -2  521.18   10.60  63
   0  -6   8   35.79   10.78  63
   0  13  -2  136.68   11.84  63
   1  -3   4  830.37   12.02  63
   1   6  -1 1307.31   13.93  63
   2  -1   5  358.00   10.32  63
  -2  -7   6  125.04    7.29  63
   0  -6   7   62.57    6.96  63
   0  -4   3   12.91    4.13  63
   3   3   6   53.41   15.46  63
   3   9   3    6.77   14.72  63
   3  10   3   82.98   15.94  63
  -2  -6   4  390.20    9.88  64
  -2  -3   1  343.76    9.76  64
  -2   4  -2 1080.06   15.12  64
  -1  -7   7  280.10   11.58  64
  -1  -5   3  114.41    6.37  64
  -1  -4   2  254.58    7.96  64
  -1   1  -1  780.21   16.99  64
   0  -3   2 4326.16   24.83  64
   0   7  -2 2076.00   16.93  64
   0  12  -2   47.26    9.49  64
   1  13  -1  158.36   11.49  64
   2  -2   7  359.70   12.70  64
   2  -2   8    0.35   12.16  64
   0   8  -2   76.22    5.54  64
   0  11  -2  420.13    9.75  64
   1  12  -1   -2.92    6.54  64
  -4  -5   4    5.08   12.19  65
  -4  -4   3   47.78   11.62  65
  -4   4  -1   42.33   11.18  65
  -3  -7   6    4.41   12.09  65
  -3  -5   3  163.00    8.93  65
  -3  -4   2    2.12    7.94  65
  -3   6  -2  106.54   10.20  65
  -1  -7   6   21.87    8.86  65
  -1  14  -2  440.78   17.55  65
   0  -6   6  581.20   11.16  65
   0  -5   4  184.69    7.81  65
   0   9  -2  988.90   13.69  65
   0  10  -2   17.16    7.67  65
   1  -4   5  396.32   12.00  65
   1   7  -1 1232.43   13.95  65
  -1  -6   4 1395.47   13.27  65
   1  -5   8  840.60   18.33  65
   1  11  -1  368.91    9.29  65
  -3  -6   4  213.63   10.25  66
  -3   7  -2  128.37   10.65  66
  -3  11  -2  134.08   15.45  66
  -2  -7   5   13.70    8.90  66
  -1   5  -2   18.76    5.70  66
  -1  13  -2   -3.38   12.02  66
   1  -5   7    4.94    9.17  66
   1   8  -1    5.95    6.39  66
   1   9  -1 1068.30   13.78  66
   1  10  -1   22.04    7.73  66
   2  -2   6    5.15    9.20  66
   2  13   1   61.37   13.08  66
  -2  13  -2    7.70   10.19  66
  -4  -3   2   59.14   11.83  66
   2   5   1   63.67    8.56  66
   3   2   7   -0.20   17.87  66
  -4  -6   5  249.95   15.68  67
  -3   8  -2   88.23   10.39  67
  -3   9  -2    1.24   10.65  67
  -3  10  -2   37.49   12.47  67
  -2  -8   7    4.79   12.02  67
  -2   5  -2  203.17    8.99  67
  -1  -3   1 2258.59   20.04  67
  -1  12  -2   53.52   10.62  67
   0  -7   8  182.82   13.33  67
   0  -6   5 1573.50   16.02  67
  -3  -7   5   43.39    7.58  67
  -2  12  -2   38.86    8.86  67
  -1  -8   8   -0.04    9.93  67
  -1   6  -2 1230.05   14.12  67
   2  12   1   -0.04    7.47  67
  -4   5  -1   32.95   11.23  68
  -2   1  -1   -3.93    6.21  68
  -1  -7   5    5.50    7.49  68
  -1  11  -2  415.43   12.30  68
   0  -7   7   -1.00   10.34  68
   0  -2   1 6650.89   37.28  68
   0   3  -1   64.18    6.82  68
   0  14  -1  407.15   15.47  68
   1  -5   6   88.99    8.70  68
   2  -3   8   60.65   12.84  68
   2  -1   4  192.68    8.58  68
  -2  -8   6  223.02    8.98  68
  -2   6  -2   24.95    4.94  68
  -2  11  -2   95.58    8.29  68
  -1  -8   7   88.81    8.20  68
  -1   7  -2  236.86    7.44  68
  -1  10  -2   51.97    5.97  68
   1  14   0  182.35    9.92  68
  -3   2  -1    0.09    7.96  68
  -4   6  -1  218.73   13.28  69
  -2   7  -2  123.77    8.91  69
  -2  10  -2  299.34   12.03  69
  -1   8  -2   43.96    6.67  69
  -1   9  -2   -5.17    7.59  69
   1  -4   4    5.11    6.49  69
   1  -3   3 2370.22   20.45  69
   1   3   0  605.64   12.65  69
   2  -3   7   27.32   10.75  69
   2  -2   5   27.10    7.90  69
   2  11   1  323.13   12.38  69
  -2  -6   3  865.19   10.55  69
  -2   8  -2  817.79   12.69  69
  -2   9  -2   -0.36    6.38  69
   0  -7   6    0.73    6.36  69
   0  13  -1   19.57    7.52  69
  -4   1   0  206.61   18.22  68
   2   6   1  399.23   11.79  69
   3   2   6   25.49   13.38  69
  -4   7  -1   11.15   12.48  70
  -4   8  -1    1.68   14.48  70
  -3  -8   6    5.35   14.20  70
  -2  -7   4    3.89    7.48  70
  -1  -8   6    6.88    8.93  70
   1  -6   8  168.37   13.26  70
   1  13   0   74.41   11.09  70
   2  10   1   21.90    9.24  70
  -2  -5   2    1.55    4.50  70
   1  -6   7  297.64    9.63  70
   1  -5   5  142.36    6.81  70
   2  -3   6  244.50    8.68  70
   2   9   1    5.04    5.36  70
  -3  -3   1    6.70    8.07  70
  -1  -6   3   -1.95    6.30  71
  -1  14  -1   33.16   12.73  71
   0  -6   4   25.81    6.51  71
   0  -5   3 3729.11   21.87  71
   0  12  -1   23.48    9.10  71
   2   0   3    7.88    7.22  71
   2   7   1  247.64    9.06  71
   2   8   1  111.08    8.61  71
   3   1   7  106.65   14.95  71
  -2  -9   7    6.44   10.16  71
  -2  -8   5   15.99    6.58  71
  -1  -7   4    0.00    4.49  71
   0  -8   8    7.19   10.07  71
   1  12   0    2.03    6.46  71
   3   3   5   84.33   15.69  71
  -4  -6   4    3.54   12.30  72
  -3  -7   4    0.71    9.18  72
  -3  -6   3  175.67   10.15  72
   0   4  -1 2050.05   17.91  72
   0  11  -1  649.68   12.42  72
   2  -4   8   20.80   14.39  72
   2  13   2    0.06   14.39  72
  -1  -5   2 2061.37   16.10  72
  -1  13  -1   -8.22    7.54  72
   0  -8   7   -8.02    7.41  72
   0  -7   5   26.91    5.60  72
   0  -4   2  395.78    8.09  72
   1  -6   6  649.31   11.09  72
  -4  -5   3  467.70   16.48  72
   3   9   4    7.15   15.10  72
  -3  -8   5  359.90   14.14  73
  -3   3  -1  152.26    9.81  73
  -2  13  -1   67.22   13.04  73
  -1  -9   7  360.06   13.87  73
  -1  -8   5  225.88    9.01  73
   0  10  -1   23.36    7.80  73
   1  -2   2 3504.04   25.00  73
   1  11   0  574.43   12.48  73
   2  -4   7   84.65   11.33  73
  -2  -9   6  129.54    9.33  73
   3   6   4  234.06   20.39  72
   3   8   4    4.47   14.68  73
  -3  -5   2  101.91    8.63  74
  -3  11  -1  110.26   13.43  74
  -1   2  -1 2421.14   31.13  74
  -1  12  -1   83.11    9.87  74
   0  -8   6  339.48   11.03  74
   0   5  -1   10.61    5.93  74
   0   9  -1   -2.00    6.24  74
   0  14   0   51.77   12.98  74
   1  -7   8    3.35   14.13  74
   1   4   0  683.02   12.22  74
   1  10   0   -0.24    7.55  74
   1  14   1   41.37   12.79  74
   2  -3   5  236.56   10.18  74
   2  12   2   36.17   12.40  74
  -2  12  -1    4.13    7.40  74
   0   8  -1  127.67    6.32  74
   3   7   4    5.61   15.05  74
   3   1   6   92.14   14.02  74
  -3  10  -1   11.09   10.59  75
  -1  -9   6  338.03   12.18  75
   0   6  -1 2128.52   17.50  75
   0   7  -1  670.85   10.89  75
   1  -7   7   -7.70   10.59  75
   1  -5   4 1618.56   17.80  75
   1   9   0    5.80    6.33  75
   2  -4   6   74.25    9.65  75
   2  -2   4   30.71    6.95  75
   3   0   7   99.86   14.72  75
  -2  -8   4   78.30    6.79  75
  -1  11  -1   50.08    6.61  75
   1  -6   5   51.95    5.83  75
  -3   4  -1  539.82   14.29  76
  -3   9  -1  317.13   13.92  76
  -2  -7   3   11.30    7.59  76
  -2  -4   1  156.72    7.56  76
  -2   2  -1 1364.69   19.05  76
  -2  11  -1  334.54   12.74  76
   0  13   0   -3.14   10.31  76
   1  -4   3   -0.07    5.40  76
   1   5   0   30.06    6.03  76
   1   8   0  225.03    8.49  76
   1  13   1   -1.44   10.57  76
   2  11   2   96.28   11.30  76
  -3   8  -1  114.53    8.14  76
  -2  -9   5  159.14    8.44  76
   0  -9   7  252.41   10.14  76
   0  -7   4  356.42    7.58  76
   1   7   0  303.79    7.87  76
  -3   5  -1  275.69   11.62  77
  -3   6  -1  264.21   10.99  77
  -3   7  -1   46.55    9.61  77
  -2  10  -1   29.53    9.26  77
  -1 -10   7   53.04   14.70  77
  -1  -8   4   55.53    7.98  77
  -1  -7   3  364.60    9.16  77
  -1  10  -1  606.68   12.39  77
  -1  14   0  239.94   14.03  77
   0  -8   5   16.85    7.85  77
   0  -6   3    2.00    6.38  77
   1  -7   6   83.43    9.56  77
   1   6   0 1001.05   13.04  77
   2  -5   7   53.68   11.16  77
  -3  -8   4   41.48    7.77  77
  -1  -9   5  246.99    8.35  77
  -4  -4   2   13.39   13.16  77
  -4   2   0   45.96   12.40  77
  -4  -7   4   20.29   14.40  78
  -3  -9   5   63.50   12.75  78
  -3  -7   3    4.26    9.07  78
  -2 -10   6   45.34   12.59  78
  -2  -6   2    6.49    6.31  78
  -1  -4   1 1159.87   14.51  78
  -1   3  -1  449.63   13.09  78
  -1   9  -1   -1.87    6.35  78
   0  12   0  133.20   10.16  78
   1  12   1   93.06    9.93  78
   2  10   2  259.95   11.17  78
  -2   9  -1    0.42    5.63  78
   0  -9   6  155.72    8.60  78
   3   2   5   14.42   13.56  78
  -2   3  -1  818.37   14.66  79
  -1 -10   6   11.23   11.33  79
  -1  -6   2  266.40    7.86  79
  -1   8  -1 1977.03   18.55  79
  -1  13   0   57.91   11.20  79
   1  -8   7  254.77   13.58  79
   1  14   2  421.64   17.78  79
   2  -4   5   10.57    7.88  79
   2  -1   3  403.49   11.53  79
   2   9   2   -1.13    9.07  79
   3  -1   7   91.46   15.94  79
   3   0   6   -0.42   10.66  79
  -2   8  -1  116.59    6.89  79
  -2  13   0   74.96    9.43  79
   0  -5   2 1226.67   13.41  79
   0  -3   1   36.72    4.84  79
   0  11   0   -0.17    5.30  79
   0  14   1  263.18   11.18  79
   2  -5   6  120.40    7.67  79
  -4  -6   3  170.82   13.66  80
  -4   8   0  187.59   14.58  80
  -1   4  -1 3434.53   24.62  80
  -1   7  -1   54.40    7.02  80
   1  -7   5  446.01   10.89  80
   1  -6   4   55.38    7.01  80
   1  11   1   59.82    9.29  80
   2  -3   4  564.69   12.14  80
   2  12   3   53.32   12.78  80
  -2  -9   4  257.13    8.46  80
  -2   7  -1  255.39    7.94  80
  -1   5  -1   85.29    5.40  80
  -1   6  -1   26.23    4.27  80
   0 -10   7   -0.69    9.92  80
   1  -3   2   19.35    4.64  80
  -4   3   0   18.12   12.01  80
  -4   6   0    1.54   10.66  81
  -4   7   0    0.10   12.26  81
  -3  -6   2  588.59   13.51  81
  -3  11   0   58.86   12.84  81
  -2 -10   5   35.43   10.78  81
  -2  -8   3   42.79    7.91  81
  -2   4  -1   52.98    6.49  81
  -2   5  -1   76.37    7.53  81
  -2   6  -1  452.71   11.23  81
  -1  12   0   -7.92    9.19  81
   0  -8   4  744.09   12.36  81
   1  -8   6   -2.81   10.37  81
   2  -6   7  231.00   14.03  81
   2   8   2  790.96   14.76  81
  -2  12   0    8.70    7.59  81
  -1  -9   4   32.15    5.74  81
   0  -9   5  135.04    7.44  81
   0  10   0  511.84    9.68  81
   1  -5   3  379.52    8.28  81
  -4   4   0  169.30   14.12  81
  -4   5   0   12.67   10.87  82
  -1 -10   5    8.02   10.61  82
   0  -7   3  636.45   10.93  82
   0  13   1   22.56   10.81  82
   1  10   1  634.35   12.53  82
   1  13   2    1.60   12.08  82
   2  11   3  129.35   12.24  82
  -3  -9   4   57.76    9.03  82
  -1  -8   3  603.68    9.22  82
  -1  14   1   -2.68    8.68  82
   0 -10   6    5.18    7.50  82
   1  -9   7   52.94    8.91  82
  -2  -2   0   -0.35    9.01  82
  -3  -4   1  474.32   14.73  82
  -3  10   0  209.86   12.57  83
  -1 -11   6   68.63   12.68  83
  -1  11   0  608.10   13.28  83
   0   9   0    0.33    6.26  83
   2  -6   6   41.54   10.79  83
   2  -5   5  590.82   12.68  83
   2   7   2   93.31    8.80  83
   3  -2   7    9.53   14.40  83
   3  -1   6   91.04   11.77  83
  -2  11   0  220.95    8.93  83
   3   1   5   32.03   12.02  83
   3   8   5  213.88   20.05  83
  -3  -8   3   32.86    9.31  84
  -2  -7   2   76.84    7.10  84
  -2  -5   1 1093.55   15.10  84
   1  -8   5  292.93   11.05  84
   1   9   1    0.39    6.34  84
   1  12   2   38.12   10.88  84
  -3   9   0   76.79    8.33  84
   0  12   1   21.40    6.50  84
   1  -7   4  270.26    7.92  84
   2  -7   7   52.23    9.14  84
   2   6   2   25.16    8.27  84
  -2 -10   4   17.05   10.53  85
  -1  -7   2  523.66   10.40  85
  -1  -5   1 1718.09   16.68  85
  -1  -2   0 2957.59   32.96  85
  -1  10   0    0.02    7.52  85
  -1  13   1  139.02   11.91  85
   0  -6   2 1167.25   13.34  85
   0   8   0 2634.82   19.39  85
   0  14   2    0.55   12.14  85
   1  -9   6  181.64   11.77  85
   2  -4   4   66.01    8.34  85
   2  -2   3  659.08   15.13  85
   2  10   3   63.80   11.05  85
  -2 -11   5   39.96    8.90  85
  -2  10   0    3.65    6.59  85
  -2  13   1   40.50    9.22  85
   0 -10   5  270.62    8.70  85
   0  -9   4   76.98    6.07  85
  -4  -5   2   96.51   14.17  85
  -4  -7   3    6.36   12.21  86
  -3   8   0    9.79    9.36  86
  -2  -9   3   -0.14    8.94  86
  -1 -11   5  270.22   12.41  86
  -1 -10   4  588.55   12.62  86
   1  -6   3  462.91   10.36  86
   1  -4   2  564.82   12.62  86
   1   8   1 1892.63   18.54  86
   2   5   2  123.38    8.71  86
   3  -3   7  100.56   15.63  86
   0 -11   6  110.76    9.48  86
   0  -8   3   -0.79    4.46  86
   0  -4   1 1340.86   14.40  86
   0   7   0   -0.26    3.76  86
   3  -2   6   34.26   13.42  86
   3   7   5   69.57   16.30  86
  -3 -10   4   62.67   12.91  87
  -2   9   0  680.91   13.81  87
  -1  -9   3   72.26    7.93  87
  -1   9   0    7.55    6.34  87
   0  11   1  565.66   12.04  87
   1  11   2  429.48   12.33  87
   1  13   3   74.65   12.94  87
   2  -7   6  223.58   12.31  87
   2  -6   5  142.46   10.19  87
  -1  12   1   -2.66    6.44  87
   2   4   2  722.98   18.42  87
   3   0   5  211.30   15.07  87
  -3  -7   2   28.56    9.30  88
  -3   7   0   80.36    9.50  88
  -3  11   1   52.00   12.65  88
  -2  12   1   -1.87   10.64  88
  -1  14   2    8.46   13.14  88
   0  13   2  113.49   11.63  88
   1  -9   5   64.08    9.73  88
   1  -1   1 1325.70   22.16  88
   2   9   3    3.07    9.09  88
   2  11   4  101.12   13.31  88
   0   6   0    9.46    4.08  88
   1 -10   6  119.15    9.37  88
   1  -8   4    1.99    5.47  88
   1   7   1   26.66    4.90  88
   2  -5   4   88.56    6.62  88
   2   3   2  427.63   18.84  88
  -4   8   1   14.12   12.44  89
  -3  -9   3  305.80   12.89  89
  -3   6   0  422.05   12.87  89
  -2  -8   2 1051.88   14.37  89
  -2   8   0  105.16    8.86  89
  -1   8   0  248.59    8.81  89
   2  -3   3   47.74    7.06  89
  -2 -11   4  198.63   10.08  89
  -1  -8   2   -2.06    4.46  89
   0 -11   5   14.77    7.47  89
   0 -10   4   54.68    6.76  89
   0  -7   2 1434.71   14.44  89
   0  10   1   17.98    5.44  89
   0  14   3    0.71   10.03  89
  -3  -5   1   18.41    8.02  90
  -3  10   1   -3.22   10.57  90
  -2  -6   1  494.83   11.31  90
  -2  11   1  179.70   10.92  90
  -1 -12   5  169.91   13.43  90
  -1 -11   4   13.15   10.64  90
  -1  11   1  566.14   13.36  90
   0   5   0    1.48    5.88  90
   1  -7   3 1266.17   14.74  90
   1  10   2   61.90    8.11  90
   1  12   3  112.58   11.54  90
   3  -3   6   72.56   12.90  90
  -4   7   1   18.89    9.01  90
  -1  -6   1  787.37   11.28  90
  -1  13   2   82.43    8.24  90
   0  12   2   29.74    6.76  90
   1  -5   2   14.51    4.07  90
   2  -8   6   40.64    9.06  90
   2  -7   5  125.00    7.71  90
   3   6   5   18.14   16.48  90
   3  -1   5   18.24   12.42  90
  -4  -8   3   38.15   15.01  91
  -3   5   0  310.19   11.62  91
  -2 -10   3  400.02   11.75  91
  -2   7   0  338.09   10.11  91
  -2  13   2   41.95   12.64  91
  -1 -10   3   36.52    7.92  91
  -1   7   0  635.04   11.50  91
   0  -9   3  701.71   11.97  91
   1   6   1   31.67    5.87  91
   2   8   3    5.13    7.80  91
   0  -5   1    5.43    4.26  91
   1 -10   5   47.92    7.76  91
  -4   6   1  194.63   13.13  92
  -3   4   0  110.64    9.51  92
   0   4   0 4622.19   27.06  92
   0   9   1   -3.04    6.33  92
   1 -11   6    7.33   14.22  92
   1  -9   4  546.31   12.59  92
   1  13   4   38.72   14.80  92
   2  -6   4  110.30    8.85  92
   2  10   4   -2.54   10.69  92
  -3   9   1   -7.07    7.52  92
  -1  10   1   15.65    5.51  92
  -3   0   0  -15.44   10.58  92
  -4  -6   2   45.03   13.64  92
  -3  -8   2   16.03    9.35  93
  -3   3   0  182.72   10.31  93
  -2  10   1  242.37   11.34  93
   0 -12   5   17.82   12.07  93
   0 -11   4    0.65    9.01  93
   0  13   3   93.30   12.80  93
   1   9   2    0.83    7.52  93
   1  11   3  316.09   12.01  93
   2  -4   3  127.17    8.19  93
   3  -4   6    9.08   12.28  93
   3  -2   5   17.43    9.60  93
  -3 -10   3    9.23    8.74  93
  -2 -12   4   64.69    9.16  93
  -2   6   0  648.30   11.06  93
  -2  12   2  123.53    8.82  93
  -1   6   0 1001.84   12.50  93
  -1  12   2   -4.89    7.36  93
   0   3   0   -0.92    4.57  93
   0  11   2  368.90    9.92  93
   1   5   1   49.81    5.02  93
   2  -9   6   14.40    8.89  93
  -4   5   1   95.03   12.21  94
  -3   1   0   89.99    9.58  94
  -3   2   0  473.12   14.80  94
  -3  11   2   42.50   12.58  94
  -2  -9   2    9.76    7.84  94
  -1 -12   4    9.20   11.46  94
  -1  -9   2  618.14   11.65  94
  -1  -3   0  849.91   15.75  94
   0  -8   2  115.63    7.26  94
   1  -8   3  476.94   11.08  94
   1  -2   1 2840.59   27.98  94
   2  -8   5   12.25   10.44  94
   0 -10   3    1.58    5.40  94
   1  -6   2 1380.49   14.25  94
  -2  -3   0  626.96   18.27  94
   2   7   3   71.13   10.28  94
  -3   8   1  563.51   14.29  95
  -2 -11   3   34.28   10.84  95
  -2  -7   1  263.37    9.28  95
  -1 -11   3   14.44    9.13  95
  -1  -7   1 1346.98   15.06  95
   0   2   0 5037.00   37.11  95
   0   8   1  203.56    8.36  95
   1 -11   5   -3.67   12.27  95
   1  12   4   -7.49   12.19  95
   2  -7   4  504.87   12.34  95
   2   9   4  174.10   12.55  95
   3  -5   6  127.33   13.75  95
  -2   5   0  583.12   11.02  95
  -2   9   1  252.31    8.47  95
  -2  13   3   69.16   10.87  95
  -1   9   1  757.24   11.43  95
  -1  13   3   66.06    9.20  95
   1 -10   4   30.69    6.61  95
   3   5   5   17.79   15.42  95
   3  -3   5  128.86   13.74  95
  -4   4   1  -14.13   10.31  96
  -3  -6   1    2.96    7.79  96
  -1   5   0   32.47    6.24  96
   0  -6   1 2154.35   17.86  96
   0  12   3    9.84   10.26  96
   1   8   2   30.60    6.79  96
   2  -5   3   33.79    6.84  96
  -4   8   2    7.33    8.57  96
  -2  11   2   37.57    7.81  96
  -1  11   2  253.12    8.90  96
   0  10   2   10.47    5.45  96
  -3  -9   2   -3.15   10.61  97
  -3  10   2  178.74   12.47  97
   0 -12   4  133.29   11.29  97
   0  13   4   94.54   13.05  97
   1  -9   3  640.43   12.25  97
   1  -3   1  677.94   12.45  97
   1   4   1 2584.01   23.83  97
   1  10   3    9.91    8.91  97
   2  -9   5  145.33   11.79  97
   2  10   5   49.58   13.01  97
  -3   7   1    0.84    6.41  97
  -1 -13   4   26.63   10.33  97
   0  -9   2  669.62   10.22  97
  -4   3   1  374.35   18.96  97
  -4  -7   2    5.39   12.20  98
  -3 -11   3  181.31   15.86  98
  -2 -10   2    2.71    9.22  98
  -2   4   0  959.54   14.74  98
  -2   8   1    8.67    7.81  98
  -1 -10   2  114.43    8.53  98
   0 -11   3  458.06   12.30  98
   0   7   1  673.18   11.05  98
   1 -12   5   53.26   14.37  98
   1  -7   2  317.62    9.18  98
   2  -8   4  528.31   13.21  98
   3  -6   6   68.44   15.37  98
   3  -4   5   64.23   11.33  98
  -1   4   0  732.73   10.93  98
  -1   8   1    8.56    4.51  98
   1 -11   4  224.19    9.47  98
   2   0   2 8901.12   75.13  98
  -4   2   1  181.65   13.30  99
  -4   7   2    2.88   12.19  99
  -2 -12   3    3.78   12.16  99
  -2  -8   1    8.73    7.86  99
  -2  12   3    3.47   12.10  99
  -1 -12   3  185.24   11.77  99
  -1  -8   1    8.74    6.32  99
  -1  -4   0  821.59   14.11  99
  -1  12   3  168.05   11.90  99
   1  11   4  256.76   12.62  99
   2  -6   3  875.88   14.14  99
   2   6   3  600.21   15.11  99
  -3  11   3  164.98   11.70  99
  -2  10   2    9.47    6.47  99
  -1  10   2   69.42    6.48  99
   0  -7   1  421.92    8.15  99
   0  11   3  272.15    9.16  99
   1  12   5   28.88   10.15  99
   2  -1   2  784.95   20.05  99
  -3   6   1    5.47    7.73 100
  -3   9   2    4.60   10.42 100
  -2   3   0  765.28   14.26 100
  -1  13   4   27.59   13.59 100
   0 -13   4  121.60   13.06 100
   0   9   2  990.08   13.94 100
   1  -4   1 3692.15   24.05 100
   1   7   2  283.23    9.48 100
   2 -10   5   64.00   12.86 100
   2   8   4  326.51   12.86 100
   3  -5   5   25.32   10.84 100
   0 -10   2   12.31    5.48 100
   1 -10   3    6.20    6.32 100
   1   9   3  322.47    9.43 100
  -4   1   1    8.96   11.61 100
  -2  -4   0  902.56   18.91 100
   2  -2   2  782.48   17.04 100
  -3  -7   1    0.42    9.13 101
  -1 -11   2  405.43   12.11 101
   0  12   4  108.19   11.46 101
   1  -8   2   45.44    6.64 101
   1   3   1  436.33   12.32 101
   2  -9   4  239.46   12.27 101
  -2 -11   2   35.45    7.64 101
  -2   7   1  194.82    7.05 101
   0 -12   3   -0.94    7.37 101
   2  -7   3   56.64    6.15 101
   3   6   6   62.71   18.78 101
  -4   6   2   35.65   11.27 102
  -3 -10   2  150.89   12.31 102
  -2 -13   3  115.83   15.43 102
  -2  11   3   36.59   10.70 102
  -1 -13   3   98.91   12.96 102
  -1   3   0  989.84   13.70 102
  -1   7   1 1359.21   14.66 102
  -1  11   3   11.52    9.13 102
   0  -2   0 5230.55   37.60 102
   0   6   1 2088.47   17.56 102
   1 -12   4    6.51   11.97 102
   2  -3   2  742.30   14.31 102
   2   9   5  108.84   11.83 102
   3  -6   5   18.34   11.77 102
  -1  -9   1  702.93   10.58 102
  -1  -5   0   21.56    4.40 102
   0  -8   1  142.00    6.23 102
   1  -5   1   84.30    5.21 102
  -4   0   1    0.54   13.25 102
   3  -2   4  130.63   13.68 102
   3  -1   4  130.59   13.26 102
  -4  -8   2    4.72   12.32 103
  -4   8   3   53.30   14.74 103
  -3   5   1   24.03    7.97 103
  -3   8   2   12.70    9.29 103
  -3  10   3    7.42   12.21 103
  -2  -9   1  368.81   11.08 103
  -2   9   2   11.63    7.71 103
  -1   9   2  606.78   12.20 103
   0  10   3    4.37    7.57 103
   1  10   4   33.71    9.19 103
  -2  12   4   69.25    9.14 103
  -1  12   4    4.44    7.51 103
   1 -11   3  237.62    8.33 103
   1  -9   2   -0.76    5.33 103
   1  11   5   -4.23    8.54 103
   3   4   5   52.86   18.14 102
  -4  -1   1  146.17   16.26 103
   3   0   4    0.92   11.28 103
   3  -3   4   52.35   11.90 103
  -2  -5   0  636.45   14.63 104
  -2   2   0    1.59    5.63 104
   0 -11   2  611.46   12.82 104
   0  -3   0   -0.31    6.19 104
   0   8   2  116.62    7.54 104
   2 -10   4    6.97   10.51 104
   2  -8   3    7.46    7.72 104
   2  -4   2 1043.97   15.33 104
   2   5   3   25.34    6.96 104
   2   7   4  366.07   13.23 104
   3  -7   5   95.40   13.34 104
  -1 -12   2    3.01    7.33 104
   0 -13   3   80.47    9.22 104
   1 -13   4   45.46   10.47 104
   1   6   2  823.03   13.48 104
  -4   5   2   94.34   11.71 105
  -3 -11   2   41.97   12.83 105
  -3  -8   1  512.02   15.31 105
  -2 -12   2  156.98   12.92 105
  -2   6   1  544.95   11.15 105
   0  11   4    3.57    9.04 105
   0  12   5    4.86   12.16 105
   1  -6   1   37.37    5.87 105
   1   8   3  417.78   11.30 105
   3  -4   4   38.85    9.59 105
  -2  10   3  288.92    9.46 105
  -1 -10   1   16.36    5.55 105
  -1  -6   0  753.13   11.53 105
   0  -9   1    0.52    4.40 105
   0  -4   0 3432.55   23.51 105
   2  -5   2  152.74    6.58 105
  -4   7   3   -3.82   12.42 106
  -3   4   1  646.36   13.80 106
  -3   7   2   26.24    9.37 106
  -3   9   3  297.31   13.11 106
  -1   2   0 5360.85   33.48 106
  -1   6   1 1396.52   14.25 106
  -1  10   3   34.24    7.78 106
   0   5   1   10.13    5.92 106
   1 -12   3  126.61   11.48 106
   1 -10   2   73.71    8.14 106
   2 -11   4  115.10   13.16 106
   2  -9   3   -2.06    9.03 106
   3  -8   5  313.78   16.92 106
   3  -5   4   28.33    9.45 106
  -2 -10   1  173.43    8.22 106
  -2   8   2  726.46   11.33 106
  -2  -6   0  790.66   15.39 107
  -2  11   4  273.72   13.47 107
  -1   8   2    2.00    6.25 107
  -1  11   4   24.17   10.52 107
   0 -12   2   57.29    9.32 107
   1  -7   1   52.98    6.87 107
   1   9   4  489.16   12.82 107
   1  11   6   14.39   14.22 107
   2  -6   2   31.71    6.70 107
   2   8   5    4.67   10.52 107
   2   9   6   16.79   12.51 107
  -1 -13   2   78.95    8.30 107
  -1  12   5   87.89    9.54 107
   0 -14   3    7.47    9.90 107
   0  -5   0    0.70    4.17 107
   0   9   3  391.48    9.39 107
  -2   1   0  967.11   18.86 107
  -4   4   2    2.10   11.01 108
  -3  10   4   63.18   12.56 108
  -2 -13   2   48.87   13.73 108
  -1  -7   0  573.48   11.46 108
   0 -10   1   27.73    7.73 108
   1  10   5   44.17   10.92 108
   3  -6   4  350.89   13.52 108
  -2   5   1 1120.71   13.51 108
  -1 -11   1  397.78   10.10 108
   0   7   2 1243.02   14.28 108
   2 -10   3   62.08    7.94 108
  -3  -9   1   -5.78   12.90 108
   3   5   6   98.80   17.11 108
   0  -6   0   17.83    5.72 109
   0  10   4   53.97    9.29 109
   0  11   5   17.50   10.50 109
   1 -13   3   75.62   12.72 109
   1 -11   2  457.21   12.21 109
   1  -8   1 2083.49   18.06 109
   2  -7   2  140.79    8.67 109
   3  -7   4    7.86   10.69 109
  -4   6   3  180.12   10.55 109
  -3   6   2  553.65   10.98 109
  -3   8   3   17.83    6.74 109
  -2 -11   1  120.94    8.10 109
  -2   9   3    2.05    6.14 109
   0 -13   2  114.08    8.44 109
   1   2   1 2650.76   43.70 109
  -3   3   1   10.05    6.64 110
  -2  -7   0  305.97   10.49 110
  -2   7   2   90.73    7.23 110
  -1  -8   0  250.00    8.83 110
  -1   5   1 2076.33   16.86 110
  -1   9   3   48.48    8.07 110
   1   5   2   16.80    5.59 110
   1   7   3 1049.68   14.97 110
   2   6   4   84.19    9.13 110
  -2  10   4    8.35    7.48 110
  -1 -14   2   15.78    9.73 110
   0 -11   1  452.35    9.74 110
   2  -8   2  804.50   11.77 110
  -4   3   2   70.38   10.10 111
  -3   9   4   66.77   12.27 111
  -2  11   5   43.57   12.60 111
  -1 -12   1   10.83    8.96 111
  -1  10   4  530.23   12.71 111
  -1  11   5  223.41   12.44 111
   0  -7   0    2.52    5.17 111
   1 -12   2   52.71   10.79 111
   1  -9   1    0.17    6.93 111
   2 -11   3  170.80   11.83 111
   3  -8   4    6.05   12.12 111
  -1   7   2  359.13    8.32 111
   2   4   3  107.93   10.27 111
  -4   7   4   -0.12   14.44 112
  -3 -10   1    1.71   10.66 112
  -2 -12   1    9.40   10.45 112
  -2  -8   0  109.01    9.19 112
   0 -14   2   14.06   11.92 112
   0   4   1 1856.68   17.61 112
   0   8   3   -1.72    6.33 112
   1   8   4    5.15    7.75 112
   1  10   6  101.71   13.05 112
   2   7   5  114.08   10.66 112
   2   8   6   48.13   12.59 112
  -1  -9   0    4.22    4.46 112
   0  -8   0 1807.10   16.26 112
   0  11   6   87.05    9.30 112
   1   9   5   35.83    6.94 112
   2  -9   2    1.19    6.37 112
   3  -9   4    0.90    8.73 112
  -4   5   3  435.24   14.88 113
  -3   7   3    9.97    8.86 113
  -2   4   1  258.80    8.20 113
  -2   8   3   27.64    7.91 113
  -1   1   0  278.33   10.82 113
   0 -12   1   21.52    9.18 113
   0   9   4   92.85    8.44 113
   1 -10   1  677.11   12.50 113
   2 -12   3   47.94   12.73 113
  -3   5   2   94.90    6.48 113
   0   6   2  755.51   10.83 113
   0  10   5  181.85    8.42 113
   1 -13   2    2.02    8.53 113
  -3 -11   1   46.00   12.99 114
  -3   2   1   64.35    7.39 114
  -2  -9   0  686.70   14.77 114
  -1 -13   1  156.30   11.87 114
  -1   8   3 1029.53   13.90 114
   2 -10   2  368.14   11.75 114
   3  -5   3  122.47   10.34 114
   3  -4   3  168.23    9.96 114
  -2   6   2    4.34    4.52 114
  -2   9   4  270.74    9.16 114
  -2  10   5   29.84    7.71 114
  -1 -10   0    1.47    5.40 114
  -1  11   6   44.50    9.09 114
   0  -9   0   -0.94    4.43 114
   3  -6   3    5.97    6.52 114
   3   3   5   98.28   16.81 114
  -2   0   0   49.52    8.85 114
   3  -3   3  445.14   15.10 114
  -4   2   2  127.39   10.15 115
  -3   8   4   67.11   10.98 115
  -2 -13   1   62.34   13.06 115
   0 -13   1   31.30   10.73 115
   1 -11   1   59.43    9.44 115
   3  -7   3  119.25   10.32 115
  -3   9   5   50.02    9.05 115
  -1   4   1 1274.07   13.14 115
  -1   9   4   26.49    5.68 115
  -1  10   5   11.02    7.36 115
   1   6   3  264.43    8.30 115
  -4   6   4   -5.72   12.16 116
  -1   6   2  274.96    8.03 116
   0 -10   0  869.99   13.41 116
   1 -14   2  470.11   17.54 116
   2 -11   2  113.06   11.45 116
   3  -8   3  395.94   13.56 116
  -2 -10   0    7.55    6.47 116
  -1 -14   1    8.85    8.54 116
  -1 -11   0  404.06   10.56 116
   1  -6   0  994.82   12.42 116
   1  -5   0   27.59    4.44 116
   1   9   6   99.74    8.72 116
   2  -5   1   58.74    5.37 116
   3  -2   3  190.47   14.77 116
   3   4   6    4.71   15.21 116
  -4   4   3  214.17   13.08 117
  -3   6   3  212.31   10.17 117
   0   7   3  603.35   11.21 117
   0  10   6    3.59   10.58 117
   1 -12   1   92.84   10.00 117
   1  -7   0  677.24   11.40 117
   1  -4   0  941.78   12.72 117
   1   4   2  436.30   11.69 117
   2  -7   1  389.23    9.78 117
   2  -6   1  450.82   10.22 117
   2  -4   1   67.80    6.89 117
   2   5   4   87.10    9.14 117
   2   7   6  186.52   12.77 117
  -2   7   3    6.01    5.42 117
   0 -14   1  297.00   11.60 117
   1   7   4  227.38    8.29 117
   1   8   5  161.74    8.51 117
   2 -12   2   23.83    8.95 117
   3  -9   3   -1.73    8.73 117
  -3   4   2    5.83    7.86 118
  -2  10   6   34.54   12.50 118
   0 -11   0    2.96    7.40 118
   0   8   4  709.89   12.66 118
   0   9   5  153.04   10.06 118
   1  -8   0  263.28    8.71 118
   2  -8   1  162.02    8.86 118
   2  -3   1  939.97   14.02 118
   2   6   5  108.70   10.36 118
  -2 -11   0  200.23    9.49 118
  -2   3   1  408.90    8.37 118
  -2   8   4   85.51    7.09 118
  -2   9   5  181.50    8.91 118
  -1  10   6    2.15    7.51 118
   1  -3   0  725.82   11.27 118
  -4  -6   1  166.16   22.41 117
  -3  -6   0  367.51   17.32 118
  -4   1   2  217.41   11.60 119
  -3   7   4    3.83    9.11 119
  -3   8   5  379.76   14.89 119
  -1 -12   0    5.32    9.06 119
  -1   7   3  375.99    9.33 119
   0  10   7   -0.10   14.10 119
   1 -13   1   -0.33   10.54 119
   1  -9   0    6.16    6.33 119
   1   9   7   44.58   12.83 119
   2  -9   1    9.71    7.75 119
   3 -10   3   99.78   14.01 119
  -4   5   4    7.91    8.56 119
  -2   5   2   -2.51    4.55 119
  -1   9   5  218.62    8.94 119
   0   3   1   45.84    5.05 119
   0   5   2 1332.62   13.55 119
   2 -13   2    2.88   10.18 119
  -4  -5   1   80.01   23.42 117
  -4  -7   1   21.86   17.86 119
  -3  -5   0  279.09   17.59 119
  -3  -7   0   77.89   12.83 119
  -3   1   1   59.20    7.83 120
  -1   8   4   63.78    8.03 120
   0 -12   0  148.03   10.19 120
   2 -10   1   39.88    9.22 120
  -4   6   5  215.86   11.93 120
   1 -10   0    2.25    5.32 120
  -4  -8   1    8.93   15.31 120
  -3  -8   0   21.28   11.38 120
  -4   3   3  740.42   17.41 121
  -2 -12   0   15.15   10.71 121
  -1 -13   0   60.09   11.18 121
  -1  10   7   47.35   14.62 121
   1 -14   1   55.78   13.73 121
   2   7   7   39.11   12.83 121
  -3   5   3  150.63    6.94 121
   0 -13   0   -2.40    7.26 121
   0   9   6  112.88    8.64 121
   1   8   6    3.32    7.31 121
   2 -11   1  302.06    9.68 121
  -3  -9   0   72.88   11.89 122
  -2   6   3 1805.66   15.91 122
  -2   9   6  200.72   12.68 122
  -1  -7  -1   50.25    6.95 122
  -1  -6  -1   37.01    5.97 122
  -1   5   2 3971.95   21.79 122
   1 -11   0  629.79   13.31 122
   2  -2   1 1182.22   16.87 122
   3  -7   2  167.42   10.41 122
   3  -6   2  117.11   10.17 122
  -3   8   6    4.95    8.67 122
  -1  -8  -1 1343.46   15.60 122
  -1   3   1 2069.21   16.89 122
   1  -2   0 3165.78   24.81 122
   1   5   3  288.28    8.26 122
   3  -8   2   76.78    7.33 122
   3  -1   3  464.98   20.34 122
   2   3   3   40.78    8.64 122
  -3   3   2  781.48   12.85 123
  -3   6   4  261.00   11.05 123
  -3   7   5   61.41   10.90 123
  -2 -13   0   89.98   13.42 123
  -2   7   4   -0.76    7.58 123
  -2   8   5   24.39    9.18 123
  -1 -14   0  233.62   14.42 123
  -1  -9  -1    0.86    6.33 123
  -1  -5  -1   98.94    7.12 123
  -1   9   6  348.68   12.68 123
   0  -7  -1  675.62   11.22 123
   0   6   3    3.50    5.78 123
   0   8   5   17.86    7.79 123
   1 -12   0    5.62    9.13 123
   1   7   5  386.78   11.40 123
   2 -12   1    3.33   10.56 123
   2   6   6   31.13   10.77 123
   3  -9   2    8.44   10.48 123
   3  -5   2   65.96    8.55 123
  -4   4   4   86.43    8.46 123
   0 -14   0   58.86    9.14 123
   0  -8  -1  148.38    6.31 123
   0  -6  -1 1557.97   15.62 123
   0   7   4  300.44    8.37 123
  -4   0   2  152.18   12.38 123
  -3 -10   0  199.42   15.81 123
  -2   9   7   20.10   14.15 124
  -1 -10  -1  646.65   13.00 124
   0  -9  -1   -1.02    6.33 124
   0   9   7  247.93   14.09 124
   1   6   4   46.10    7.10 124
   1   8   7  225.37   14.02 124
   3 -10   2   44.08   12.40 124
  -4   5   5   32.70    8.78 124
  -1   6   3   -1.16    4.51 124
  -1   8   5  132.76    6.94 124
   0  -5  -1    7.00    4.17 124
   1 -13   0   56.38    7.93 124
   2 -13   1   70.03    9.16 124
   3  -4   2    3.71    9.83 124
  -4   2   3  363.40   12.36 125
  -3 -11   0   56.41   13.09 125
  -2   2   1  771.12   11.84 125
  -2   4   2 1461.24   14.36 125
  -1   7   4    1.70    6.30 125
  -1   9   7  306.19   14.44 125
   0 -10  -1   26.76    7.65 125
   2   5   5  446.17   12.90 125
   3 -11   2  145.46   15.58 125
  -1 -11  -1   43.32    6.73 125
  -3  -4   0   86.55   17.67 123
  -3   4   3    2.80    7.61 126
  -2   8   6  376.56   12.49 126
  -1  -4  -1 2953.35   36.79 126
   0 -11  -1  646.34   12.59 126
   0   8   6  305.73   11.34 126
   1 -14   0  257.49   14.31 126
   2  -8   0  131.45    8.58 126
   2  -7   0  393.26    9.68 126
   2   4   4   51.72    8.32 126
  -3   7   6    4.09    8.52 126
   2  -9   0  589.21   10.20 126
   3   3   6   67.60   15.89 126
  -3   0   1  928.28   15.86 127
  -2  -9  -1    8.09    7.82 127
  -2  -8  -1  118.71    9.47 127
  -2  -7  -1  275.70   11.17 127
  -1 -12  -1   94.97   10.08 127
   0 -12  -1   22.32    9.32 127
   0  -4  -1 2145.85   19.43 127
   0   4   2  416.72   13.14 127
   1   7   6   70.32    9.57 127
   2 -10   0    9.35    9.18 127
   2  -6   0  900.18   12.70 127
   2   6   7  211.82   14.05 127
  -3   5   4 1013.66   12.74 127
  -3   6   5    2.92    7.27 127
  -2   5   3   24.47    4.78 127
  -2   7   5    7.85    6.40 127
  -1   8   6    2.22    6.37 127
   3  -3   2  560.45   15.01 127
  -4   3   4  182.91   11.88 128
  -3   2   2 1077.30   13.89 128
  -2 -10  -1   26.83    9.41 128
  -2  -6  -1  384.20   12.33 128
  -2   6   4  491.30   10.39 128
  -1 -13  -1    5.94   10.41 128
   0   7   5   40.88    7.83 128
   1  -9  -1 1138.46   14.21 128
   1  -8  -1    7.45    6.35 128
   1  -7  -1 1415.24   14.89 128
   1   3   2   19.98    6.19 128
   2 -11   0  353.99   11.71 128
   2  -5   0  809.12   12.36 128
  -4   4   5    4.49    8.48 128
  -2   8   7    8.72    8.32 128
  -1   4   2  198.37    6.10 128
   0 -13  -1   20.50    7.61 128
   0   8   7   -0.40    7.33 128
   1 -10  -1   18.36    5.51 128
   2 -12   0    6.51    7.61 128
  -2 -11  -1  282.85   13.91 129
   1 -11  -1  654.64   13.47 129
   1  -6  -1 1466.74   14.72 129
   3  -9   1  402.12   13.45 129
   3  -8   1  165.18   10.41 129
   4  -5   4   37.65   14.65 129
  -1   7   5    0.55    5.30 129
   0   5   3 2703.90   18.67 129
   0   6   4   22.33    4.69 129
   1   6   5   40.24    5.83 129
   1   7   7    7.94    7.24 129
   3 -10   1    2.03    7.57 129
   3   2   5   15.44   13.50 129
  -4  -1   2  243.62   13.78 129
   2  -1   1    7.71    8.10 129
  -4   1   3   85.92    9.96 130
  -2 -12  -1   -2.21   10.63 130
  -1 -14  -1   51.83   13.79 130
  -1   8   7  123.04   11.27 130
   0 -14  -1  399.22   15.49 130
   0   8   8    5.71   13.44 130
   1 -12  -1    4.85    8.91 130
   2 -13   0  102.50   13.24 130
   2   5   6  114.26   10.39 130
   3 -11   1  133.31   13.28 130
   3  -7   1   48.00    9.36 130
  -2   7   6  123.24    7.62 130
  -1   5   3   78.34    4.85 130
  -1   6   4 1599.39   14.08 130
   1  -5  -1 1341.59   14.28 130
  -3   6   6  559.47   13.63 131
  -2 -13  -1   74.15   13.30 131
  -2  -5  -1   62.79    7.72 131
  -1   8   8   -5.59   13.24 131
   1 -13  -1  156.62   11.97 131
   1   4   3    2.28    5.26 131
   1   5   4 1541.60   17.05 131
   1   7   8    4.25   13.13 131
   2  -4   0  870.16   12.33 131
   3  -6   1  275.19   10.26 131
  -3   3   3  144.97    6.61 131
  -2   3   2    6.16    3.87 131
   0  -3  -1   47.76    5.02 131
   0   7   6    7.13    6.29 131
  -2  -1   0  651.26   21.29 130
  -1   0   0   -0.39    7.89 131
   3   3   7  103.65   18.91 131
  -4   2   4   18.34   10.77 132
  -4   4   6  196.01   15.90 132
  -3   5   5   31.43    9.28 132
  -1  -3  -1  415.33   12.00 132
  -1   2   1   -0.48    5.55 132
   0   2   1 7645.89   43.99 132
   1 -14  -1    5.26   12.17 132
   1  -1   0  211.02    9.82 132
  -3   4   4  113.85    6.69 132
  -2   6   5   65.49    6.13 132
  -1   7   6    8.85    6.44 132
   4  -4   4   12.14   16.07 132
  -4   3   5   51.30   12.47 133
  -3   6   7   -2.20   12.25 133
  -2   7   7   21.50   10.70 133
   1   6   6  753.52   14.16 133
   2   5   7   52.89   11.09 133
   3  -5   1  267.85   10.17 133
  -2   4   3    8.67    4.59 133
  -2   5   4  126.89    5.67 133
   1  -4  -1 1187.13   12.98 133
   3  -2   2  257.05   12.68 133
  -2   1   1  563.43   11.16 134
  -2   7   8   -3.46   14.14 134
   0 -11  -2  608.33   13.58 134
   0 -10  -2   17.13    7.64 134
   0  -9  -2 1045.58   14.07 134
   0   6   5 1540.66   16.12 134
   0   7   7    7.97    9.57 134
   2 -10  -1  320.37   11.07 134
   2  -9  -1  406.91   10.55 134
   2   4   5    9.77    7.71 134
   4  -6   3   18.77   13.42 134
  -1 -10  -2   52.75    6.02 134
  -1   7   7  176.47    8.80 134
   0  -8  -2   78.37    5.65 134
   2 -11  -1  151.62    7.69 134
   2  -8  -1    6.81    5.43 134
   2   5   8   10.56   10.33 134
  -4   0   3   37.51    9.58 135
  -3   1   2   -2.79    6.86 135
  -3   5   6   13.25   10.39 135
  -1 -11  -2  418.88   12.77 135
  -1  -9  -2   -2.07    7.57 135
  -1  -8  -2   41.29    6.81 135
  -1   6   5  644.61   10.96 135
   0 -12  -2   44.97    9.46 135
   0   7   8  167.11   13.16 135
   1   6   7  321.50   12.63 135
   2 -12  -1   11.71   10.39 135
   2  -3   0  715.80   11.70 135
  -2   6   6   10.68    6.29 135
  -1 -12  -2   36.69    7.78 135
  -1   7   8   65.82    8.87 135
   0 -13  -2  113.07    8.68 135
   0  -7  -2 1548.19   15.32 135
   2 -13  -1   64.70    9.01 135
   2  -7  -1  191.55    6.55 135
   3 -10   0  168.94    8.97 135
  -4   3   6  146.46   15.11 136
  -1 -13  -2    1.57   11.93 136
   1   6   8  143.06   13.27 136
   3 -11   0   64.88   12.56 136
   3  -9   0  103.68   11.02 136
   3  -8   0   16.26    9.14 136
   3  -4   1  481.47   11.94 136
  -1   5   4    9.07    4.46 136
   0 -14  -2   -8.80    8.71 136
   0   5   4  120.67    5.62 136
   1 -11  -2  280.97    9.00 136
   1 -10  -2   82.76    6.36 136
   1  -9  -2  437.02    9.48 136
   1   5   5  130.24    6.64 136
  -4  -2   2   30.14   12.06 136
  -3  -1   1   78.92    9.48 136
   4  -5   3   28.96   15.25 136
  -4   1   4  226.95   11.85 137
  -4   2   5  148.40   12.21 137
  -3 -11  -1   96.44   13.74 137
  -3 -10  -1    4.04   10.83 137
  -3   4   5  141.59    9.84 137
  -3   5   7   35.63   12.42 137
  -2   6   7  863.76   14.01 137
  -1 -14  -2  427.24   18.02 137
  -1  -7  -2  286.28    9.63 137
  -1   3   2  622.82   10.16 137
   0   6   6  588.09   11.54 137
   1 -12  -2    3.02   10.31 137
   2  -6  -1  602.99   10.79 137
   2   3   4  413.57   11.22 137
  -3   2   3    8.24    5.54 137
  -2   5   5 1996.47   14.87 137
  -1   4   3 1330.20   12.38 137
  -1   6   6   -0.28    5.41 137
   0  -6  -2  841.26   11.46 137
   0   3   2 2806.18   21.28 137
   1 -13  -2   81.55    8.20 137
   1  -8  -2    1.74    4.43 137
   3  -7   0   65.13    6.99 137
   3   2   6   27.54   13.38 137
  -3  -9  -1  267.54   14.63 138
  -3   3   4 1543.67   15.05 138
  -2   6   8   14.61   12.02 138
   0   4   3   16.63    5.75 138
   1 -14  -2   26.08   13.80 138
   2   4   6   60.03    9.61 138
   4  -7   2    3.17   12.10 138
   1  -7  -2  425.15    8.69 138
   1  -3  -1 1903.45   16.21 138
  -2  -4  -1   49.30    8.47 138
   2   2   3  432.97   14.28 138
  -2 -11  -2  109.73   11.75 139
  -2 -10  -2  287.05   12.49 139
  -2   2   2  155.80    6.79 139
  -2   4   4    1.23    6.22 139
  -1  -6  -2 1684.40   17.72 139
   0   6   7   91.20    9.51 139
   3  -6   0  532.10   11.47 139
  -3   4   6   -3.57    7.41 139
  -2 -12  -2   22.84    9.14 139
  -1   6   7   19.17    6.49 139
   1   4   4    3.22    4.52 139
   1   5   6   59.68    6.21 139
   1   1   1  568.63   33.67 139
   4  -3   4  161.88   20.20 139
  -3  -8  -1  130.68   13.33 139
  -4   2   6   51.34   12.56 140
  -2 -13  -2   -2.97   14.63 140
  -2  -9  -2    2.12    9.12 140
  -2   3   3 1510.74   13.67 140
  -2   5   6  128.08    9.42 140
  -1   6   8  569.43   13.48 140
   0   6   8   38.46   10.68 140
   0   6   9  234.28   15.84 140
   2  -5  -1 1334.71   14.10 140
   2   4   7   78.80   11.20 140
  -1   5   5   75.50    5.07 140
  -1   6   9    5.72    9.91 140
   0  -5  -2 1108.03   19.60 140
   0   5   5   48.83    5.13 140
   1  -6  -2  186.39    6.30 140
   3   2   7   -3.44   17.98 140
   4  -6   2   59.61   15.56 140
  -4  -1   3  272.29   11.33 141
   1   5   7    6.20    9.13 141
   2 -12  -2  197.07   12.50 141
   2 -11  -2   56.51   10.67 141
   2 -10  -2    9.65    9.16 141
   2   4   8   19.68   14.33 141
   3  -3   1  138.09    9.06 141
   4  -4   3   -5.39   12.54 141
  -3   4   7  347.03   10.51 141
   2 -13  -2   33.92   10.21 141
   3 -11  -1   42.85    9.11 141
  -4   0   4  241.89   11.65 142
  -4   1   5   79.32   10.94 142
  -3   3   5  483.80   11.24 142
  -2  -8  -2  841.97   16.65 142
  -2   5   7    4.80    9.63 142
   1   3   3 1476.89   16.16 142
   1   5   8 1193.67   19.28 142
   2  -9  -2   16.13    7.60 142
   2  -2   0    3.10    5.56 142
   3 -10  -1   -5.09   10.55 142
   3  -5   0  330.92   10.27 142
  -3   4   8   11.25   10.19 142
  -2   5   8   18.11    8.40 142
   0 -12  -3    9.90    7.18 142
   0 -11  -3  306.35    9.68 142
   3  -9  -1   -0.03    7.30 142
  -3   0   2   -4.78    6.43 143
  -2   4   5  350.90    9.70 143
  -1  -5  -2   15.71    5.64 143
  -1   5   6 3655.17   20.92 143
   0 -14  -3   -4.26   14.03 143
   0 -13  -3  107.80   12.85 143
   0 -10  -3   -1.12    7.51 143
   0   5   6    6.34    7.57 143
   2  -8  -2 1060.96   13.61 143
   2   3   5  171.57    9.22 143
   4  -8   1   16.11   14.10 143
  -3   2   4  173.80    6.91 143
  -1   4   4  143.15    5.67 143
   0  -9  -3  499.92   10.28 143
   1  -5  -2 2819.05   19.02 143
   2  -4  -1  151.12    5.65 143
   3  -8  -1  445.25    9.62 143
  -4  -5   1   91.66   24.70 140
  -3  -7  -1   41.21   11.58 143
  -3   1   3  473.10   10.13 144
  -2  -7  -2  103.82    9.09 144
  -1 -13  -3   71.48   12.93 144
  -1 -12  -3  126.81   11.69 144
  -1 -11  -3  298.38   12.32 144
   0   4   4  953.61   16.31 144
   1 -13  -3  106.92   12.66 144
   1 -12  -3  189.27   12.03 144
   1 -11  -3    3.53    9.12 144
   1   2   2 1577.64   19.64 144
   1   4   5  434.12   10.04 144
   4  -5   2   66.07   11.57 144
  -4   1   6  147.27    9.52 144
  -3   3   6    8.61    6.35 144
  -1   5   7   97.68    6.96 144
   0   5   7 1855.13   16.62 144
   0   5   9   43.28    9.11 144
   1 -10  -3   21.54    5.66 144
   2  -7  -2   59.69    5.07 144
  -4  -3   2   59.99   12.20 144
  -1 -10  -3   11.56    8.97 145
  -1   5   8   44.71   10.67 145
  -1   5   9    0.66   13.13 145
   0  -8  -3   -1.00    6.32 145
   0   5   8   71.14   10.84 145
   1  -9  -3   60.05    8.10 145
   3  -7  -1   -2.36    8.33 145
   4  -7   1   13.20   12.25 145
  -2   3   4  257.86    6.52 145
  -2   4   6   60.83    5.74 145
   0  -4  -2  516.41    9.12 145
   3   1   5   25.75   11.69 145
  -4   0   5   47.18   10.81 146
  -3   3   7  101.93   11.12 146
  -1  -9  -3  555.37   12.88 146
  -1   3   3  216.27    7.22 146
   2   3   6  243.67   10.74 146
   3  -4   0   96.24    8.73 146
  -3   3   8  351.70   11.69 146
  -2   4   7   -5.56    6.44 146
   1  -8  -3  749.55   11.11 146
  -3   2   5    7.91    7.80 147
  -2   0   1   14.25    6.05 147
  -2   4   8  811.04   13.64 147
  -2   4   9   -5.95   14.37 147
  -1   1   1  884.66   14.21 147
  -1   4   5   21.11    6.37 147
   0  -7  -3  614.60   11.54 147
   1  -2  -1   -0.30    5.52 147
   1   4   6   89.68    9.45 147
   1   4   9   29.87   14.72 147
   2 -13  -3  105.45   15.06 147
   2 -12  -3    3.32   12.17 147
   2  -6  -2    5.78    6.31 147
   2   3   7   17.61   10.63 147
   2   3   8   52.45   12.71 147
   4  -6   1  228.70   12.36 147
  -2   2   3 1754.47   13.47 147
  -1  -8  -3  312.88    8.87 147
  -1   2   2  392.09    8.02 147
   0   3   3  510.93   10.90 147
   1   4   7   42.32    6.80 147
   1   4   8    5.88    7.55 147
   2 -11  -3   38.57    7.62 147
   3 -11  -2   40.10    8.80 147
  -4  -2   3  590.63   17.83 147
  -4  -1   4  148.06   11.40 148
   0   4   5  174.32    8.23 148
   1  -4  -2  300.55    8.00 148
   2 -10  -3  477.41   12.21 148
   3 -10  -2  218.18   12.04 148
   3  -6  -1    4.44    7.72 148
   1  -7  -3  239.80    7.32 148
  -3  -2   1   43.89    9.19 148
  -1  -2  -1 1950.79   27.63 148
  -4   0   6  203.93   13.12 149
  -3   2   6  370.30   10.63 149
  -2 -12  -3   53.19   13.02 149
  -2  -6  -2   23.22    6.77 149
  -2   1   2  117.23    6.89 149
  -2   3   5 2347.35   15.83 149
  -1   4   6  237.30    9.25 149
  -1   4   9  638.69   17.68 149
   2  -9  -3   -2.74    8.83 149
   2  -3  -1  533.10    9.71 149
   3  -9  -2    9.49   10.29 149
   3   1   6   63.67   11.39 149
   4  -8   0  225.37   13.70 149
  -3   1   4  211.34    7.12 149
   0   4   6   57.49    6.24 149
   0   4   9    0.12    8.45 149
   1   3   4  348.05    7.93 149
   3   1   7  115.71   18.26 149
   4  -4   2  246.60   15.26 149
  -3 -11  -2  116.07   15.89 150
  -3   2   7    2.03   10.55 150
  -2 -11  -3  149.40   12.46 150
  -1  -7  -3 1221.98   15.29 150
  -1  -4  -2  445.97   10.20 150
  -1   4   7   -1.61    8.95 150
  -1   4   8    6.45   10.15 150
   0 -13  -4  101.58   12.98 150
   0 -12  -4  107.48   11.41 150
   0  -6  -3    9.81    6.20 150
   0   4   7   43.20    8.42 150
   0   4   8   16.92   10.29 150
   2  -5  -2   -1.44    6.34 150
   2   2   4   19.46    6.87 150
  -3   2   8   30.41    8.59 150
  -2   3   6  622.67    8.93 150
   0 -11  -4   -0.13    6.33 150
   1 -13  -4   37.61   10.16 150
   1 -12  -4    3.08    7.53 150
   2  -8  -3   30.63    5.55 150
   3  -8  -2   17.55    6.54 150
   3  -1   2   16.51   12.55 149
   4  -3   3  172.53   17.84 150
   3  -2   1    0.76    7.92 150
  -4  -1   5  147.01   11.42 151
  -3   0   3   17.34    6.70 151
  -2 -10  -3   61.06   11.22 151
  -2   3   9  587.17   16.35 151
  -1   3   4 1066.79   11.43 151
   0   2   2   34.21    6.37 151
   1 -11  -4   30.57   10.45 151
   1  -6  -3    1.16    6.25 151
   3  -5  -1   24.81    7.95 151
   4  -7   0    3.64   12.04 151
  -2   3   7   -4.04    6.47 151
  -2   3   8   24.71    7.64 151
   0 -10  -4   49.88    6.83 151
  -3 -10  -2   32.76   15.43 151
   4  -5   1   52.00   13.18 151
  -3  -1   2    1.53    6.74 152
  -1 -13  -4   46.94   14.80 152
   1 -10  -4  566.57   12.80 152
   1   3   9  277.13   14.50 152
  -3   1   5  224.90    6.91 152
  -2   2   4   25.75    4.67 152
  -1 -12  -4    0.39    8.49 152
   3  -7  -2   19.83    6.68 152
  -3  -6  -1  196.50   14.62 152
  -4  -4   2   12.43   13.05 152
  -4  -2   4  101.12   11.49 153
  -4  -1   6  174.17   13.16 153
  -2  -9  -3    1.13    9.02 153
  -1 -11  -4  250.37   12.89 153
   0  -9  -4   86.75    8.49 153
   0  -3  -2 6122.13   29.10 153
   0   3   4  562.85   10.80 153
   1  -9  -4   44.33    7.84 153
   1   3   5  523.85   10.52 153
   2  -7  -3    7.50    7.61 153
   3 -11  -3  239.67   15.47 153
   3  -3   0  168.10    8.38 153
  -1   3   5  416.89    7.35 153
  -1   3   9    4.62    8.51 153
   1   3   8  407.40   10.21 153
   2 -12  -4   72.82    9.22 153
  -4  -3   3  570.13   15.09 154
  -3   1   6   85.32    9.46 154
  -1 -10  -4   32.90    9.36 154
  -1  -6  -3  425.55   10.30 154
   0  -5  -3 2901.15   30.69 154
   0   1   1 1308.08   21.46 154
   0   3   9   37.14   12.31 154
   1   3   6   -1.15    7.64 154
   1   3   7  184.09   10.10 154
   2 -11  -4  322.99   13.26 154
   2   2   5   19.33    7.92 154
   2   2   8   -3.80   12.27 154
   3 -10  -3    7.88   12.20 154
   4  -6   0    2.86   10.56 154
  -3   1   7  153.37    8.33 154
  -3   1   8   95.12    9.13 154
  -1   3   8    0.78    6.51 154
   1  -3  -2  379.95    7.65 154
   2  -4  -2  854.38   10.26 154
   4  -8  -1    5.21    8.76 154
  -3  -9  -2    2.20   12.94 154
  -2   2   5   54.82    6.76 155
  -2   2   9  172.10   12.92 155
  -1   2   3  170.38    7.06 155
  -1   3   6 2354.83   15.86 155
  -1   3   7  931.84   13.11 155
   0  -8  -4  688.05   12.88 155
   1  -8  -4   69.19    8.05 155
   1  -5  -3  105.97    6.42 155
   2 -10  -4   18.83   10.51 155
   2   2   6   -0.76    9.38 155
   2   2   7  281.64   12.18 155
   3  -9  -3  368.96   12.68 155
   3  -6  -2  803.46   12.45 155
   0   3   5  137.74    6.41 155
   0   3   8  548.55   10.17 155
   2  -6  -3 1064.97   11.67 155
  -2  -8  -3    4.03    9.57 155
  -4  -2   5  108.33   11.92 156
  -3   0   4    2.72    8.08 156
  -2   1   3  101.88    7.13 156
  -2   2   6    2.32    7.66 156
  -2   2   8    0.47   10.37 156
  -1  -9  -4  495.89   12.94 156
   0   3   6  392.82   10.17 156
   0   3   7 1667.43   16.30 156
   1   2   3   35.77    6.10 156
   2  -9  -4  459.13   12.07 156
   2  -1   0  507.52   11.97 156
   3  -4  -1  521.22   10.98 156
  -2   2   7  397.25    8.35 156
  -2  -5  -2  172.72   10.00 156
   1   2   9   15.65   12.20 157
   3  -8  -3   35.70    9.29 157
   4  -7  -1   23.79   12.38 157
  -4  -2   6   23.24    9.28 157
   0 -12  -5    7.31    8.62 157
   0  -7  -4  327.15    8.37 157
   1 -12  -5   99.21    9.68 157
   1  -7  -4   -0.08    4.43 157
   4  -4   1   38.32   13.89 157
  -3   0   5   72.05    8.10 158
  -1  -8  -4    6.39    7.71 158
  -1   2   9   -3.08   12.02 158
   1 -11  -5  266.55   12.42 158
   2  -8  -4  138.63    9.68 158
   2  -2  -1  571.66   10.38 158
   4  -5   0    2.16   10.96 158
  -3   0   8   -8.96    8.96 158
   0 -11  -5    8.71    7.50 158
  -4  -3   4  151.70   11.55 159
  -3  -1   3  389.90    9.42 159
  -3   0   6    3.04    8.97 159
  -3   0   7  419.40   11.87 159
  -2   1   9   94.85   12.75 159
  -1  -5  -3  399.55    9.72 159
  -1   2   4 4726.55   21.31 159
   0   2   3  232.33    8.00 159
   0   2   9  538.77   13.77 159
   1 -10  -5    3.81   10.53 159
   1   2   8  402.84   12.20 159
   2  -5  -3   38.85    6.50 159
   3  -7  -3    0.09    8.97 159
   3  -5  -2  127.15    8.47 159
   3   0   7  105.72   14.16 159
  -2   0   2 1675.56   15.00 159
  -2   1   4  496.61    7.92 159
  -1   2   8  471.31    9.06 159
   0 -10  -5  250.23    9.07 159
   1  -4  -3 1372.86   12.22 159
  -4  -6   1  182.31   19.32 158
   3   0   4    1.45   11.11 159
  -3  -8  -2   79.08   13.69 159
  -2 -11  -4  106.18   13.53 160
  -2  -7  -3   59.67    8.36 160
  -1   1   2 2483.64   18.68 160
   0  -4  -3   16.98    5.83 160
   2 -11  -5   35.74   12.66 160
   2   1   8    8.07   12.14 160
   3 -10  -4   68.28   12.48 160
   4  -8  -2   10.46   12.18 160
   4  -6  -1  229.88   11.98 160
  -2   1   8  122.04    7.95 160
  -1 -12  -5   25.43   10.44 160
  -1   2   5   37.66    4.87 160
  -1   2   7   -4.01    5.52 160
   0  -1  -1 1079.08   18.31 160
   1  -6  -4 1430.79   14.46 160
   1   2   4    0.11    3.74 160
   2  -7  -4    1.07    5.31 160
   2  -3  -2    3.72    3.86 160
   4  -3   2   10.95   14.91 160
  -4  -4   3   51.43   14.29 160
   2   1   3  262.26   11.68 160
   3   0   6    3.38   12.98 160
  -4  -3   5   -1.38   12.09 161
  -2   1   5  796.58   10.16 161
  -1  -3  -2   20.58    5.98 161
  -1   2   6   45.85    6.53 161
   0  -9  -5  159.84   10.39 161
   0  -6  -4   35.46    6.46 161
   0   2   8    2.18    9.21 161
   1  -9  -5  331.73   11.67 161
   1  -1  -1  952.38   14.49 161
   1   2   7    5.06    9.03 161
  -4  -3   6   70.12   11.06 161
  -2 -10  -4   -0.46    7.54 161
  -2   1   6  280.04    6.86 161
  -2   1   7   18.42    6.46 161
  -1 -11  -5    3.51    8.59 161
  -1  -7  -4  264.01    7.82 161
   2 -10  -5   39.53    7.66 161
   3  -9  -4   85.17    8.77 161
   2   0   1   -3.91   10.78 159
  -4  -5   2   87.25   13.81 161
  -3  -2   2  902.15   14.73 161
   3   0   5  174.98   12.92 161
  -3  -1   4  311.08    9.55 162
   0   2   4  101.04    6.37 162
   0   2   7  442.45    9.71 162
   1   1   9   75.53   12.53 162
   1   2   5   27.99    6.63 162
   1   2   6 1449.52   14.37 162
   2   1   7  405.22   12.80 162
   3  -6  -3  221.86    9.66 162
   3  -3  -1    8.79    6.42 162
  -3  -1   8   64.94    9.19 162
  -1   1   9   34.17    7.69 162
   3  -2   0  460.14   12.07 162
  -2   0   9   -3.79   12.20 163
  -1 -10  -5   57.00   10.96 163
   0   2   5 4632.16   21.85 163
   0   2   6   22.20    6.48 163
   1  -8  -5  211.17    9.32 163
   1  -2  -2  684.24   10.89 163
   2  -9  -5  269.23   11.96 163
   2  -6  -4  500.47   10.19 163
   3  -8  -4   64.98   10.89 163
   4  -7  -2   -3.93   12.15 163
  -3  -1   5  196.06    6.88 163
  -3  -1   7  150.43    8.15 163
   0  -8  -5   10.46    5.64 163
   0   1   9   -2.49    7.34 163
  -3  -4   0   74.99   16.33 161
  -3  -3   1    8.29    8.05 163
  -2  -1   1  515.19   12.25 163
  -4  -4   4   90.21   11.32 164
  -3  -1   6  169.55    9.97 164
  -2  -9  -4  196.57   12.04 164
   0  -2  -2   48.68    6.20 164
   1  -5  -4    9.07    6.37 164
   2  -4  -3   12.09    6.45 164
   2   1   6  194.79   10.39 164
   3  -4  -2  -15.32    8.44 164
  -1   1   8   -0.21    6.40 164
  -2  -3  -1  517.57   22.92 162
   1   0   0    1.50    7.68 164
   4  -4   0  187.89   13.12 164
  -4  -4   5   -4.15   12.04 165
  -3 -10  -3   86.23   14.05 165
  -2   0   3   -1.87    5.62 165
  -2   0   8  757.36   12.89 165
  -1  -9  -5   67.27    9.61 165
   0  -5  -4  174.62    8.85 165
   1 -11  -6   69.97   12.65 165
   1   1   8  159.21   11.05 165
   2  -8  -5   25.20    9.18 165
   2   1   4  151.68    8.19 165
   2   1   5  255.23    9.52 165
   4  -5  -1   99.41   11.21 165
  -1   1   3  132.55    5.50 165
   0 -11  -6   89.92    9.67 165
   1  -7  -5    0.34    5.25 165
   4  -8  -3   46.85   10.10 165
  -4  -4   6  159.38   15.23 166
  -3  -2   8  -17.53   13.23 166
  -2  -6  -3  616.96   13.09 166
  -2   0   7   -5.96    8.86 166
  -1  -6  -4   63.35    6.96 166
  -1   1   7  449.01    9.45 166
   0  -7  -5   40.88    7.77 166
   0   1   8  370.09   10.37 166
   1 -10  -6    6.54   11.18 166
   1  -3  -3  241.70    7.28 166
   2   0   8  272.51   13.49 166
   3  -7  -4    7.25    9.11 166
   3  -5  -3  211.69    8.91 166
   4  -6  -2   48.43   10.81 166
  -1   0   9  695.28   10.63 166
  -4  -5   3  341.38   13.24 167
  -3  -2   3  -20.84    8.80 167
  -2  -1   9   99.55   12.58 167
  -2   0   4  397.45    8.87 167
  -2   0   6    9.67    7.53 167
  -1  -4  -3   -0.69    5.39 167
  -1   1   6  993.55   10.90 167
   0 -10  -6    1.56   10.55 167
   0  -3  -3  962.49   11.74 167
   1   0   9  137.25   12.74 167
   1   1   7   60.41    9.01 167
   2  -7  -5   12.96    9.02 167
   2  -5  -4  192.13    7.57 167
   3  -9  -5   62.21   12.56 167
   3  -1   7   78.42   15.11 167
  -3  -2   7    2.60    7.54 167
  -2   0   5    6.12    4.78 167
  -1   0   1  259.55    8.75 167
  -1   1   4  598.72    8.12 167
   2 -10  -6   37.94    8.85 167
   4  -3   1  196.96   13.83 167
  -2  -8  -4  417.07   12.57 168
  -1  -8  -5  283.60   11.21 168
  -1   1   5  659.94    9.63 168
   0   0   9    8.78   10.25 168
   0   1   2 1274.44   15.98 168
   0   1   7  677.18   10.40 168
   1  -9  -6  351.95   12.64 168
   1   1   2  583.31   13.38 168
   4  -7  -3    6.84   12.20 168
  -3  -2   4  136.37    6.92 168
  -3  -2   6  199.03    7.59 168
   1  -6  -5  467.64    8.93 168
   3  -6  -4  150.76    7.61 168
  -3  -7  -2  114.55   14.31 168
  -4  -5   4    3.49   12.08 169
  -3  -2   5  -16.74    8.46 169
  -2  -1   8  192.40   11.07 169
  -1   0   8    1.07    8.84 169
   0  -9  -6  198.53   11.87 169
   1  -4  -4  229.27    7.79 169
   2  -9  -6  238.95   13.34 169
   2  -2  -2  120.01    6.52 169
   3  -8  -5  421.73   14.29 169
  -1 -11  -6    0.92   10.21 169
   1   1   6  563.39    9.11 169
   2  -3  -3  859.88    9.90 169
   2   0   7    2.97    7.73 169
  -2  -2   0   -4.77    9.09 169
   3  -1   1  170.28   12.12 169
  -4  -6   2   41.15   13.24 169
  -3  -9  -3   -2.93   15.03 169
  -4  -5   5   22.56   12.49 170
  -3  -3   8  492.22   15.94 170
   0  -6  -5 1462.55   18.87 170
   0   1   6  375.04    8.31 170
   1  -8  -6   -1.02    8.99 170
   2  -6  -5  123.84    8.32 170
   2  -1  -1  453.97   10.49 170
   3  -3  -2  726.43   11.26 170
   4  -5  -2   93.51   11.18 170
   4  -4  -1  256.92   11.52 170
  -2  -2   9  106.63    9.28 170
   0  -4  -4 1229.71   13.03 170
   1   0   8   -1.73    7.40 170
  -2  -4  -2  657.90   15.82 170
  -2 -10  -5   61.43   12.88 171
  -2  -1   7   35.72    8.98 171
  -1 -10  -6  138.54   13.32 171
  -1  -7  -5  405.93   10.42 171
  -1  -5  -4 1467.84   14.46 171
  -1  -1   9   55.85   11.63 171
  -1   0   7   65.24    7.76 171
   0  -8  -6  304.85   11.42 171
   0   0   8  191.00    9.70 171
   1   1   5  237.91    8.86 171
   2  -8  -6  385.49   12.66 171
   3  -4  -3  -11.56    7.85 171
   3  -2  -1   47.35    6.76 171
   3  -1   6   74.02   11.19 171
   4  -6  -3  233.01   13.46 171
  -3  -3   7   71.41    7.93 171
  -2  -1   2  104.29    5.74 171
   0   1   3 2932.58   19.04 171
   0   1   5 1347.30   11.39 171
   2  -4  -4   -0.71    4.37 171
   3  -7  -5   40.45    7.67 171
  -4  -7   1   24.24   17.33 171
  -3  -3   2  735.27   13.63 171
  -2  -7  -4  373.99   11.87 172
   0   1   4   51.07    6.45 172
   1  -5  -5   83.65    7.31 172
   1  -1   9   84.41   12.68 172
   1   1   3  508.24   10.73 172
   1   1   4  628.28   10.21 172
   2  -1   8   -2.65   12.22 172
   3  -5  -4 1518.61   15.21 172
  -2  -1   6  258.35    6.79 172
   0  -1   9    1.02    7.53 172
   1 -10  -7   35.23   10.59 172
   1  -7  -6   11.76    6.37 172
  -4  -6   3  173.93   13.28 173
  -3  -3   6   -5.43    9.16 173
  -2  -2   8   -1.04   10.43 173
  -1   0   6    5.12    6.46 173
   2   0   6  528.58   11.56 173
   4  -7  -4    8.03   14.30 173
   4  -3   0   24.83    9.58 173
  -1  -9  -6  111.35    8.71 173
  -1  -1   8   10.64    6.19 173
   2  -7  -6  131.93    7.69 173
   2  -5  -5 1814.55   14.73 173
  -4  -6   4   -0.60   12.15 174
  -4  -6   5  237.49   15.53 174
  -3  -3   3  161.11    8.75 174
  -3  -3   5  448.76   11.02 174
  -2  -9  -5  130.59   11.84 174
  -2  -3   9  561.41   16.11 174
  -2  -1   3  107.28    6.74 174
  -2  -1   5  681.20    9.64 174
   0 -10  -7   -6.57   14.14 174
   0  -7  -6    7.74    8.93 174
   0  -5  -5   62.88    7.04 174
   0   0   7   -0.10    7.60 174
   1  -9  -7  334.70   14.44 174
   1  -2  -3  177.42    7.02 174
   1   0   7  849.78   11.36 174
  -2  -1   4  458.21    7.73 174
  -1  -2   9   -5.75    8.54 174
   3  -8  -6   12.50    8.43 174
   3  -6  -5    1.62    7.28 174
  -2  -5  -3   29.38    8.16 174
  -3  -3   4 1277.76   14.26 175
  -1   0   2   -2.10    5.41 175
  -1   0   5 1436.82   12.47 175
   1  -3  -4 1162.08   11.54 175
   1  -1  -2 2641.75   19.09 175
   2  -9  -7   -0.31   14.33 175
   3  -2   7    8.53   14.38 175
   3  -1   5   25.35    9.47 175
   4  -5  -3  432.64   13.02 175
   4  -4  -2    6.15   10.53 175
  -3  -4   7  295.76   10.04 175
  -2  -2   7  391.14    8.16 175
  -1  -6  -5   39.46    5.78 175
   1  -6  -6    3.53    5.30 175
  -1  -8  -6   -0.17   10.37 176
  -1   0   4   -0.71    5.52 176
   0  -9  -7  275.02   14.14 176
   0  -1   8  364.61   10.29 176
   1  -1   8  181.17   11.05 176
   2   0   5    5.29    7.67 176
   3  -3  -3  192.76    8.68 176
   4  -6  -4   13.68   11.92 176
  -1  -1   7  286.79    7.00 176
  -1   0   3 4957.68   22.90 176
   1  -8  -7   96.99    8.28 176
   1  -4  -5   14.29    4.51 176
   1  -2   9   19.48    8.51 176
   2  -6  -6   11.36    6.31 176
   2  -3  -4  218.59    6.27 176
   2  -2  -3 1533.61   12.62 176
   2  -1   7  278.67    9.26 176
   3  -4  -4   88.20    6.55 176
  -3  -8  -3  262.06   15.84 176
  -4  -7   2    0.21   12.19 177
  -2  -3   8   50.30   10.64 177
  -1  -3  -3 1467.76   15.40 177
   0  -2  -3  250.34    7.88 177
   0  -2   9  530.63   13.68 177
   0   0   6 1504.03   12.45 177
   1   0   6   46.12    8.20 177
   2  -8  -7    6.41   12.01 177
   3  -7  -6   -3.04   12.10 177
  -3  -4   6   -3.00    7.28 177
   0  -6  -6  452.65    9.22 177
   0  -3  -4  577.03    8.35 177
   3  -1   0   81.54    9.10 177
  -3  -4   1  328.07   11.37 178
  -2  -8  -5    7.74   10.53 178
  -2  -2   6    5.74    7.63 178
  -1  -4  -4    2.04    6.40 178
  -1  -2  -2 1406.14   18.42 178
  -1  -2   8  664.42   11.67 178
   0  -8  -7    9.09   10.34 178
   2  -4  -5  326.33    9.70 178
   2  -2   8    1.60   12.05 178
   3  -5  -5   37.82    9.16 178
   3  -2  -2  794.54   11.80 178
   4  -3  -1  417.34   13.73 178
  -1  -3   9    0.16    8.54 178
  -4  -7   3    0.22   15.01 178
  -2  -6  -4  101.35   10.35 178
  -4  -7   4    5.64   14.32 179
  -3  -5   7   28.63   12.30 179
  -3  -4   5  135.26    9.62 179
  -1  -1   6  924.84   10.64 179
   0  -4  -5  272.14    8.21 179
   1  -7  -7  300.67   12.15 179
   1  -5  -6 4044.93   24.87 179
   2  -1  -2  111.13    6.87 179
  -1  -7  -6   47.42    6.85 179
   0  -1  -2 1074.99   13.82 179
   0  -1   7  513.87    7.99 179
   0   0   5    3.95    4.53 179
   2  -7  -7   17.48    7.56 179
  -2  -3   7    0.21    8.87 180
  -2  -2   5   46.05    6.79 180
   1  -1   7   54.95    8.01 180
   2  -5  -6  125.65    9.34 180
   2   0   4  345.41    9.84 180
   3  -6  -6  595.06   13.23 180
   4  -5  -4  -12.65   12.49 180
   4  -4  -3  392.01   13.88 180
  -2  -4   8  462.95    9.96 180
   0  -3   9   41.05    8.54 180
   1   0   5 1274.92   11.97 180
  -4  -8   1    7.49   15.13 180
   3  -2   6   43.00   13.00 180
   3  -1   4   96.36   10.68 180
  -3  -4   2    4.62    7.66 181
  -3  -4   4  112.76    9.09 181
  -1  -9  -7   53.79   12.77 181
  -1  -5  -5  168.48    8.84 181
   0  -7  -7   10.05   10.22 181
   0  -2   8    9.72    8.93 181
   1  -3   9  293.56   14.62 181
   1  -2   8  534.15   12.54 181
   2  -1   6  197.55   10.11 181
   4  -6  -5  289.38   15.41 181
  -3  -5   6   -1.07    7.53 181
  -3  -4   3    1.07    5.40 181
  -1  -4   9  557.44   11.19 181
  -1  -2   7    4.74    5.35 181
   0  -5  -6   -1.41    5.40 181
   1  -2  -4 3403.75   17.66 181
   2   0   0   27.00    7.64 181
  -3  -6   7   13.32   13.08 182
  -2  -7  -5  111.20   10.10 182
  -2  -2   1  417.83   10.90 182
  -2  -2   4   29.16    6.85 182
  -1  -3   8    9.77    9.02 182
  -1  -1   5  688.10    9.82 182
   1  -6  -7   29.69    9.14 182
   1  -3  -5  601.64    9.49 182
   2  -6  -7  876.28   14.14 182
   3  -4  -5  116.92   10.45 182
   3  -3  -4 1399.17   14.20 182
   3  -3   7   96.73   14.87 182
   4  -3  -2   55.26    9.64 182
  -2  -3   6  501.36    8.23 182
   0   0   4 6932.98   25.53 182
   1  -8  -8    4.20    9.90 182
  -3  -9  -4    2.53   15.16 182
  -4  -8   2    6.16   12.18 183
  -4  -8   3   28.06   14.82 183
  -2  -9  -6   21.60   13.51 183
  -2  -2   3 2235.48   16.13 183
   0  -1   6  368.11    8.29 183
   1  -4  -6  311.03    9.72 183
   1   0  -1  400.38   11.13 183
   2  -3  -5 2178.08   15.08 183
   2  -3   8   59.18   12.45 183
   2  -2  -4   37.12    6.56 183
   2  -2   7  281.59   11.85 183
   3  -5  -6   -3.80   10.48 183
   3  -2  -3    6.59    7.78 183
   3  -1  -1   44.90    7.03 183
  -1  -8  -7  172.18    9.80 183
  -1  -6  -6  511.84    9.76 183
   1  -1  -3  150.49    5.54 183
   2  -4  -6   68.67    5.84 183
   2   0   3    3.79    8.54 183
  -3  -5   5   31.25    9.04 184
  -2  -5   8   19.02   11.87 184
  -2  -4   7    3.21    8.87 184
  -2  -2   2   91.08    6.79 184
   0  -4   9   10.12   11.80 184
   1  -1   6  860.80   12.40 184
   1   0   4   23.82    5.79 184
   4  -5  -5   28.85   12.27 184
   4  -4  -4   56.79   12.51 184
  -1  -1   4  592.70    8.14 184
   0  -6  -7   60.85    6.95 184
   1  -4   9   19.98   10.43 184
  -3  -6   6  545.42   13.03 185
  -1  -5   9    2.86   13.15 185
  -1  -2   6   39.26    6.66 185
   0  -8  -8   14.04   13.32 185
   0  -3  -5  249.64    7.85 185
   0  -3   8  831.04   12.32 185
   0  -2   7  455.04    9.58 185
   0   0   3    2.98    6.31 185
   1  -7  -8   75.34   12.68 185
   1  -5  -7  115.70    9.90 185
   2  -7  -8   -3.00   14.11 185
   2  -1  -3  142.75    7.82 185
   3  -6  -7   14.61   13.09 185
  -2  -3   5 1314.27   11.44 185
   0  -2  -4   86.11    4.68 185
   1  -3   8  424.61    9.83 185
   1  -2   7    2.40    6.29 185
   2  -5  -7    4.66    7.23 185
  -3  -5   4 1123.75   14.40 186
  -2  -8  -6   43.99   12.59 186
  -1  -4   8  -10.10   10.36 186
  -1  -3   7  873.36   11.53 186
   0  -4  -6  133.14    8.38 186
   2  -1   5  268.38    9.40 186
   4  -3  -3  787.52   15.47 186
  -2  -6   8   13.42    8.42 186
   3  -3  -5  301.07    7.99 186
   4  -2   0   53.78   13.38 186
  -2  -5  -4   90.63   10.25 186
  -2  -4  -3   74.91    7.55 187
  -2  -4   6   90.89    7.97 187
  -1  -7  -7    4.98   10.57 187
  -1  -4  -5  463.94    9.49 187
  -1  -3  -4  496.13    9.93 187
   3  -4  -6   -0.76   10.21 187
   3  -2   5   15.72    9.31 187
   3  -1  -2   10.10    6.75 187
  -2  -5   7    4.52    7.29 187
  -1  -6   9   11.86    9.85 187
  -1  -1   3  136.11    5.69 187
   0  -7  -8  138.27    9.50 187
   0  -5   9   34.48    9.17 187
   0  -1   5 1129.34   10.69 187
   1  -6  -8  453.88   10.53 187
   2  -6  -8   17.44    8.44 187
   3  -2  -4  135.54    6.81 187
   4  -2   1  231.68   19.00 186
   3  -1   3  367.35   16.96 187
   4  -3   4  150.16   20.52 187
  -3  -5   0  175.52   12.24 187
   2   0  -1   18.26    7.27 187
  -3  -7   6    0.42   12.04 188
  -3  -6   5    6.11   10.32 188
  -3  -5   3  152.07    8.79 188
  -2  -6  -5  101.63    9.88 188
  -1  -5  -6   94.58    8.18 188
   0  -5  -7 2873.80   25.59 188
   0   0   2 2023.57   19.50 188
   1  -3  -6 2610.17   16.72 188
   1  -2  -5   59.37    6.57 188
   2  -4   8   31.16   13.18 188
   2  -3  -6  938.69   11.53 188
   2  -2  -5   54.59    6.85 188
   3  -5  -7   26.08   12.40 188
   3  -3   6   58.63   12.50 188
   4  -2  -1  166.99   10.56 188
  -2  -3   4  202.76    6.07 188
  -1  -2   5   35.69    4.83 188
   0  -1  -3 3124.15   19.30 188
   2  -2   6    3.01    6.38 188
   4  -4  -5   -4.02    8.58 188
  -3  -7  -3   69.79   14.55 188
  -3  -5   2   72.07    8.43 189
  -1  -5   8   57.25   10.48 189
  -1  -2  -3   25.43    6.42 189
   0  -4   8   22.00   10.24 189
   0  -2   6   20.76    6.40 189
   1  -4  -7    9.71    8.82 189
   1  -1   5  246.36    8.11 189
   1   0   3  632.71   11.11 189
   2  -4  -7    4.76    8.85 189
   2  -3   7   24.42   10.51 189
  -2  -7   8    7.19    9.90 189
   0  -3   7 1496.44   12.11 189
   1  -1  -4  663.78    8.54 189
   4  -3  -4  107.68    8.28 189
  -3  -5   1   16.68    7.77 190
  -1  -4   7    5.66    8.82 190
  -1  -3   6 2352.27   15.96 190
  -1  -1   2 2050.68   17.56 190
   1  -4   8   10.89   10.70 190
   1   0  -2    5.11    5.58 190
   2  -1  -4  745.04   10.26 190
   4  -2  -2  121.39    9.78 190
  -2  -6   7  455.45    9.86 190
  -2  -4   5  160.26    6.82 190
  -1  -6  -7  244.31    8.81 190
   0  -6  -8   28.35    7.64 190
   0  -6   9  188.02   11.39 190
   0   0   1   -0.06    5.39 190
   2  -5  -8    4.22    8.56 190
  -3  -8  -4    0.30   17.08 190
   2   0   2 5846.93   48.22 190
  -3  -8   6   19.52   13.04 191
  -3  -6   4  201.42   10.16 191
  -2  -7  -6  177.34   11.98 191
  -2  -5   6  108.49    9.38 191
   1  -5  -8   54.83   10.61 191
   1  -3   7  264.85   10.09 191
   1  -2   6 1722.74   14.55 191
   2   0  -2 2437.50   18.40 191
   3  -4  -7  620.09   14.11 191
   3  -3  -6  -19.89    9.51 191
   3  -1  -3  396.74    9.49 191
  -3  -7   5   32.91    7.63 191
  -2  -3   3  686.34    9.54 191
   0  -3  -6  420.36    7.34 191
  -1  -6   8  581.17   13.18 192
  -1  -1   1  690.85   13.74 192
   0  -4  -7   55.51    9.27 192
   0  -2  -5 4948.71   21.19 192
   0  -1   4   38.80    5.87 192
   2  -5   8   22.46   14.47 192
   3  -2  -5   18.87    8.80 192
   4  -4  -6  154.39   16.03 192
  -1  -2   4 2902.51   16.20 192
   0  -5   8   39.85    7.88 192
  -1  -7  -8    6.23   13.30 193
   1  -3  -7 1305.08   12.78 193
   1  -2  -6   41.76    6.64 193
   2  -3  -7    1.71    8.93 193
   2  -2  -6    4.54    7.66 193
   2  -1   4  165.14    8.06 193
   4  -3  -5   63.75   12.37 193
   4  -2  -3  318.73   11.41 193
  -2  -7   7   19.29    7.59 193
  -1  -5   7   92.00    6.85 193
  -1  -4  -6   82.96    6.07 193
   1  -5   8  849.51   15.04 193
   2  -4  -8  589.21   10.55 193
  -3  -6   3  157.74    9.81 194
  -1  -3  -5  501.45    9.63 194
   0  -5  -8   63.08   11.15 194
   0  -4   7   65.72    8.41 194
   1  -4  -8   12.12   10.20 194
   2  -4   7   94.28   11.05 194
   2  -1  -5  796.28   10.08 194
   3  -1  -4  321.87    9.46 194
  -2  -4   4   -1.88    4.40 194
  -2  -3   2    2.94    3.83 194
  -1  -4   6  157.66    6.68 194
  -1  -3   5  357.36    6.86 194
   0  -3   6  395.65    7.18 194
   0  -2   5 3035.19   16.25 194
   0  -1  -4   42.06    4.83 194
   1  -1  -5  480.21    7.55 194
   1   0  -3 4973.10   22.94 194
   2   0  -3   -0.82    3.91 194
  -1  -1   0  122.81   11.68 194
   3  -2   4  114.46   12.05 194
  -3  -8   5  333.83   13.65 195
  -3  -7   4    5.90    9.04 195
  -2  -6   6   12.78    8.99 195
  -2  -5  -5  430.44   11.09 195
  -2  -5   5 2692.11   17.34 195
  -1  -7   8   84.51   12.30 195
  -1  -5  -7    6.52    9.23 195
   1  -4   7   62.12    9.54 195
   1  -1   4  801.13   10.71 195
   1   0   2   15.78    6.72 195
   2  -3   6  309.49   10.63 195
   2  -2   5   22.10    7.82 195
   3  -4   6    7.20   12.36 195
   3  -3  -7  127.26   11.16 195
   4  -2  -4   93.16   11.01 195
   0  -6   8   29.84    7.53 195
   3  -4  -8    1.17   10.32 195
   3  -2  -6  207.74    7.59 195
  -3  -6   2  416.08   11.34 196
  -2  -8   7   -5.81   12.04 196
  -2  -6  -6   33.88   10.73 196
  -1  -2  -4   -4.27    5.80 196
   0   0  -1    0.60    7.04 196
   1  -5  -9   12.70   14.01 196
   3  -3   5   90.12   10.52 196
   4  -3  -6  140.90   14.84 196
  -1  -6  -8  121.39    9.46 196
   0  -3  -7 1459.94   11.99 196
   1  -6   8  102.44    9.39 196
   1  -3   6    5.08    5.33 196
  -2  -4  -4   48.24    9.79 196
  -1  -8   8   -4.49   14.05 197
  -1  -6   7   25.59    9.16 197
  -1  -2   3  160.79    6.98 197
   0  -2  -6   22.01    6.41 197
   1  -2   5   28.82    6.55 197
   2  -3  -8   62.58   10.67 197
   2  -2  -7  722.78   11.51 197
  -3  -9   5   33.78    8.98 197
   0  -4  -8   15.40    7.34 197
   0  -1   3 3002.61   18.77 197
   3  -1  -5  182.93    6.72 197
  -3  -7   3    3.99    8.94 198
  -2  -9   7   12.66   14.26 198
  -2  -7  -7   48.81   13.70 198
  -2  -7   6  179.35   10.00 198
  -2  -3   1  327.18    9.46 198
   0  -7   8  153.22   13.28 198
   0  -5   7 3161.07   21.81 198
   1  -3  -8   13.55    9.11 198
   1  -2  -7   -7.50    7.69 198
   1   0  -4    8.37    5.46 198
   2  -5   7   58.04   10.95 198
   2  -1  -6  455.60    9.49 198
   2   0  -4  368.91    8.59 198
   4  -2  -5  164.68   11.91 198
  -3  -8   4   33.74    7.63 198
  -1  -5   6 2306.64   15.88 198
   0   0  -2 1625.58   17.08 198
   1  -1  -6  700.99    8.51 198
  -2  -3  -2  394.02   17.76 197
   3   0  -2   -1.48    8.13 198
  -3  -6   1    1.60    7.74 199
  -2  -6   5  111.26    8.28 199
  -2  -4   3    5.52    6.50 199
  -1  -4  -7   65.16    9.41 199
  -1  -3  -6   -9.51    8.03 199
   0  -5  -9   57.23   13.87 199
   0  -1  -5 1781.31   13.77 199
   1  -4  -9  909.84   16.54 199
   3  -3  -8  568.45   16.11 199
   3  -2  -7   -5.24   10.64 199
   3   0  -1  673.92   13.10 199
  -1  -4   5   13.99    4.50 199
  -1  -3   4  669.72    8.58 199
   0  -4   6   91.17    5.95 199
   1  -7   8    9.98    8.35 199
   1  -5   7    7.81    6.39 199
;
_shelx_hkl_checksum     3980
_shelx_res_file
;
TITL TA5   IPDS  -50DEGC
    H:\TA5\ta5\TA5.res
    created by SHELXL-2018/3 at 12:37:51 on 27-Jan-2020
CELL  0.71073  4.10270 12.17890  8.10140 90.00000 95.78000 90.00000
ZERR 2  0.00040  0.00180  0.00080  0.00000  0.01200  0.00000
LATT 1
SYMM -X+ 0.50000, Y+ 0.50000, -Z+ 0.50000
SFAC C H N S
UNIT 16 16 4 4
TEMP -50
size 0.45 0.13 0.10
L.S. 11
PLAN 30
FMAP 2
BOND $H
CONF
ACTA
HTAB
WGHT    0.129600
FVAR       1.51930
S1    4    0.112553    0.624372    0.348044    11.00000    0.04772    0.04077 =
         0.02189   -0.00113    0.01060    0.00414
N1    3    0.471731    0.394504    0.071331    11.00000    0.04117    0.03333 =
         0.02193    0.00189    0.00488    0.00069
C1    1    0.367022    0.486046    0.141107    11.00000    0.03436    0.03538 =
         0.01970    0.00119    0.00624   -0.00106
C2    1    0.397089    0.590196    0.070788    11.00000    0.03938    0.03486 =
         0.01612   -0.00314    0.00072    0.00136
C3    1    0.214698    0.482436    0.300945    11.00000    0.04776    0.03629 =
         0.01867    0.00314    0.00610    0.00232
AFIX  23
H3A   2    0.368695    0.451919    0.389472    11.00000   -1.20000
H3B   2    0.016898    0.436835    0.289632    11.00000   -1.20000
AFIX   0
C4    1    0.272150    0.684432    0.167301    11.00000    0.04848    0.03283 =
         0.02675    0.00096    0.00965    0.00122
AFIX  23
H4A   2    0.098963    0.724060    0.099563    11.00000   -1.20000
H4B   2    0.450057    0.735867    0.201262    11.00000   -1.20000
AFIX   0
HKLF 4
REM  TA5   IPDS  -50DEGC
REM wR2 = 0.1804, GooF = S = 1.026, Restrained GooF = 1.026 for all data
REM R1 = 0.0736 for 590 Fo > 4sig(Fo) and 0.0849 for all 744 data
REM 55 parameters refined using 0 restraints
END
WGHT      0.1296      0.0000
REM No hydrogen bonds found for HTAB generation
REM Highest difference peak  0.770,  deepest hole -0.546,  1-sigma level  0.138
Q1    1  -0.0993  0.5989  0.3526  11.00000  0.05    0.77
Q2    1   0.3555  0.6226  0.3373  11.00000  0.05    0.75
Q3    1   0.6038  0.4713  0.1154  11.00000  0.05    0.36
Q4    1   0.5093  0.4170  0.0772  11.00000  0.05    0.31
Q5    1   0.6220  0.6607  0.3536  11.00000  0.05    0.31
Q6    1   0.6704  0.3974  0.0594  11.00000  0.05    0.31
Q7    1   0.2332  0.3844  0.0716  11.00000  0.05    0.30
Q8    1   0.4541  0.5374  0.3065  11.00000  0.05    0.30
Q9    1   0.7686  0.4398  0.0852  11.00000  0.05    0.29
Q10   1   0.1511  0.6326  0.2048  11.00000  0.05    0.27
Q11   1   0.3731  0.5844 -0.0054  11.00000  0.05    0.25
Q12   1   0.5333  0.5324  0.1334  11.00000  0.05    0.25
Q13   1   0.0692  0.4840  0.1242  11.00000  0.05    0.25
Q14   1   0.0444  0.6620  0.1417  11.00000  0.05    0.25
Q15   1   0.5997  0.7756  0.3529  11.00000  0.05    0.25
Q16   1   0.6057  0.5776  0.3666  11.00000  0.05    0.24
Q17   1   0.2146  0.5431  0.0851  11.00000  0.05    0.24
Q18   1   0.3983  0.6275  0.1337  11.00000  0.05    0.24
Q19   1  -0.0317  0.6343  0.1355  11.00000  0.05    0.24
Q20   1   0.2042  0.6129  0.0612  11.00000  0.05    0.24
Q21   1   0.0185  0.6199  0.4782  11.00000  0.05    0.24
Q22   1   0.6574  0.6294  0.0693  11.00000  0.05    0.23
Q23   1   0.6597  0.2791  0.1648  11.00000  0.05    0.21
Q24   1   0.0303  0.7371  0.1730  11.00000  0.05    0.20
Q25   1   0.4257  0.7013  0.1731  11.00000  0.05    0.19
Q26   1   0.4184  0.3727  0.3546  11.00000  0.05    0.18
Q27   1   0.2466  0.3034  0.0541  11.00000  0.05    0.18
Q28   1   0.1014  0.8216  0.0769  11.00000  0.05    0.16
Q29   1   0.5184  0.6868  0.0387  11.00000  0.05    0.15
Q30   1  -0.0379  0.7808  0.2162  11.00000  0.05    0.15
;
_shelx_res_checksum     86417
data_L2
_audit_creation_method     'SHELXL-2018/3'
_chemical_name_systematic
;\
Poly[[\m~3~3,4,8,10,11,13-hexahydro-1<i>H</i>,6<i>H</i>-bis([1,4]dithiocino)\
[6,7-<i>b</i>;6',7'-<i>e</i>]pyrazine-\k^3^<i>S</i>:<i>S</i>':<i>S</i>'']\
(nitrato-\k<i>O</i>)silver(I)]
;
_chemical_name_common     ?
_chemical_formula_moiety     'C12 H16 N2 S4'
_chemical_formula_sum     'C12 H16 N2 S4'
_chemical_formula_iupac     '[Ag (N O3) (C12 H16 N2 S4)]'
_chemical_formula_weight     316.51
_chemical_melting_point     ?
_space_group_crystal_system     monoclinic
_space_group_name_H-M_alt     'C 2/c'
_space_group_name_Hall     '-C 2yc'
loop_
    _space_group_symop_operation_xyz
    'x, y, z'
    '-x, y, -z+1/2'
    'x+1/2, y+1/2, z'
    '-x+1/2, y+1/2, -z+1/2'
    '-x, -y, -z'
    'x, -y, z-1/2'
    '-x+1/2, -y+1/2, -z'
    'x+1/2, -y+1/2, z-1/2'
_cell_length_a     21.1618(18)
_cell_length_b     7.0585(5)
_cell_length_c     9.5057(7)
_cell_angle_alpha     90
_cell_angle_beta     94.470(10)
_cell_angle_gamma     90
_cell_volume     1415.55(19)
_cell_formula_units_Z     4
_cell_measurement_reflns_used     5000
_cell_measurement_theta_min     3.04
_cell_measurement_theta_max     25.90
_cell_measurement_temperature     223(2)
_exptl_crystal_description     colourless
_exptl_crystal_colour     plate
_exptl_crystal_size_max     0.400
_exptl_crystal_size_mid     0.300
_exptl_crystal_size_min     0.100
_exptl_crystal_density_diffrn     1.485
_exptl_crystal_density_meas     ?
_exptl_crystal_density_method     ?
_exptl_crystal_F_000     664
_exptl_absorpt_coefficient_mu     0.654
_exptl_absorpt_correction_type     none
_exptl_absorpt_process_details     ?
_exptl_absorpt_correction_T_min     ?
_exptl_absorpt_correction_T_max     ?
_diffrn_ambient_temperature     223(2)
_diffrn_radiation_type     MoK\a
_diffrn_radiation_wavelength     0.71073
_diffrn_radiation_source     'fine-focus sealed tube'
_diffrn_radiation_monochromator     'plane graphite'
_diffrn_measurement_device_type     'STOE IPDS 1'
_diffrn_measurement_device     '1 circle goniometer'
_diffrn_measurement_method     '\f rotation'
_diffrn_detector     'image plate'
_diffrn_detector_area_resol_mean     ?
_diffrn_reflns_number     5086
_diffrn_reflns_av_R_equivalents     0.0292
_diffrn_reflns_av_unetI/netI     0.0221
_diffrn_reflns_theta_min     3.043
_diffrn_reflns_theta_max     25.903
_diffrn_reflns_theta_full     25.242
_diffrn_measured_fraction_theta_max     0.990
_diffrn_measured_fraction_theta_full     0.997
_diffrn_reflns_limit_h_min     -25
_diffrn_reflns_limit_h_max     25
_diffrn_reflns_limit_k_min     -8
_diffrn_reflns_limit_k_max     8
_diffrn_reflns_limit_l_min     -11
_diffrn_reflns_limit_l_max     11
_refine_special_details     ?
_reflns_number_total     1367
_reflns_number_gt     1174
_reflns_threshold_expression     'I > 2\s(I)'
_refine_ls_structure_factor_coef     Fsqd
_refine_ls_matrix_type     full
_refine_ls_R_factor_all     0.0318
_refine_ls_R_factor_gt     0.0264
_refine_ls_wR_factor_gt     0.0689
_refine_ls_wR_factor_ref     0.0706
_refine_ls_goodness_of_fit_ref     1.047
_refine_ls_restrained_S_all     1.047
_refine_ls_number_reflns     1367
_refine_ls_number_parameters     82
_refine_ls_number_restraints     0
_refine_ls_hydrogen_treatment     constr
_refine_ls_weighting_scheme     calc
_refine_ls_weighting_details
              'w=1/[\s^2^(Fo^2^)+(0.0427P)^2^+0.4610P] where P=(Fo^2^+2Fc^2^)/3'
_atom_sites_solution_hydrogens     geom
_atom_sites_solution_primary     direct
_atom_sites_solution_secondary     difmap
_refine_ls_shift/su_max     0.001
_refine_ls_shift/su_mean     0.000
_refine_diff_density_max     0.312
_refine_diff_density_min     -0.247
_refine_ls_extinction_method     none
_refine_ls_extinction_coef     .
loop_
    _atom_type_symbol
    _atom_type_description
    _atom_type_scat_dispersion_real
    _atom_type_scat_dispersion_imag
    _atom_type_scat_source
    'C' 'C' 0.0033 0.0016
                         'International Tables Vol C Tables 4.2.6.8 and 6.1.1.4'
    'H' 'H' 0.0000 0.0000
                         'International Tables Vol C Tables 4.2.6.8 and 6.1.1.4'
    'N' 'N' 0.0061 0.0033
                         'International Tables Vol C Tables 4.2.6.8 and 6.1.1.4'
    'S' 'S' 0.1246 0.1234
                         'International Tables Vol C Tables 4.2.6.8 and 6.1.1.4'
_computing_data_collection
;
EXPOSE in IPDS1 (Stoe & Cie, 1998)
;
_computing_cell_refinement
;
CELL in IPDS1 (Stoe & Cie, 1998)
;
_computing_data_reduction
;
INTEGRATE in IPDS1 (Stoe & Cie, 1998)
;
_computing_structure_solution
;
SHELXS-97 (Sheldrick, 2008)
;
_computing_structure_refinement
;
<i>SHELXL-2018/3</i> (Sheldrick, 2015)
;
_computing_molecular_graphics
;
Mercury (Macrae <i>et al.</i>,  2020)
;
_computing_publication_material
;
<i>SHELXL-2018/3</i> (Sheldrick, 2015), PLATON (Spek, 2020) and
publcif (Westrip, 2010)
;
loop_
    _atom_site_type_symbol
    _atom_site_label
    _atom_site_fract_x
    _atom_site_fract_y
    _atom_site_fract_z
    _atom_site_U_iso_or_equiv
    _atom_site_adp_type
    _atom_site_calc_flag
    _atom_site_occupancy
    _atom_site_disorder_assembly
    _atom_site_disorder_group
    S S1 0.90795(2) 0.54315(6) 0.52645(5) 0.03312(15) Uani d 1 . .
    S S2 0.89795(2) 0.01187(6) 0.34452(5) 0.03987(16) Uani d 1 . .
    N N1 0.75497(6) 0.42931(19) 0.55990(14) 0.0268(3) Uani d 1 . .
    C C1 0.78592(7) 0.1989(2) 0.39521(15) 0.0253(3) Uani d 1 . .
    C C2 0.79056(6) 0.3798(2) 0.45558(15) 0.0246(3) Uani d 1 . .
    C C3 0.83585(8) 0.5281(2) 0.41003(18) 0.0303(4) Uani d 1 . .
    H H3A 0.814637 0.651638 0.407231 0.036 Uiso calc 1 . .
    H H3B 0.847038 0.498872 0.314291 0.036 Uiso calc 1 . .
    C C4 0.93325(8) 0.2996(2) 0.54130(17) 0.0323(4) Uani d 1 . .
    H H4A 0.970847 0.293157 0.608187 0.039 Uiso calc 1 . .
    H H4B 0.899694 0.225955 0.581154 0.039 Uiso calc 1 . .
    C C5 0.94907(7) 0.2061(2) 0.40278(18) 0.0319(4) Uani d 1 . .
    H H5A 0.992794 0.159497 0.414165 0.038 Uiso calc 1 . .
    H H5B 0.947061 0.302840 0.328648 0.038 Uiso calc 1 . .
    C C6 0.82558(7) 0.1326(3) 0.27995(17) 0.0332(4) Uani d 1 . .
    H H6A 0.836729 0.242364 0.223784 0.040 Uiso calc 1 . .
    H H6B 0.800162 0.046620 0.217500 0.040 Uiso calc 1 . .
loop_
    _atom_site_aniso_label
    _atom_site_aniso_U_11
    _atom_site_aniso_U_22
    _atom_site_aniso_U_33
    _atom_site_aniso_U_12
    _atom_site_aniso_U_13
    _atom_site_aniso_U_23
    S1 0.0246(2) 0.0341(2) 0.0413(3) -0.01170(15) 0.00595(17) -0.01108(17)
    S2 0.0336(3) 0.0307(2) 0.0562(3) -0.00329(16) 0.0090(2) -0.01143(19)
    N1 0.0215(6) 0.0287(7) 0.0300(7) -0.0059(5) 0.0004(5) -0.0012(5)
    C1 0.0196(7) 0.0326(8) 0.0231(8) -0.0055(6) -0.0017(6) 0.0008(6)
    C2 0.0186(7) 0.0295(8) 0.0252(8) -0.0058(6) -0.0013(6) 0.0032(6)
    C3 0.0266(8) 0.0289(8) 0.0356(9) -0.0071(6) 0.0044(6) 0.0035(7)
    C4 0.0292(8) 0.0375(9) 0.0296(8) -0.0063(7) -0.0008(6) 0.0047(7)
    C5 0.0226(7) 0.0330(8) 0.0402(9) -0.0016(6) 0.0039(6) -0.0010(7)
    C6 0.0281(8) 0.0435(9) 0.0283(8) -0.0109(7) 0.0038(6) -0.0085(7)
_geom_special_details
;
 All esds (except the esd in the dihedral angle between two l.s. planes)
 are estimated using the full covariance matrix.  The cell esds are taken
 into account individually in the estimation of esds in distances, angles
 and torsion angles; correlations between esds in cell parameters are only
 used when they are defined by crystal symmetry.  An approximate (isotropic)
 treatment of cell esds is used for estimating esds involving l.s. planes.
;
loop_
    _geom_bond_atom_site_label_1
    _geom_bond_atom_site_label_2
    _geom_bond_site_symmetry_2
    _geom_bond_distance
    _geom_bond_publ_flag
    S1 C4 . 1.8025(17) ?
    S1 C3 . 1.8168(17) ?
    S2 C5 . 1.8062(16) ?
    S2 C6 . 1.8171(18) ?
    N1 C2 . 1.338(2) ?
    N1 C1 7_656 1.3443(19) ?
    C1 C2 . 1.401(2) ?
    C1 C6 . 1.506(2) ?
    C2 C3 . 1.506(2) ?
    C3 H3A . 0.9800 ?
    C3 H3B . 0.9800 ?
    C4 C5 . 1.533(2) ?
    C4 H4A . 0.9800 ?
    C4 H4B . 0.9800 ?
    C5 H5A . 0.9800 ?
    C5 H5B . 0.9800 ?
    C6 H6A . 0.9800 ?
    C6 H6B . 0.9800 ?
loop_
    _geom_angle_atom_site_label_1
    _geom_angle_atom_site_label_2
    _geom_angle_atom_site_label_3
    _geom_angle_site_symmetry_1
    _geom_angle_site_symmetry_3
    _geom_angle
    _geom_angle_publ_flag
    C4 S1 C3 . . 102.85(8) ?
    C5 S2 C6 . . 102.50(8) ?
    C2 N1 C1 . 7_656 118.24(14) ?
    N1 C1 C2 7_656 . 120.67(14) ?
    N1 C1 C6 7_656 . 115.54(14) ?
    C2 C1 C6 . . 123.79(13) ?
    N1 C2 C1 . . 121.09(13) ?
    N1 C2 C3 . . 116.07(14) ?
    C1 C2 C3 . . 122.83(14) ?
    C2 C3 S1 . . 112.86(11) ?
    C2 C3 H3A . . 109.0 ?
    S1 C3 H3A . . 109.0 ?
    C2 C3 H3B . . 109.0 ?
    S1 C3 H3B . . 109.0 ?
    H3A C3 H3B . . 107.8 ?
    C5 C4 S1 . . 115.28(11) ?
    C5 C4 H4A . . 108.5 ?
    S1 C4 H4A . . 108.5 ?
    C5 C4 H4B . . 108.5 ?
    S1 C4 H4B . . 108.5 ?
    H4A C4 H4B . . 107.5 ?
    C4 C5 S2 . . 115.13(11) ?
    C4 C5 H5A . . 108.5 ?
    S2 C5 H5A . . 108.5 ?
    C4 C5 H5B . . 108.5 ?
    S2 C5 H5B . . 108.5 ?
    H5A C5 H5B . . 107.5 ?
    C1 C6 S2 . . 113.75(11) ?
    C1 C6 H6A . . 108.8 ?
    S2 C6 H6A . . 108.8 ?
    C1 C6 H6B . . 108.8 ?
    S2 C6 H6B . . 108.8 ?
    H6A C6 H6B . . 107.7 ?
loop_
    _geom_torsion_atom_site_label_1
    _geom_torsion_atom_site_label_2
    _geom_torsion_atom_site_label_3
    _geom_torsion_atom_site_label_4
    _geom_torsion_site_symmetry_1
    _geom_torsion_site_symmetry_2
    _geom_torsion_site_symmetry_3
    _geom_torsion_site_symmetry_4
    _geom_torsion
    _geom_torsion_publ_flag
    C1 N1 C2 C1 7_656 . . . -0.5(2) ?
    C1 N1 C2 C3 7_656 . . . -179.60(14) ?
    N1 C1 C2 N1 7_656 . . . 0.6(2) ?
    C6 C1 C2 N1 . . . . -178.56(14) ?
    N1 C1 C2 C3 7_656 . . . 179.55(14) ?
    C6 C1 C2 C3 . . . . 0.4(2) ?
    N1 C2 C3 S1 . . . . 80.06(15) ?
    C1 C2 C3 S1 . . . . -98.99(15) ?
    C4 S1 C3 C2 . . . . 49.78(13) ?
    C3 S1 C4 C5 . . . . 61.99(13) ?
    S1 C4 C5 S2 . . . . -115.40(11) ?
    C6 S2 C5 C4 . . . . 74.34(13) ?
    N1 C1 C6 S2 7_656 . . . -86.52(14) ?
    C2 C1 C6 S2 . . . . 92.63(17) ?
    C5 S2 C6 C1 . . . . -77.62(13) ?
loop_
    _geom_hbond_atom_site_label_D
    _geom_hbond_atom_site_label_H
    _geom_hbond_atom_site_label_A
    _geom_hbond_site_symmetry_A
    _geom_hbond_distance_DH
    _geom_hbond_distance_HA
    _geom_hbond_distance_DA
    _geom_hbond_angle_DHA
    _geom_hbond_publ_flag
    C4 H4B S2 6_556 0.98 3.02 3.7465(17) 132 no
    C5 H5A S1 5_766 0.98 2.99 3.5248(16) 115 no
    C6 H6A S1 6_565 0.98 2.92 3.8389(18) 157 no
_shelx_space_group_comment
;
The symmetry employed for this shelxl refinement is uniquely defined
by the following loop, which should always be used as a source of
symmetry information in preference to the above space-group names.
They are only intended as comments.
;
_shelx_estimated_absorpt_T_min     0.780
_shelx_estimated_absorpt_T_max     0.937
_shelx_hkl_file
;
  -9   5  -5   56.83    6.14   2
  -8   3  -5    4.44    4.32   2
  -7   4  -6   22.71    4.67   2
  -7   6  -6    3.36    5.34   2
  -6   2  -5    1.56    3.45   2
  -5   7  -6    1.77    5.42   2
  -4   7  -6    0.09    4.47   2
  -2  -4  14   37.12    3.77   2
  -2   5  -6    0.03    3.33   2
   0   3  -4    0.66    2.58   2
   1   3  -3 2087.19   15.93   2
   2  -3  19   99.34    5.12   2
   2  -3  20   -8.54    4.54   2
   2  -3  21  334.58    6.76   2
   2  -3  23  212.71    6.91   2
   2  -2  10  162.25    4.93   2
   3  -2  14  109.37    4.50   2
   4  -1  12    1.93    3.23   2
  -9   4  -5    5.20    6.15   3
  -8  -4  13   -0.84    6.34   3
  -7  -4  12  331.09    8.87   3
  -7   0  -2   -0.83    4.78   3
  -6   3  -6    0.73    4.76   3
  -5  -3   6   -0.13    4.76   3
  -5   1  -4    1.64    4.57   3
  -5   3  -6    2.11    4.75   3
  -4  -4  12  122.35    5.81   3
  -4   1  -4   -0.83    3.69   3
  -4   3  -6    1.96    4.71   3
  -3  -4  13    2.85    4.77   3
  -3   2  -5    0.86    3.72   3
  -3   7  -6    1.01    6.31   3
  -2   4  -6  293.18    6.63   3
  -2   6  -6  272.88    6.55   3
  -2   8  -5   -2.67    7.78   3
  -1  -4  17   -0.49    5.47   3
  -1  -4  18   93.68    6.68   3
  -1   2  -4  284.83    6.88   3
  -1   7  -5   69.37    6.59   3
   1  -3  14    2.90    4.76   3
   2  -3  22   -1.93    6.37   3
   2   7  -2    0.63    6.15   3
   2   8  -1   -1.52    6.65   3
   3   0   5    0.69    3.73   3
   3   5  -1  375.89    8.19   3
   3   6  -1   -0.86    5.07   3
   4   0   8 2034.73   16.49   3
   4   6   1    1.45    5.01   3
   5   0  12   -0.46    4.76   3
   6   1  14    3.77    4.92   3
  -8   5  -6    1.48    4.51   3
  -2  -4  15    0.19    3.41   3
  -1  -4  19    1.81    4.27   3
  -1  -3   9  343.81    6.21   3
  -1   3  -5  163.14    4.59   3
   0  -3  11    1.46    3.31   3
   0   5  -5   59.62    3.88   3
   1  -1   4   -0.15    3.12   3
   1   5  -4    0.86    3.48   3
   3  -2  15   -0.26    3.34   3
  -6   1  -4   -1.04    5.80   3
   5   7   4   -1.86    7.83   3
 -11   2  -2    3.32    7.78   4
 -10  -3  10   -0.41    7.86   4
 -10   2  -3   -1.25    6.28   4
 -10   3  -4   10.09    6.86   4
  -8  -4  14    1.67    7.78   4
  -8   4  -6   55.76    6.65   4
  -7  -4  13   -1.13    6.27   4
  -7   2  -5   -2.52    4.88   4
  -6  -4  12   14.98    6.19   4
  -6   5  -7    1.41    5.96   4
  -6   6  -7   -4.66    6.28   4
  -5  -4  12   70.11    5.61   4
  -5   5  -7    2.47    4.99   4
  -5   6  -7   -2.67    6.30   4
  -4   5  -7    8.59    4.87   4
  -4   6  -7    1.12    6.07   4
  -3  -3   7  468.54    8.54   4
  -3   3  -6   -0.87    4.74   4
  -2  -4  16  302.19    6.92   4
  -2  -3   8   -1.21    4.67   4
  -2   7  -6    2.21    6.07   4
  -1  -4  20   66.76    6.66   4
  -1  -4  21    5.05    6.30   4
  -1  -4  22   67.28    8.08   4
  -1   0  -1    2.13    6.07   4
   0  -2   6 2437.50   16.84   4
   0   6  -5    1.62    4.80   4
   1  -3  15  230.57    6.17   4
   1  -2   8  155.96    5.30   4
   1   6  -4   55.66    5.23   4
   2  -1   6   -0.24    3.84   4
   2   0   3    0.32    4.40   4
   3  -2  16  104.74    5.47   4
   3  -1   9  441.59    7.58   4
   3   4  -1    1.46    4.68   4
   4  -1  13   -1.54    4.81   4
   4   4   1    0.29    4.90   4
   5   0  13   -0.91    4.89   4
   6   1  15  103.33    7.03   4
  -7   3  -6    1.89    3.39   4
  -5   4  -7   -0.13    3.39   4
  -4  -4  13    0.63    3.43   4
  -4   4  -7    1.23    3.37   4
  -3  -4  14  330.39    6.05   4
  -3   5  -7  281.06    5.63   4
  -3   6  -7   -2.49    3.62   4
  -3   8  -6  177.67    7.05   4
  -1   5  -6   -1.31    3.31   4
  -1   6  -6   57.80    4.05   4
   0   4  -5   -1.62    3.36   4
   0   8  -4   54.88    5.07   4
   1   4  -4 1093.33   10.57   4
   1   8  -3    7.85    4.55   4
   2  -2  11   -1.25    3.34   4
   2   5  -3  500.61    7.65   4
   3  -2  17   -0.62    3.44   4
   3   8   0   57.68    6.14   4
 -10   0   0   73.86    8.68   4
  -3  -2   3    0.27    4.46   4
   7   3  15   24.56    8.09   4
  -9   2  -4    9.47    6.22   5
  -9   3  -5  174.49    7.56   5
  -7  -3   7  517.67   10.74   5
  -7   1  -4   -0.61    4.84   5
  -7   5  -7   29.33    6.46   5
  -7   6  -7   -6.89    7.86   5
  -6  -4  13   -2.97    6.15   5
  -6   4  -7    5.25    4.90   5
  -5  -4  13    3.30    4.87   5
  -5   7  -7   -1.11    7.78   5
  -4   7  -7   81.91    6.99   5
  -3  -4  15   -0.97    4.97   5
  -3   1  -4    1.00    3.62   5
  -2  -4  17   -1.43    6.11   5
  -2  -4  18  220.67    7.25   5
  -1  -3  10    0.94    4.70   5
  -1   8  -5    0.94    6.94   5
   0  -3  12    1.25    4.66   5
   0   7  -5  515.32    8.84   5
   1  -3  16  -10.75    4.86   5
   1  -3  17  101.02    5.56   5
   1   7  -4    1.65    6.19   5
   2   3  -2    0.26    3.70   5
   2   6  -3    0.83    4.86   5
   3  -2  18   23.27    5.12   5
   3  -2  19    1.82    6.06   5
   3  -2  23    5.68    7.72   5
   3   7  -1  274.43    8.38   5
   4  -1  14   -0.82    4.76   5
   4   7   1  266.02    8.56   5
   4   8   2   25.00    8.23   5
   5   0  14    0.24    4.89   5
   5   1   9   23.27    5.09   5
   5   5   3    6.12    5.01   5
   5   6   3   -1.10    6.36   5
   6   1  16   -0.98    6.21   5
  -8  -4  15    1.53    5.56   5
  -4  -4  14   33.47    3.96   5
  -3   4  -7   -0.08    3.40   5
  -3   7  -7  104.95    5.34   5
  -2  -4  19    1.88    4.31   5
  -2   2  -5   -1.31    2.69   5
  -2   3  -6    1.35    2.69   5
  -2   8  -6  291.94    7.55   5
  -1   4  -6  534.43    7.23   5
  -1   7  -6   -0.19    4.33   5
   0   1  -2    3.74    3.73   5
   1  -3  18   -0.20    3.48   5
   1  -3  24    4.85    5.54   5
   2  -2  12    9.61    3.45   5
   2   8  -2   56.98    5.26   5
   3  -2  20   66.86    5.03   5
   3  -2  21   -0.85    4.38   5
   3  -2  22    4.22    4.56   5
   4  -1  15  130.21    4.65   5
  -9   0  -1   -2.17    6.09   5
   6   2  11   -1.07    6.04   5
   7   3  16   -3.37    9.59   5
 -11   1  -1    2.12    7.62   6
 -10   1  -2    0.23    6.23   6
  -9  -3   9   10.00    6.36   6
  -9   1  -3   36.99    6.37   6
  -9   4  -6   18.74    6.48   6
  -8   2  -5   -2.36    4.89   6
  -8   3  -6   -1.51    6.17   6
  -8   5  -7   22.14    7.15   6
  -7  -4  14   34.78    6.58   6
  -7   4  -7    1.92    6.03   6
  -6  -4  14  340.97    8.67   6
  -5  -4  14   24.37    6.09   6
  -4  -3   7   16.63    4.89   6
  -3  -4  16    7.37    5.52   6
  -2  -4  20    4.34    6.08   6
  -2  -4  21    2.49    6.29   6
  -2  -4  22  399.50    9.73   6
  -2  -2   4    1.04    3.68   6
  -2   5  -7  319.43    6.83   6
  -2   6  -7   -2.07    4.89   6
  -1  -2   5    1.19    3.70   6
  -1   1  -3  750.88   12.58   6
   0  -3  13  409.79    7.15   6
   1  -3  19   25.06    6.28   6
   1  -3  20  -10.54    6.19   6
   1  -3  21   39.28    6.50   6
   1  -3  22    3.68    6.21   6
   1  -3  23  155.24    8.61   6
   2   2  -1    0.43    3.80   6
   2   4  -3   -1.04    4.73   6
   2   7  -3  322.09    8.33   6
   4  -1  16   -1.76    4.98   6
   4   0   9    0.20    4.88   6
   5   0  15    4.96    4.82   6
   6   1  17    2.73    6.27   6
   6   1  18   -6.05    6.44   6
   6   1  19  164.29    7.75   6
   6   1  20   -0.36    7.87   6
   7   3  17   70.30    8.74   6
  -5   6  -8  321.42    6.79   6
  -4  -4  15   -0.47    3.43   6
  -3  -4  17    0.31    4.27   6
  -2  -3   9 1465.56   11.82   6
  -2   7  -7   92.28    5.03   6
   1  -2   9    1.24    2.55   6
   3  -1  10   -0.93    3.38   6
   4  -1  17    5.88    3.62   6
   4  -1  23   17.24    5.67   6
  -7  -1   0   -0.71    8.22   5
   7   4  13   -3.64    9.19   6
 -11   0   1   -1.81    7.77   6
  -8  -3   8    1.36    7.35   6
  -8   0  -2  487.14   10.67   7
  -8   4  -7    1.75    6.18   7
  -7  -4  15   -3.16    6.42   7
  -6  -4  15    3.01    6.17   7
  -6  -3   7   21.19    5.11   7
  -6   2  -6 1765.12   13.81   7
  -6   3  -7    6.60    4.90   7
  -6   5  -8    7.67    6.03   7
  -6   6  -8   -4.62    6.32   7
  -5  -4  15    7.19    6.11   7
  -5  -3   7  924.91   12.10   7
  -5   2  -6   63.28    5.27   7
  -5   3  -7   17.04    4.89   7
  -5   5  -8   -0.17    5.49   7
  -4  -4  16    4.98    6.04   7
  -4   2  -6  593.49    8.77   7
  -4   3  -7    0.50    4.73   7
  -4   5  -8   -3.88    4.90   7
  -4   6  -8  203.74    7.39   7
  -3  -4  18   17.98    6.24   7
  -3  -4  19    6.17    6.08   7
  -3  -4  20   11.35    6.38   7
  -3  -4  22   38.77    8.07   7
  -3  -3   8   -1.43    4.61   7
  -2   4  -7    0.31    4.66   7
  -1  -3  11  165.75    5.99   7
  -1   8  -6   11.67    7.82   7
   0  -3  14    0.52    4.77   7
   0  -2   7    0.77    3.77   7
   0   5  -6    2.42    4.69   7
   0   6  -6   27.46    4.88   7
   0   8  -5    4.60    6.33   7
   1   5  -5  427.52    7.69   7
   1   6  -5   -1.42    4.82   7
   1   8  -4  151.83    7.44   7
   2  -2  13    2.75    4.67   7
   2  -1   7 9411.81   32.59   7
   3   5  -2    2.06    4.77   7
   3   6  -2  266.47    7.25   7
   3   8  -1    4.76    7.79   7
   4  -1  18   -1.63    6.07   7
   4  -1  19    8.23    6.02   7
   4  -1  20   -1.17    6.26   7
   4  -1  21   81.97    6.84   7
   4  -1  22   -5.73    6.46   7
   4   5   0   -0.18    5.00   7
   4   6   0  290.44    7.96   7
   5   0  16   -1.68    4.91   7
   5   0  17    1.39    6.01   7
   5   0  18    0.31    6.19   7
   5   0  22    2.79    7.90   7
   5   7   3    0.21    6.45   7
  -7   6  -8    6.17    5.67   7
  -5   7  -8   -8.36    5.67   7
  -4   7  -8   -2.08    4.55   7
  -3  -4  21   -7.70    4.79   7
  -3   5  -8   -1.93    3.45   7
  -3   6  -8  268.22    6.24   7
  -1   6  -7   -1.24    3.51   7
   0  -3  15    4.71    3.43   7
   2  -2  14  257.06    5.46   7
   5   0  19    1.45    4.42   7
   5   0  20   -3.36    4.62   7
   5   0  21    1.27    4.56   7
  -7  -2   3   -0.33    8.32   6
 -10  -3  11    5.46    9.55   7
 -11   2  -3    2.45    7.98   8
 -10   2  -4   25.33    6.47   8
 -10   3  -5    2.41    7.71   8
  -9   3  -6    2.83    6.25   8
  -8   1  -4    0.79    5.15   8
  -7  -4  16   71.45    6.97   8
  -7  -4  17    1.36    7.76   8
  -7   2  -6    5.17    4.82   8
  -7   3  -7   62.20    5.33   8
  -7   5  -8   -2.34    6.36   8
  -6  -4  16   21.06    6.39   8
  -6   4  -8   73.01    5.47   8
  -5  -4  16  126.79    7.09   8
  -5   0  -3   -0.33    3.69   8
  -5   4  -8  138.51    5.82   8
  -4  -4  17   -7.84    6.14   8
  -4  -4  18    0.72    6.14   8
  -4   4  -8  905.51    9.46   8
  -3   3  -7  128.68    5.60   8
  -3   7  -8   -2.76    6.30   8
  -2   8  -7    3.46    7.82   8
  -1  -3  12   -2.05    4.75   8
  -1   5  -7   -0.65    4.74   8
  -1   7  -7    7.53    6.06   8
   0  -3  16    6.83    4.67   8
   0  -3  24    4.60    8.04   8
   0  -1   3   56.99    5.89   8
   0   3  -5  655.82    8.70   8
   0   7  -6   -5.66    6.22   8
   1  -2  10  252.56    5.88   8
   1   7  -5  116.76    6.90   8
   2   6  -4   34.02    5.08   8
   2   8  -3   -0.99    6.42   8
   3  -1  11  411.82    7.59   8
   3   0   6    0.01    3.71   8
   3   7  -2   -3.40    6.34   8
   4   7   0   -0.41    6.52   8
   4   8   1   -3.85    8.05   8
   5   1  10   -0.24    4.73   8
   6   2  12  266.85    8.06   8
  -6  -4  17    1.79    4.41   8
  -5  -4  17    1.52    4.33   8
  -4  -4  19   -3.15    4.39   8
  -4  -4  20   23.19    4.71   8
  -4  -4  21   -2.16    5.41   8
  -3   2  -6  747.34    8.87   8
  -2  -3  10   -1.32    3.42   8
  -2   1  -4    0.92    2.89   8
  -2   6  -8   18.08    3.65   8
  -1   3  -6   -0.77    2.60   8
   0  -3  17   43.59    3.77   8
   0  -3  23  406.75    7.77   8
   1   3  -4    0.42    2.64   8
   2  -2  15   -2.33    3.41   8
   2  -2  24  247.68    7.19   8
   2   5  -4    0.41    3.35   8
   4   0  10  101.65    4.67   8
   7   5  12   -1.26   13.84   7
   6   6   6   86.03   10.66   8
   7   4  14    7.51   11.14   8
  -4  -2   3    0.80    4.48   8
  -9  -3  10    2.70    6.13   9
  -9   2  -5    1.96    6.16   9
  -9   4  -7    1.94    7.63   9
  -8   5  -8   -1.97    7.76   9
  -7  -4  18   81.82    8.51   9
  -7  -3   8   -2.32    5.07   9
  -7   4  -8   21.89    6.25   9
  -6  -4  18   83.69    7.66   9
  -6  -4  19   -1.59    7.87   9
  -6   0  -3    0.34    4.86   9
  -6   1  -5  134.85    6.20   9
  -5  -4  18  103.37    6.98   9
  -5  -4  19    0.45    6.49   9
  -5  -4  20    1.85    7.69   9
  -5   1  -5   74.17    5.58   9
  -4  -3   8    1.10    4.69   9
  -3  -3   9   87.53    5.64   9
  -3   4  -8   12.87    4.70   9
  -2   0  -2 3901.05   36.20   9
  -2   5  -8    0.26    4.75   9
  -2   7  -8    5.63    6.17   9
  -1  -3  13    7.74    4.71   9
   0  -3  18   -0.88    4.85   9
   0  -3  19  115.71    6.56   9
   0  -3  20   -0.62    6.05   9
   0  -3  21   -7.94    6.28   9
   0  -3  22    1.15    6.24   9
   0   2  -4 5368.54   26.35   9
   0   4  -6 1381.03   11.57   9
   0   8  -6   28.95    7.33   9
   1  -1   5 4169.42   24.68   9
   1   4  -5    0.53    4.79   9
   2  -2  16    7.70    4.71   9
   2  -2  17   -6.58    4.86   9
   2  -2  22    5.34    6.40   9
   2  -2  23   -2.94    6.43   9
   2   7  -4    2.20    6.35   9
   3  -1  12    0.89    4.64   9
   4   1   6   -0.12    3.76   9
   6   2  13   -1.84    5.05   9
  -6   6  -9   -3.91    4.57   9
  -5   6  -9   -0.97    4.54   9
  -4   1  -5  284.53    6.47   9
  -4   6  -9   -0.69    4.45   9
  -1  -2   6  670.22    9.26   9
  -1   2  -5   -0.39    2.65   9
  -1   4  -7   -1.67    3.28   9
  -1   8  -7    0.90    5.45   9
   1  -2  11    0.37    3.37   9
   1   8  -5    3.64    4.60   9
   2  -2  18   97.40    4.32   9
   2  -2  19   -2.55    4.32   9
   2  -2  20   37.35    4.67   9
   2  -2  21   -3.64    4.43   9
   6   3   9   77.13    8.47   9
  -4   0  -3   -0.68    4.58   9
   5   6   2   12.67    7.69   9
   6   7   6   -1.21    9.89   9
   7   4  15   -1.15    9.70   9
  -8  -3   9  264.22    9.01  10
  -8   2  -6   36.98    5.40  10
  -8   3  -7  253.48    7.89  10
  -6  -3   8   -0.36    4.81  10
  -6   5  -9  157.00    7.13  10
  -5  -3   8    2.18    4.83  10
  -5   5  -9  102.98    6.68  10
  -5   7  -9   28.44    8.01  10
  -4   5  -9    2.27    4.93  10
  -4   7  -9   73.76    8.14  10
  -2  -3  11    9.99    4.79  10
  -2   3  -7 3199.55   16.55  10
  -1  -3  14   -2.48    4.81  10
   0  -2   8 1403.34   12.13  10
   0   6  -7    0.91    4.81  10
   1   1  -1  453.83   14.44  10
   1   6  -6   27.97    5.06  10
   2  -1   8    0.54    3.89  10
   3  -1  13  232.93    6.42  10
   3   3  -1  105.02    5.81  10
   3   4  -2 1196.31   13.41  10
   3   6  -3   -0.97    5.07  10
   3   8  -2   22.12    7.99  10
   4   0  11    3.43    4.79  10
   4   8   0   74.68    8.61  10
   5   1  11    0.27    4.81  10
   6   2  14  114.63    7.33  10
  -8   4  -8    2.03    4.36  10
  -5   3  -8    2.65    3.40  10
  -3   6  -9    0.73    4.32  10
  -3   7  -9  269.99    6.76  10
  -2   4  -8    8.54    3.37  10
  -2   8  -8   36.09    5.79  10
  -1  -3  15   48.93    3.90  10
  -1  -3  24    2.92    5.43  10
  -1   6  -8  423.33    6.52  10
   0   5  -7  185.65    5.06  10
   0   7  -7    2.51    4.38  10
   2   8  -4  117.44    5.75  10
   3  -1  24   -7.77    5.68  10
   3   1   3   27.77    6.39  10
   5   4   3    0.18    7.15  10
  -5  -2   3    0.28    5.69  10
   5   2   7    0.22    5.83  10
   5   7   2    0.89    7.86  10
 -11   1  -2    1.23    7.64  11
 -10   1  -3   67.01    7.12  11
 -10   3  -6   -4.66    7.84  11
  -9   1  -4    1.92    5.96  11
  -7   0  -3   -0.26    4.72  11
  -7   1  -5  108.24    6.07  11
  -7   5  -9   22.66    6.54  11
  -6   3  -8    1.61    4.81  11
  -5   2  -7    0.68    4.72  11
  -5   4  -9    3.41    4.83  11
  -4  -3   9  532.40    8.73  11
  -4   3  -8    1.09    4.82  11
  -3  -3  10    0.13    4.73  11
  -3  -2   4    0.11    3.72  11
  -3   5  -9  404.13    7.31  11
  -2  -3  12   -3.39    4.76  11
  -2  -2   5    0.06    3.73  11
  -2   2  -6  699.53    9.09  11
  -1  -3  16   -6.38    4.93  11
  -1  -3  22   -1.52    6.32  11
  -1  -3  23  137.58    7.19  11
  -1   5  -8   -2.29    4.90  11
  -1   7  -8    8.48    6.22  11
   1  -2  12  610.17    8.31  11
   1   2  -3    0.19    3.98  11
   1   5  -6    0.61    4.78  11
   1   7  -6    1.60    6.18  11
   2   3  -3  895.40   11.67  11
   2   4  -4   18.41    4.89  11
   3  -1  14   -0.12    4.75  11
   3  -1  23    2.25    7.07  11
   3   5  -3  901.68   11.07  11
   3   7  -3  285.03    8.45  11
   4   0  12 1719.81   13.84  11
   4   4   0  468.25   10.47  11
   4   6  -1   -0.14    5.04  11
   4   7  -1  178.16    7.94  11
   5   1  12    0.55    4.77  11
   6   2  15    3.38    6.20  11
   6   2  16  253.07    8.47  11
   6   2  20    0.14    7.98  11
  -6   2  -7   -2.21    3.55  11
  -6   4  -9    3.56    3.44  11
  -4   4  -9   -1.84    3.51  11
  -2   6  -9    2.76    4.19  11
  -1  -3  17  206.50    5.17  11
  -1  -3  18    1.24    3.41  11
  -1  -3  19   12.13    4.42  11
  -1  -3  20   -1.57    4.39  11
  -1  -3  21   25.10    4.58  11
   1  -2  13    1.07    3.31  11
   2   6  -5    0.11    3.45  11
   3  -1  15    8.73    3.61  11
   3  -1  22    1.02    4.51  11
   6   2  19    0.85    5.54  11
   6   5   6   -0.82   11.64   9
 -10  -2   6  281.25   15.61  10
  -9  -1   1    2.59    7.92  10
  -6  -2   3    0.43    6.77  11
   7   5  13    2.74   11.29  11
 -10   0  -1    1.81    7.66  11
  -9  -3  11   79.77    8.69  11
   5   5   2    1.29    6.03  11
 -10   2  -5   -2.20    6.38  12
  -9   3  -7    0.72    6.29  12
  -9   4  -8    6.78    7.86  12
  -8  -3  10   -0.30    6.22  12
  -8   5  -9   67.66    8.23  12
  -7  -3   9   29.73    5.37  12
  -7   3  -8    3.85    4.96  12
  -7   4  -9    3.21    6.19  12
  -6   6 -10   10.28    7.63  12
  -5  -3   9   14.98    4.96  12
  -5   6 -10  193.71    7.53  12
  -4   2  -7    0.46    4.75  12
  -3   1  -5  202.55    6.27  12
  -3   3  -8    2.57    4.69  12
  -2  -3  13  604.63    8.31  12
  -2   5  -9  334.48    6.90  12
  -2   7  -9   91.83    6.75  12
  -1  -1   2   -0.51    4.87  12
  -1   8  -8   61.79    8.19  12
   0  -2   9   -0.14    3.70  12
   0   8  -7   -6.25    7.76  12
   1  -2  23   -0.01    6.40  12
   1  -2  24  206.54    8.52  12
   1   8  -6   42.02    7.85  12
   2  -1   9   17.98    3.99  12
   2   5  -5 1013.09   10.87  12
   2   7  -5  178.30    7.39  12
   3  -1  16    1.45    4.82  12
   3  -1  17   -1.06    4.90  12
   3  -1  18   -5.13    5.01  12
   3  -1  19  294.05    7.84  12
   3  -1  20   -3.12    6.10  12
   3  -1  21   36.73    6.45  12
   3   0   7   -0.18    3.71  12
   4   0  13    2.52    4.91  12
   4   0  23    0.08    7.95  12
   4   5  -1  333.57    8.41  12
   5   1  13    3.00    4.82  12
   6   2  17   -3.12    6.44  12
   6   2  18   38.39    6.90  12
  -7   2  -7   -0.56    3.40  12
  -5   5 -10    1.55    4.27  12
  -4   6 -10  195.42    5.81  12
  -4   7 -10    2.75    5.54  12
  -3  -3  11  167.22    5.03  12
  -3   4  -9    0.79    3.35  12
  -2  -3  24    0.03    5.58  12
   1  -2  14   14.97    3.55  12
   1  -2  22    3.77    4.47  12
   3   8  -3   -0.05    5.57  12
   4   0  22  386.50    7.55  12
   5   1  22    0.08    5.52  12
  -9   0  -2    0.62    6.07  12
   6   3  10    0.85    6.04  12
  -9  -3  12    0.87    6.40  13
  -9   2  -6  208.76    7.84  13
  -8   1  -5   36.01    5.40  13
  -8   3  -8    0.51    6.12  13
  -6  -3   9   -1.83    4.90  13
  -6   5 -10   -4.89    6.29  13
  -4  -3  10   -0.36    4.76  13
  -4   5 -10    0.48    4.99  13
  -3   6 -10  328.79    7.92  13
  -3   7 -10   -2.79    6.48  13
  -2  -3  14   -5.70    4.86  13
  -2  -3  15  361.60    6.98  13
  -2  -3  22   -0.54    6.26  13
  -2  -3  23   16.22    7.24  13
  -1  -2   7    0.69    3.66  13
  -1   3  -7    1.25    3.68  13
  -1   4  -8   36.76    4.98  13
   0   3  -6    0.29    3.70  13
   0   4  -7    3.36    4.72  13
   0   6  -8   12.68    5.00  13
   0   7  -8    4.49    6.11  13
   1  -2  15   -0.31    4.77  13
   1  -2  16   18.61    4.79  13
   1  -2  20   64.44    6.42  13
   1  -2  21    1.68    6.16  13
   1  -1   6    0.44    3.90  13
   1   4  -6  422.07    7.67  13
   2   0   4 1226.16   16.83  13
   2   8  -5   -8.48    7.92  13
   4   0  14  816.18    9.81  13
   4   0  15    0.03    4.99  13
   4   0  20  384.92    8.62  13
   4   0  21    1.47    6.47  13
   4   8  -1    2.60    7.92  13
   5   1  14    1.16    4.90  13
   5   1  15   64.04    5.59  13
   5   1  20    5.76    6.35  13
   5   1  21   -1.82    7.07  13
  -8   4  -9   -0.31    4.47  13
  -7   5 -10    0.19    4.54  13
  -3  -3  12   -0.25    3.45  13
  -3   2  -7    0.43    2.63  13
  -2  -3  16   -0.12    3.48  13
  -2  -3  21   70.69    4.99  13
  -1   6  -9    2.28    3.46  13
  -1   7  -9  392.82    7.21  13
   0  -2  10 2334.35   14.31  13
   1  -2  17   -0.42    3.42  13
   1  -2  18   32.02    3.78  13
   1  -2  19    3.52    3.40  13
   1   6  -7   -2.87    3.53  13
   1   7  -7   88.07    5.18  13
   4   0  19   -0.41    4.44  13
   5   1  19   62.41    5.14  13
  -8  -2   4   10.62    8.10  12
  -9  -2   5   -0.06    8.73  13
 -11   0   0   -1.29    7.93  13
 -10   3  -7   91.83    8.62  14
  -8  -3  11  105.31    7.26  14
  -8   2  -7   -1.57    5.03  14
  -7  -3  10   -0.06    4.90  14
  -5  -3  10   -0.59    4.80  14
  -5   3  -9   49.94    5.20  14
  -4  -3  11 1116.03   11.24  14
  -3   0  -3    0.76    3.80  14
  -3   5 -10   -1.10    4.99  14
  -2  -3  17   22.07    5.08  14
  -2  -3  18    0.03    4.81  14
  -2  -3  19  441.06    8.31  14
  -2  -3  20    4.02    6.06  14
  -2   3  -8   -1.70    4.88  14
  -2   4  -9   -2.32    4.74  14
   0  -2  25    3.33    7.75  14
   0   5  -8    4.45    4.80  14
   0   8  -8    4.09    7.77  14
   1   3  -5   85.60    4.74  14
   2  -1  10   -1.26    3.78  14
   3   6  -4   79.09    5.67  14
   3   7  -4    2.04    6.31  14
   4   0  16   86.76    5.69  14
   4   0  17    1.73    4.84  14
   4   0  18  320.50    7.53  14
   4   1   7 1954.02   18.77  14
   5   1  16   -1.63    5.05  14
   5   1  17   -0.12    6.08  14
   5   1  18   -0.53    6.20  14
   5   6   1    0.39    6.16  14
   5   7   1    7.07    6.58  14
  -6  -3  10   -0.09    3.37  14
  -6   3  -9   80.58    4.25  14
  -6   4 -10   69.18    4.92  14
  -5   1  -6   -1.81    3.42  14
  -5   4 -10  241.70    5.49  14
  -3  -3  13  408.23    6.51  14
  -3  -3  23  101.29    6.37  14
  -2   6 -10   80.67    5.00  14
  -2   7 -10    3.53    4.44  14
  -1   5  -9 1152.21    9.72  14
  -1   8  -9    2.42    5.47  14
   0  -2  11   -0.01    3.34  14
   0  -1   4   -0.34    3.21  14
   1   5  -7   70.94    4.12  14
   1   8  -7    3.83    5.41  14
   2  -1  24    3.29    5.49  14
   3   0   8    0.18    2.64  14
 -10  -1   2    0.81   12.36  12
   6   6   5    1.73    9.93  13
   6   7   5   53.21   11.92  14
  -9  -3  13   12.76    9.09  14
  -8   0  -3   -0.16    6.05  14
   4   3   1  260.44   11.19  14
   4   6  -2  119.35    7.34  14
   5   2   8   23.37    6.38  14
   6   3  11    2.95    6.14  14
 -10   1  -4   -3.52    6.38  15
  -9  -3  14   -5.18    7.95  15
  -9   3  -8    1.27    6.35  15
  -9   4  -9   -6.81    7.95  15
  -7   3  -9   72.58    6.07  15
  -7   4 -10   34.65    6.55  15
  -6   1  -6    1.11    4.82  15
  -6   6 -11    2.55    7.78  15
  -5   6 -11    1.64    6.41  15
  -4  -3  12   -3.27    5.06  15
  -4   3  -9  153.73    5.93  15
  -4   4 -10   22.87    4.94  15
  -4   6 -11    4.90    6.34  15
  -4   7 -11   -8.68    8.02  15
  -3  -3  14   -0.29    4.84  15
  -3  -3  22   -2.09    6.50  15
  -2  -2   6 2663.39   18.58  15
  -2  -1   1  870.72   22.07  15
  -1  -2   8    4.87    3.72  15
  -1   1  -4   -0.37    4.41  15
  -1   2  -6   77.91    4.62  15
   0  -2  24   -6.19    7.09  15
   2  -1  11 2965.57   16.78  15
   2  -1  23  449.00    8.84  15
   2   4  -5   -1.23    4.77  15
   2   6  -6   -2.32    4.92  15
   2   7  -6   -5.85    6.39  15
   3   4  -3    2.20    4.79  15
   3   5  -4    1.73    4.96  15
   3   8  -4   15.00    8.09  15
   4   7  -2    1.82    6.30  15
  -6   5 -11  262.96    6.50  15
  -5  -3  11   60.07    4.12  15
  -5   2  -8   24.98    3.69  15
  -5   5 -11   55.05    4.81  15
  -4   1  -6    0.01    2.68  15
  -3  -3  15   74.07    4.17  15
  -3  -3  20   -1.27    4.36  15
  -3  -3  21   -5.64    4.44  15
  -3   7 -11   26.66    5.76  15
  -2   5 -10   -2.25    3.58  15
   0  -2  12 2191.95   13.46  15
   0  -2  23   -5.61    4.43  15
   0   2  -5    0.73    2.65  15
   2  -1  22   -3.06    4.54  15
   2   8  -6   -0.40    5.60  15
  -8  -3  12    0.77    7.61  15
  -7  -3  11   18.72    6.38  15
  -4  -2   4   33.94    5.24  15
 -11   1  -3    5.90    7.80  16
 -10   2  -6   20.33    6.75  16
  -9  -3  15   16.77    7.96  16
  -9   1  -5   17.59    6.35  16
  -8  -3  13  248.83    8.51  16
  -7   1  -6    0.04    4.87  16
  -6  -3  11   27.72    5.23  16
  -6   2  -8  268.54    6.97  16
  -4  -3  13   50.37    5.36  16
  -4  -3  23   19.23    7.90  16
  -4   2  -8 1886.71   13.67  16
  -4   5 -11    6.31    6.06  16
  -3  -3  16    1.33    5.05  16
  -3  -3  17  425.45    7.50  16
  -3  -3  18    1.74    5.49  16
  -3  -3  19   53.64    6.40  16
  -3  -2   5   -0.57    3.70  16
  -3   3  -9  915.52    9.50  16
  -3   4 -10  620.19    8.23  16
  -3   6 -11    2.89    6.15  16
  -2   1  -5   32.93    4.36  16
  -2   2  -7   -0.56    3.74  16
  -1   6 -10   -3.99    6.06  16
  -1   7 -10    4.18    6.24  16
   0  -2  13   -0.79    5.04  16
   0  -2  21    2.08    6.12  16
   0  -2  22   84.13    6.77  16
   0   6  -9    3.88    4.87  16
   0   7  -9  161.34    7.18  16
   1  -1   7    5.09    3.76  16
   1   7  -8   -1.82    6.37  16
   2  -1  12   -1.41    4.86  16
   2  -1  21  402.41    8.24  16
   2   2  -2  530.21   11.18  16
   2   5  -6    0.07    5.05  16
   3   0  24   -0.80    7.84  16
   4   5  -2   -0.30    4.99  16
   4   8  -2   80.42    8.72  16
   6   3  12   -0.16    6.02  16
  -9   2  -7   -3.82    4.60  16
  -8   3  -9  156.39    5.78  16
  -8   4 -10   -1.47    4.56  16
  -7   2  -8   35.90    3.88  16
  -7   5 -11  253.72    7.04  16
  -5  -3  12    1.67    3.43  16
  -4  -3  21  652.86    8.67  16
  -4  -3  22   -2.89    5.47  16
  -1  -2  25    6.68    5.42  16
  -1   4  -9    1.20    3.32  16
   0  -2  14 1466.07   10.98  16
   0  -2  20  536.86    7.48  16
   0   1  -3   59.79    4.89  16
   0   4  -8   38.61    3.72  16
   0   8  -9    3.09    5.41  16
   1   6  -8  626.70    7.91  16
   2  -1  13 1346.11   11.00  16
   2  -1  20    1.46    4.28  16
   3   0   9   -0.95    2.66  16
  -8  -1   0    0.05    8.65  15
   5   5   1    8.36    6.32  16
  -8  -3  14   -0.61    6.23  17
  -7  -3  12    0.60    5.98  17
  -6  -3  12    0.51    4.86  17
  -6   0  -4    6.81    4.79  17
  -5  -3  13  144.67    6.10  17
  -5  -3  22   -4.48    7.89  17
  -5   0  -4   -0.33    3.75  17
  -5   6 -12    9.56    7.12  17
  -4  -3  14   -3.10    4.89  17
  -4  -3  15  871.38    9.57  17
  -4  -3  16    2.85    4.92  17
  -4  -3  19   48.01    6.60  17
  -4  -3  20   -4.96    6.31  17
  -3   5 -11    2.30    5.01  17
  -2   6 -11   -1.12    6.10  17
  -2   7 -11   62.60    6.89  17
  -1  -2   9   -1.32    3.70  17
  -1   3  -8    0.10    3.80  17
   0  -2  15   -1.56    4.94  17
   0  -2  16 1162.04   10.26  17
   0  -2  17    1.97    4.90  17
   0  -2  18   77.33    5.27  17
   0  -2  19   -3.85    4.93  17
   0   3  -7    8.97    3.77  17
   0   5  -9 1088.97   10.17  17
   1   0   2    1.10    5.14  17
   1   4  -7   -0.49    4.75  17
   1   8  -8  169.48    8.91  17
   2  -1  14    0.38    4.91  17
   2  -1  15  981.04    9.86  17
   2  -1  16    0.38    4.89  17
   2  -1  17  727.55    8.74  17
   2  -1  18    5.99    4.93  17
   2  -1  19   94.99    5.65  17
   2   3  -4    0.40    3.71  17
   2   7  -7  143.37    7.26  17
   3   0  23   -5.03    6.45  17
   3   3  -2    0.08    3.74  17
   3   6  -5    2.15    4.97  17
   3   7  -5    7.50    6.32  17
   4   1   8    0.52    4.93  17
   4   4  -1   -0.67    4.87  17
   4   7  -3   24.29    6.50  17
   5   7   0   -0.12    6.48  17
   6   3  13   15.72    6.32  17
   6   3  17   50.77    6.96  17
   6   3  18   -3.18    7.96  17
   6   3  19  376.12   10.95  17
 -10   3  -8    1.43    5.65  17
  -6   4 -11    4.85    4.22  17
  -5  -3  21    6.09    4.51  17
  -5   4 -11   -1.48    3.45  17
  -4  -3  17  328.10    6.15  17
  -4  -3  18    1.30    4.28  17
  -4   6 -12   34.90    4.93  17
  -2   4 -10  136.68    4.59  17
  -1  -2  24  135.18    5.73  17
  -1   5 -10   -1.50    3.52  17
   1  -1  25    5.32    5.46  17
   2   6  -7   -0.28    3.46  17
   3   0  22   -1.17    4.42  17
   3   8  -5   -3.20    5.72  17
   4   1  23   19.27    5.63  17
 -10  -2   7   -0.79    9.01  17
   5   2   9   -1.03    5.99  17
   6   3  14    0.45    7.64  17
   6   7   4   -0.33    9.76  17
  -9   3  -9    9.54    6.39  18
  -8  -3  15   -0.74    6.43  18
  -8  -3  16    1.64    7.10  18
  -8  -3  17  233.85    9.50  18
  -8   1  -6   -0.40    4.98  18
  -8   2  -8    4.23    6.01  18
  -7  -3  13   93.44    6.86  18
  -7  -3  14    1.10    6.19  18
  -7   0  -4   -0.74    4.84  18
  -7   4 -11   -4.26    6.33  18
  -6  -3  13   67.83    5.55  18
  -6  -3  14    5.14    5.42  18
  -6  -3  21   13.29    7.90  18
  -6   3 -10   -0.47    4.92  18
  -5  -3  14    0.15    4.89  18
  -5  -3  15   48.30    5.21  18
  -5  -3  16    1.05    6.04  18
  -5  -3  18   -2.22    6.16  18
  -5  -3  19   61.12    6.67  18
  -5  -3  20    6.38    6.22  18
  -5   3 -10   -0.92    4.84  18
  -4   4 -11   -4.13    4.92  18
  -3   1  -6    1.51    3.72  18
  -3   2  -8    8.02    3.84  18
  -3   7 -12    4.16    7.77  18
  -2  -2   7    1.33    3.67  18
  -2   3  -9    5.36    4.72  18
  -2   5 -11  823.43    9.16  18
  -1  -2  10   43.91    4.12  18
  -1  -2  23   -4.26    6.42  18
   1  -1   8    1.27    3.65  18
   1  -1  24   -1.18    6.35  18
   1   2  -4  245.38    6.98  18
   1   5  -8    2.37    4.81  18
   2   0   5    0.19    4.07  18
   2   8  -7   -3.43    8.00  18
   3   0  10    0.75    3.77  18
   3   0  21   -1.76    6.23  18
   4   1  22   -3.43    6.43  18
   4   6  -3   -0.81    5.08  18
   4   8  -3    0.89    8.14  18
   5   2  21    3.97    7.93  18
   5   6   0   63.79    6.97  18
   6   3  15  393.70    9.87  18
   6   3  16    3.24    6.49  18
  -7  -3  15   21.77    4.58  18
  -7   3 -10   -1.85    4.36  18
  -6  -3  20   -4.93    5.57  18
  -6   5 -12    0.37    4.56  18
  -5  -3  17   15.65    4.50  18
  -5   5 -12   -2.85    4.40  18
  -4   3 -10    0.51    3.43  18
  -3   6 -12   -0.22    4.45  18
  -1  -2  22    8.79    4.43  18
  -1   7 -11   24.46    4.72  18
   0   7 -10    2.66    4.44  18
   1   3  -6   -0.55    2.60  18
  -7  -2   4   48.33    7.77  18
 -10   0  -2  120.65    9.57  18
  -9   0  -3    0.78    6.06  18
  -5  -2   4   30.88    6.19  18
 -10   2  -7    2.95    6.37  19
  -8   4 -11   -0.07    7.07  19
  -7  -3  16    2.52    6.19  19
  -7  -3  17   34.65    6.55  19
  -7  -3  18    5.85    6.34  19
  -7  -3  19   22.04    7.85  19
  -7   5 -12   -2.25    7.83  19
  -6  -3  15    1.57    5.98  19
  -6  -3  16    0.80    6.05  19
  -6  -3  17   15.63    6.21  19
  -6  -3  18    0.84    6.25  19
  -6  -3  19   15.64    6.46  19
  -4   0  -4 1829.79   18.94  19
  -4   5 -12    3.63    6.09  19
  -3   4 -11    2.17    4.79  19
  -2  -2  25   -2.67    7.89  19
  -1  -2  11   -0.98    4.63  19
  -1  -2  21   -2.97    6.01  19
  -1   6 -11   -1.30    5.95  19
   0  -1   5   69.90    5.33  19
   0   6 -10  246.79    7.13  19
   1  -1  23    7.85    6.14  19
   1   6  -9    1.47    4.94  19
   1   7  -9    1.34    6.16  19
   1   8  -9    4.32    7.89  19
   2   4  -6  212.14    6.49  19
   2   5  -7  189.49    6.28  19
   3   0  11    2.77    4.66  19
   3   0  19    1.28    5.51  19
   3   0  20   -0.91    6.08  19
   3   4  -4   76.20    5.59  19
   3   5  -5   68.88    5.60  19
   4   1   9 1721.16   15.84  19
   4   1  21   85.84    6.88  19
   5   2  10  844.69   12.46  19
   5   2  20  192.72    7.98  19
  -6   1  -7  248.29    6.16  19
  -6   2  -9    1.27    3.55  19
  -5   1  -7   52.14    4.06  19
  -5   2  -9    0.14    3.37  19
  -3  -2   6   35.06    3.30  19
  -3   3 -10   -0.95    3.35  19
  -3   5 -12    1.09    3.49  19
  -2  -2   8    0.75    2.55  19
  -2  -2  24   24.56    5.57  19
  -2   7 -12    5.38    5.38  19
  -1  -2  12  111.10    4.44  19
  -1  -2  20   19.82    4.29  19
   1  -1   9    1.09    2.62  19
   1  -1  22    2.12    4.32  19
   2   0  25    2.46    5.57  19
   3   0  12    0.74    3.24  19
   3   0  18   -1.08    3.45  19
   3   7  -6   -2.76    4.57  19
   5   2  19   -1.24    4.52  19
   6   6   4    2.09    8.97  19
  -6  -2   4 1043.71   16.97  19
 -11   1  -4   -1.96    7.81  20
 -10   1  -5  101.93    7.54  20
  -9   2  -8    4.73    6.21  20
  -8   3 -10   -3.58    6.30  20
  -7   1  -7   38.65    5.25  20
  -7   2  -9   -0.42    4.91  20
  -5   6 -13    4.51    7.79  20
  -4  -2   5   -0.69    3.67  20
  -4   2  -9   -0.96    4.90  20
  -4   6 -13    7.33    6.27  20
  -2  -2  23    4.22    6.24  20
  -2   6 -12  156.57    7.10  20
  -1  -2  13    0.16    4.79  20
  -1  -2  18  382.30    6.99  20
  -1  -2  19   -1.84    4.97  20
  -1   2  -7    1.59    3.64  20
  -1   4 -10  485.29    7.55  20
   0   4  -9   -3.89    4.77  20
   0   5 -10    0.25    4.88  20
   1  -1  21   44.68    6.36  20
   2   7  -8    5.39    6.18  20
   3   0  13    0.78    4.68  20
   3   0  14   -0.02    4.80  20
   3   0  15   -0.12    4.77  20
   3   0  16    0.25    4.73  20
   3   0  17   -4.21    4.81  20
   3   6  -6   51.30    5.53  20
   3   8  -6   24.48    8.06  20
   4   1  10    1.05    4.72  20
   4   1  19    0.41    6.20  20
   4   1  20   -1.47    6.24  20
   4   5  -3    0.08    4.95  20
   4   7  -4   -3.59    6.29  20
   5   2  11   -2.18    5.05  20
   5   2  18   -2.49    6.38  20
   5   7  -1   13.27    6.57  20
  -6   4 -12  124.05    5.31  20
  -5   4 -12   -0.38    4.23  20
  -3   7 -13   71.20    6.21  20
  -2   2  -8   99.57    3.96  20
  -1  -2  14  512.51    6.98  20
  -1  -2  15   -1.04    3.45  20
  -1  -2  16  120.42    4.37  20
  -1  -2  17    2.16    3.34  20
  -1   5 -11    3.81    3.51  20
   0  -1  25  137.33    6.61  20
   0   2  -6 2450.97   16.54  20
   1  -1  10    0.11    2.64  20
   1  -1  20   -5.29    3.63  20
   2   0  24    6.43    5.68  20
   2   6  -8  385.34    6.73  20
   2   8  -8  110.12    6.53  20
   5   2  17    0.66    4.38  20
   6   4   8   67.52    9.82  19
 -11   0  -1   -2.38    9.18  20
  -9  -2   6   22.78    9.00  20
  -8  -2   5   -0.22    6.86  20
   5   4   2    4.70    7.18  20
 -10  -2   8   24.98    8.16  20
  -9   1  -6   -0.29    7.50  20
   3   1   4   -0.31    4.60  20
  -8   0  -4    6.24    5.07  21
  -7   4 -12   44.53    6.75  21
  -6   3 -11    3.91    4.99  21
  -6   5 -13    2.60    6.58  21
  -5   3 -11   77.74    5.46  21
  -5   5 -13   10.16    6.36  21
  -4   1  -7 2047.35   15.43  21
  -4   4 -12  266.03    6.57  21
  -3   6 -13    0.91    6.35  21
  -2  -2   9   -1.45    3.65  21
  -2  -2  22  477.62    8.62  21
  -2   4 -11   -1.72    4.84  21
  -2   5 -12    0.90    5.02  21
  -1  -1   3  128.07    7.25  21
  -1   3  -9 1057.48   10.17  21
  -1   7 -12   -2.32    6.48  21
   0  -1  24   -5.96    6.46  21
   0   3  -8   -0.91    3.71  21
   0   7 -11  301.57    8.09  21
   1  -1  19  204.16    6.12  21
   1   4  -8  904.07    9.81  21
   1   5  -9  140.68    5.89  21
   4   1  11   23.72    5.00  21
   4   1  17    6.77    5.09  21
   4   1  18   -2.81    6.13  21
   4   6  -4    8.44    5.05  21
   4   8  -4  126.95    8.89  21
   5   2  12  444.87    8.97  21
   5   2  13   -2.25    5.00  21
   5   2  14   30.24    5.31  21
   5   2  15   -1.83    5.05  21
   5   2  16  128.51    7.17  21
   5   6  -1   -0.34    6.19  21
  -9   3 -10    1.14    5.39  21
  -7   5 -13    1.52    5.70  21
  -4   3 -11  627.90    7.55  21
  -4   5 -13  307.02    6.40  21
  -3  -2  24   22.56    5.69  21
  -2  -2  21    3.95    4.23  21
  -2   1  -6    0.55    2.71  21
  -2   3 -10    1.35    3.37  21
  -1   6 -12   32.27    4.55  21
   0   6 -11   -2.99    4.32  21
   1  -1  11   10.13    2.78  21
   1  -1  18    3.88    3.35  21
   1   7 -10    0.28    4.53  21
   2   0   6 5305.06   28.55  21
   2   0  23    2.37    4.49  21
   4   1  12    0.64    3.35  21
   4   1  16    0.75    3.47  21
  -6  -1  -1   20.11    8.20  20
   3   2   0   80.60    7.92  21
   5   5   0    0.65    6.08  21
   6   7   3    5.11    9.73  21
  -8   1  -7  462.07    9.00  22
  -8   2  -9   -3.99    6.13  22
  -8   4 -12  128.97    8.64  22
  -7   3 -11   84.99    6.64  22
  -3  -2   7    0.37    3.63  22
  -3  -2  23    1.48    6.33  22
  -3   2  -9   -0.67    4.68  22
  -3   4 -12  152.81    5.86  22
  -2  -2  10    1.44    3.72  22
  -2  -2  20  168.14    7.02  22
  -2   0  -3    0.93    4.42  22
  -2   7 -13   70.36    8.09  22
  -1   1  -5 4400.67   25.31  22
   0  -1   6    0.18    4.00  22
   0  -1  23  178.64    7.07  22
   1  -1  12   -1.03    4.73  22
   1  -1  13  820.91    9.24  22
   1  -1  14   -2.02    4.91  22
   1  -1  15   31.17    4.98  22
   1  -1  16    2.00    4.80  22
   1  -1  17    5.12    4.80  22
   1   6 -10   14.58    5.66  22
   2   0  22    4.70    6.26  22
   2   3  -5 1276.38   12.80  22
   3   1  24    3.72    7.92  22
   3   5  -6    1.28    4.97  22
   3   7  -7  417.08    9.08  22
   3   8  -7    0.75    8.01  22
   4   1  13    4.75    4.88  22
   4   1  14    2.23    4.93  22
   4   1  15  130.97    6.01  22
   4   4  -2  169.72    7.14  22
  -4   6 -14   79.87    6.02  22
  -3   5 -13  198.83    5.72  22
  -2  -2  19   -1.65    3.60  22
  -2   6 -13   -0.26    4.42  22
   2   5  -8    0.95    3.43  22
   2   7  -9   32.89    4.88  22
 -10   2  -8  169.65    9.08  23
  -8   3 -11   42.65    6.52  23
  -6   0  -5    0.04    4.81  23
  -6   2 -10  347.13    7.40  23
  -5  -2   5   -0.83    4.70  23
  -5   2 -10  890.77    9.96  23
  -4  -2   6   10.52    3.87  23
  -4  -2  24   -9.17    7.89  23
  -3  -2  22   75.46    6.72  23
  -3   0  -4    0.40    3.72  23
  -3   1  -7  207.21    6.01  23
  -3   3 -11   85.49    5.40  23
  -2  -2  11    0.17    4.63  23
  -2  -2  12 2480.37   14.94  23
  -2  -2  17   -6.01    4.96  23
  -2  -2  18  485.84    7.53  23
  -1  -1  25   50.33    8.05  23
  -1   4 -11    3.80    4.82  23
  -1   5 -12    0.49    4.79  23
   0  -1  22    6.72    6.06  23
   0   4 -10  411.98    7.28  23
   0   5 -11   10.35    4.90  23
   1   0  25    6.76    7.76  23
   1   3  -7    2.04    3.69  23
   2   0  21   -4.42    6.17  23
   2   4  -7   -0.65    4.69  23
   2   6  -9   -0.66    4.99  23
   3   1  23    0.55    6.46  23
   3   3  -3 2109.88   18.67  23
   3   4  -5    0.56    4.79  23
   3   6  -7   -1.54    5.04  23
   4   7  -5   -2.71    6.30  23
   5   7  -2    0.61    6.37  23
   6   4  17    4.24    7.87  23
  -6   4 -13   -2.65    4.43  23
  -5   4 -13   -0.34    4.23  23
  -4  -2  23    5.90    5.31  23
  -3  -2   8  114.74    4.32  23
  -3  -2  21    0.28    4.23  23
  -3   6 -14  160.79    5.92  23
  -2  -2  13   -1.04    3.64  23
  -2  -2  14   30.33    3.65  23
  -2  -2  15   -0.42    3.38  23
  -2  -2  16  789.42    8.33  23
  -1   7 -13  192.32    6.91  23
   0  -1  21    6.74    4.39  23
   0   7 -12   -2.76    4.48  23
   1   2  -5    0.71    2.58  23
   2   0  20   73.35    4.91  23
   6   4   9   -1.25    7.15  23
 -10  -2   9   -0.24    7.80  23
  -9  -2   7   -1.26    7.50  23
  -7  -2   5    1.35    5.87  23
 -10   1  -6   -1.28    6.31  24
  -9   2  -9    2.11    6.26  24
  -7   0  -5   -0.42    4.75  24
  -7   2 -10   40.50    5.37  24
  -7   4 -13    1.05    6.36  24
  -6  -2   5   -0.15    4.78  24
  -6   1  -8   -1.45    4.76  24
  -6   3 -12    0.39    5.47  24
  -6   5 -14    2.68    7.81  24
  -5   0  -5    0.50    4.68  24
  -5   1  -8    2.30    4.67  24
  -5   3 -12   -3.93    4.94  24
  -5   5 -14   -1.08    6.31  24
  -4  -2  22    1.98    6.25  24
  -4   2 -10   47.84    5.13  24
  -4   4 -13    0.28    4.90  24
  -4   5 -14    2.08    6.18  24
  -3  -2  20  176.67    6.88  24
  -2   4 -12   23.11    5.09  24
  -2   5 -13   10.15    5.00  24
  -2   7 -14   -6.63    7.95  24
  -1  -1  24    1.26    6.31  24
  -1   2  -8  156.10    5.30  24
  -1   6 -13    3.87    6.06  24
   0  -1   7  393.29    7.70  24
   0  -1  20    1.76    4.89  24
   0   6 -12    1.84    6.09  24
   1   0  24    3.28    6.38  24
   1   1  -2    0.49    4.88  24
   1   4  -9   -2.88    4.76  24
   1   5 -10    2.16    4.80  24
   1   7 -11    5.19    6.23  24
   2   0   7   -0.43    3.79  24
   2   0  19   -1.47    4.88  24
   2   2  -3   -0.46    3.76  24
   3   1  22    1.42    6.37  24
   4   2  22  365.26    9.89  24
   4   5  -4    2.36    4.95  24
   4   6  -5   -1.42    5.08  24
   5   3  20    0.80    7.89  24
   6   4  15   -0.43    6.46  24
   6   4  16   15.62    7.41  24
  -9   3 -11    0.13    5.60  24
  -5  -2  23    2.31    5.53  24
  -3  -2  19   -0.32    3.55  24
  -2   2  -9    0.32    2.64  24
  -1   3 -10    0.95    3.29  24
   0   1  -4    0.76    3.26  24
   1   6 -11   -0.83    4.38  24
   3   1  21   35.28    4.67  24
   5   3   5   85.94   11.86  22
   4   2   4 1350.50   26.85  23
   6   6   3   -0.07    8.91  24
 -11   1  -5    1.09    9.78  24
 -10  -2  10   16.04    8.15  24
 -10   0  -3    0.43    7.64  24
  -9   0  -4    2.34    7.33  24
  -8  -2   6    8.14    6.05  24
   4   3   0   -0.51    5.86  24
   5   6  -2  133.84    8.89  24
   6   4  10   60.38    8.41  24
   6   7   2   -3.88    9.70  24
  -9   1  -7   64.79    6.82  25
  -8   2 -10   22.48    6.33  25
  -7   1  -8   -0.08    4.81  25
  -7   3 -12   -0.29    6.16  25
  -5  -2  22   42.85    7.35  25
  -4  -2   7    0.77    3.68  25
  -4  -2  21   -4.94    6.36  25
  -4   1  -8   -0.89    4.97  25
  -4   3 -12    0.90    4.86  25
  -4   6 -15   -5.44    7.82  25
  -3  -2   9    1.82    3.66  25
  -3  -2  18   54.70    5.31  25
  -3   4 -13    1.12    4.92  25
  -3   5 -14    2.31    6.19  25
  -2   3 -11 1515.80   11.55  25
  -2   6 -14   14.16    6.37  25
  -1  -1  23  165.78    7.12  25
   0  -1  19  220.98    6.25  25
   0   3  -9  754.78    9.02  25
   1   0  23   -5.58    6.32  25
   2   0   8   12.02    3.94  25
   2   0  18   41.88    5.16  25
   2   7 -10    3.66    6.28  25
   3   7  -8   -2.32    6.37  25
   4   2  21    1.12    6.53  25
   5   3  19  172.19    8.05  25
   6   4  13    1.14    6.27  25
   6   4  14    1.60    6.36  25
  -4  -2  20   76.86    4.76  25
  -3  -2  10  293.21    6.13  25
  -3  -2  17   -0.58    3.44  25
  -2  -1  25   52.59    5.87  25
  -1  -1   4    0.37    3.12  25
   0  -1   8   -0.40    2.61  25
   0  -1  18   -2.30    3.52  25
   0   2  -7   -0.20    2.64  25
   2   0  17   -3.79    3.42  25
   2   5  -9  310.28    6.12  25
   3   1  20    0.17    4.38  25
   3   5  -7  716.20    8.92  25
   4   7  -6   -2.62    4.56  25
  -5  -1  -1  115.01   12.00  23
  -7  -1  -1  193.76   13.69  24
 -10  -2  11    1.67    9.37  25
  -9  -2   8   11.72    7.65  25
   3   1   5  188.34    8.09  25
   5   5  -1   96.49    7.42  25
   6   4  11   -1.43    7.55  25
   6   4  12  119.60    9.16  25
 -10  -2  12   37.96    8.01  26
 -10   2  -9   -2.96    7.84  26
  -8   1  -8    1.90    4.97  26
  -8   3 -12    0.18    6.41  26
  -6  -2  22   16.61    7.86  26
  -6   4 -14    3.17    6.28  26
  -6   5 -15  241.37    9.38  26
  -5  -2   6  371.22    8.85  26
  -5  -2  21   -3.07    6.40  26
  -5   4 -14   23.12    6.25  26
  -5   5 -15   21.09    6.68  26
  -4  -2  19   -2.82    6.09  26
  -4   0  -5    0.07    3.86  26
  -3  -2  11   -1.03    4.72  26
  -3  -2  12   63.77    5.15  26
  -3  -2  14   72.06    5.33  26
  -3  -2  15   -0.70    4.81  26
  -3  -2  16   51.91    5.21  26
  -3   2 -10  641.59    8.70  26
  -3   3 -12   -1.21    4.91  26
  -3   6 -15   -4.01    7.11  26
  -1  -1  22   -5.46    6.10  26
  -1   0  -2    1.06    5.48  26
  -1   4 -12  586.04    7.95  26
  -1   5 -13  230.91    6.39  26
  -1   7 -14   -6.60    7.78  26
   0  -1  17  405.37    7.19  26
   0   4 -11    2.34    4.70  26
   0   5 -12    0.95    4.89  26
   0   7 -13   14.00    7.17  26
   1   0  22    0.44    6.08  26
   1   7 -12   -3.14    6.42  26
   2   0   9    1.44    3.71  26
   2   0  16   24.64    4.97  26
   2   1  24    8.52    7.79  26
   2   3  -6   -0.45    3.83  26
   2   6 -10    3.57    6.00  26
   3   1  19  306.10    7.82  26
   3   6  -8    0.49    5.03  26
   4   2  20   76.27    6.93  26
   5   3  18    1.01    6.37  26
   5   7  -3   34.41    6.82  26
  -7   4 -14    5.85    5.62  26
  -6  -2  21   -1.39    5.44  26
  -6   2 -11    0.24    3.37  26
  -3  -2  13    0.21    3.31  26
  -2  -1  24    3.07    4.39  26
  -2   4 -13    1.06    3.41  26
  -2   5 -14    0.19    4.32  26
  -1  -1  21   86.39    4.73  26
  -1   6 -14  174.23    5.87  26
   0  -1   9  245.84    5.58  26
   0  -1  16    0.74    3.30  26
   0   0  25    7.06    5.47  26
   0   6 -13    2.66    4.31  26
   1   0   3    2.54    3.59  26
   1   3  -8   -0.65    2.59  26
   1   5 -11   50.76    3.94  26
   2   0  15    1.25    3.39  26
   2   4  -8  503.65    7.37  26
 -10  -2  13   -0.99    9.69  26
  -8  -2   7    0.47    6.01  26
  -8   0  -5    0.67    5.90  26
  -7  -2   6    6.82    5.90  26
   4   4  -3    1.44    5.91  26
  -9  -2   9   -0.01    6.09  27
  -9   2 -10   55.31    6.84  27
  -7   2 -11    0.33    5.47  27
  -6  -2   6   74.49    5.82  27
  -6   3 -13   19.61    6.00  27
  -5  -2   7    1.23    4.64  27
  -5  -2  20    3.12    6.25  27
  -5   2 -11    0.56    4.89  27
  -5   3 -13   64.22    5.34  27
  -4  -2   8  692.92   10.03  27
  -4  -2  17    0.76    4.84  27
  -4  -2  18   56.12    5.27  27
  -4   4 -14  253.01    7.40  27
  -4   5 -15    6.62    6.30  27
  -3  -1  25    3.69    7.87  27
  -2   1  -7 9999.99   33.50  27
   0  -1  10   -0.84    3.69  27
   0  -1  14   -1.83    4.82  27
   0  -1  15    2.18    4.71  27
   1   0  21   -0.91    5.99  27
   1   6 -12  345.99    7.94  27
   2   0  10    3.67    3.64  27
   2   0  11    0.34    3.72  27
   2   0  12    1.81    4.65  27
   2   0  13   -0.34    4.70  27
   2   0  14  241.65    6.50  27
   2   1  23  450.46    8.96  27
   3   1  18    2.33    4.80  27
   3   4  -6   89.96    5.65  27
   3   7  -9   59.27    6.97  27
   4   2  19    2.52    6.24  27
   4   5  -5  528.87    9.25  27
   4   6  -6  229.13    7.83  27
   5   3  17  195.28    7.96  27
  -9   3 -12    0.86    5.58  27
  -7  -2  20    2.87    5.44  27
  -6  -2  20  643.09    8.86  27
  -5  -2  19    2.37    4.21  27
  -4  -2   9   -0.44    3.34  27
  -4   2 -11   -1.91    3.30  27
  -3   1  -8   -0.13    2.64  27
  -3   5 -15  201.86    5.90  27
  -2  -1  23   45.04    4.84  27
  -2   6 -15   -3.80    4.52  27
  -1  -1  20    1.84    3.46  27
  -1   1  -6   -0.35    2.78  27
   0  -1  11   10.85    2.71  27
   0  -1  12    1.01    2.56  27
   0  -1  13 1146.69    9.84  27
   0   0  24   17.35    4.69  27
   1   4 -10  421.43    6.63  27
   2   7 -11   68.74    5.12  27
   4   2  18  701.13    8.98  27
 -11   0  -2   -1.64   10.83  27
   5   4   1    0.08    6.98  27
   6   7   1  270.77   12.75  27
 -10   1  -7   23.93    6.75  28
  -9  -2  10   16.03    6.33  28
  -9  -2  16   60.48    8.34  28
  -8  -2  19   -0.41    7.90  28
  -8   2 -11    6.50    6.04  28
  -7  -2  19    2.17    6.30  28
  -7   3 -13   47.06    6.60  28
  -6  -2  19   -3.36    6.29  28
  -6   1  -9  131.42    6.12  28
  -5  -2  18   -4.29    6.10  28
  -5   1  -9   25.62    4.96  28
  -4  -2  10   17.73    4.89  28
  -4  -2  15    0.91    4.65  28
  -4  -2  16    8.05    4.87  28
  -4   3 -13    3.15    4.79  28
  -3  -1  24    3.57    6.29  28
  -3   4 -14   -0.58    4.97  28
  -2  -1   2    0.16    4.53  28
  -2  -1  22   -4.04    6.10  28
  -2   2 -10  171.90    6.01  28
  -2   3 -12    1.99    4.77  28
  -1  -1  19    8.27    4.77  28
  -1   2  -9    0.32    3.65  28
  -1   3 -11  196.13    6.08  28
   0   3 -10   -0.35    4.75  28
   0   7 -14    9.40    7.74  28
   1   0  20    0.34    4.88  28
   1   2  -6  701.49    9.76  28
   2   5 -10    0.18    4.88  28
   3   1   6    0.27    3.72  28
   3   1  17    2.79    4.91  28
   3   2  23   -5.84    7.91  28
   3   3  -4   -0.34    3.89  28
   4   7  -7   22.04    6.43  28
   5   3  16    1.93    6.15  28
   5   6  -3    0.05    6.18  28
  -8  -2  18    0.75    5.46  28
  -5  -2  17   -1.37    3.60  28
  -4  -2  11    0.82    3.30  28
  -4  -2  12  519.08    7.43  28
  -4  -2  13   -0.24    3.36  28
  -4  -2  14    5.19    3.49  28
  -3   6 -16  105.08    6.37  28
  -1  -1   5  766.08   11.43  28
  -1   5 -14   -1.78    4.17  28
   0   0  23   -1.77    4.33  28
   0   5 -13  296.68    5.80  28
   1   7 -13   33.30    5.70  28
   2   1  22   -0.96    4.57  28
   2   6 -11   -5.77    4.39  28
   3   1  16   -0.03    3.45  28
   3   5  -8    0.85    3.52  28
   3   6  -9    0.74    4.30  28
   4   2  17   -2.56    4.36  28
   5   3   6    0.32    6.84  28
   6   6   2   70.83    9.89  28
  -9  -2  11   -1.48    7.68  28
  -8  -2   8   51.92    6.66  28
  -7  -2   7   -1.07    5.91  28
  -6  -2   7    0.14    5.91  28
   5   7  -4   -0.38    7.88  28
  -9  -2  12    2.32    6.23  29
  -9  -2  13    3.84    6.26  29
  -9  -2  14    4.89    6.39  29
  -9  -2  15    5.19    7.54  29
  -9   1  -8   -3.67    6.33  29
  -8  -2   9    1.68    5.05  29
  -8  -2  17    0.74    6.35  29
  -8   3 -13  176.96    8.33  29
  -7  -2  18   14.72    6.37  29
  -7   1  -9  106.78    6.02  29
  -6  -2  17    3.07    6.17  29
  -6  -2  18  271.90    7.93  29
  -6   0  -6 1135.08   14.00  29
  -6   4 -15   -1.38    6.35  29
  -5  -2   8   52.52    5.27  29
  -5  -2  16  408.57    7.68  29
  -5   4 -15    1.62    6.21  29
  -5   5 -16   -3.31    7.86  29
  -4   5 -16   -0.80    6.34  29
  -3   2 -11    1.33    4.77  29
  -3   3 -13  412.16    7.22  29
  -2  -1  21   18.52    6.34  29
  -2   5 -15    3.86    6.12  29
  -1  -1  18    1.43    4.84  29
  -1   4 -13    0.70    4.84  29
  -1   6 -15   -2.75    6.26  29
   0   4 -12  223.02    6.25  29
   0   6 -14   15.26    6.32  29
   1   0  19   -0.91    4.93  29
   1   1  25   -8.20    7.93  29
   3   1  15   10.46    4.89  29
   4   2  16  167.79    6.40  29
   5   3  14    0.70    5.50  29
   5   3  15    7.06    6.13  29
  -8  -2  16   81.70    5.34  29
  -7  -2  17    0.76    4.32  29
  -7   4 -15    3.31    5.48  29
  -5  -2   9   -0.27    3.36  29
  -5  -2  15    0.21    3.61  29
  -4   1  -9 1772.98   13.52  29
  -4   4 -15   -1.03    4.34  29
  -3  -1  23  171.68    5.85  29
  -2   4 -14   33.48    3.85  29
  -2   6 -16  118.32    6.29  29
  -1  -1  17   -1.30    3.44  29
  -1   0  25    2.47    5.48  29
   0   0  22   56.38    4.77  29
   0   2  -8 1430.87   11.90  29
   1   0  18   -3.10    3.44  29
   1   5 -12   -0.13    3.43  29
   1   6 -13   -4.38    4.50  29
   2   1  21  392.90    7.01  29
   2   2  -4   -0.47    2.63  29
   2   4  -9    0.45    3.40  29
   3   2  22    4.43    4.49  29
   3   7 -10    0.56    4.52  29
  -7   0  -6   -1.71    5.95  29
  -5   0  -6   -0.52    5.77  29
   4   2   5   -0.01    4.74  29
   5   5  -2    0.63    6.05  29
  -9   2 -11    2.66    6.34  30
  -8  -2  10  208.98    7.22  30
  -8  -2  11   -2.53    6.11  30
  -8  -2  12    0.65    6.06  30
  -8  -2  13    1.09    6.16  30
  -8  -2  14  133.19    7.25  30
  -8  -2  15    3.34    6.20  30
  -8   1  -9  215.15    7.86  30
  -7  -2   8  386.65    8.89  30
  -7  -2   9    0.32    4.99  30
  -7  -2  15    0.08    6.04  30
  -7  -2  16   48.26    6.63  30
  -7   2 -12   20.85    6.20  30
  -6  -2   8  471.57    9.22  30
  -6  -2   9   -1.86    4.92  30
  -6  -2  15   -1.84    5.04  30
  -6  -2  16  158.48    7.07  30
  -6   2 -12  289.58    6.99  30
  -6   3 -14   -1.72    6.20  30
  -5  -2  10  240.61    6.78  30
  -5  -2  11   -0.84    4.86  30
  -5  -2  12   13.70    4.85  30
  -5  -2  13   -1.29    4.89  30
  -5  -2  14  256.68    6.75  30
  -5   2 -12  471.11    7.84  30
  -5   3 -14   -4.41    5.56  30
  -4  -1  24   -1.25    7.74  30
  -3   0  -5   -0.29    3.71  30
  -3   5 -16    0.83    6.41  30
  -2  -1  20    2.64    4.97  30
  -1  -1  16    0.69    4.71  30
   1   1  24   -1.33    6.42  30
   1   3  -9  351.42    7.04  30
   1   4 -11   -2.46    4.85  30
   2   3  -7 1689.23   13.59  30
   2   7 -12    0.07    6.44  30
   3   1   7  188.89    6.69  30
   3   1  13  231.76    6.64  30
   3   1  14   -0.63    4.84  30
   3   4  -7   -0.49    4.82  30
   4   2  15   -1.08    5.12  30
   4   3  21   23.32    7.95  30
   4   4  -4   72.13    5.76  30
   4   5  -6   -2.70    5.06  30
   4   6  -7   -1.90    6.21  30
   5   3  13   56.93    5.63  30
   6   5  15  246.08   10.76  30
  -7   3 -14   -2.15    4.54  30
  -6  -2  14  858.03    9.34  30
  -3  -1  22    0.06    4.47  30
  -3   4 -15    3.03    4.23  30
  -1  -1   6    0.67    2.85  30
  -1   0  24    2.16    4.47  30
   0   1  -5   69.58    4.44  30
   0   7 -15  234.26    7.30  30
   1   0  17    1.77    3.30  30
   2   1  20   -0.03    4.33  30
   3   2  21    0.97    4.47  30
   4   7  -8    0.38    4.55  30
   5   4  19   -1.48    5.70  30
 -10   0  -4  340.88   12.09  30
  -9   0  -5   -0.60    7.46  30
   5   3   7   15.59    6.32  30
   5   6  -4   13.14    7.69  30
   6   7   0    1.48    9.61  30
  -7  -2  10  228.01    7.20  31
  -7  -2  11    0.11    4.87  31
  -7  -2  12    7.25    4.99  31
  -7  -2  13    1.61    4.90  31
  -7  -2  14   25.13    6.32  31
  -6  -2  10 1093.09   12.03  31
  -6  -2  11    2.13    5.06  31
  -6  -2  12  514.64    8.52  31
  -6  -2  13   -1.57    4.96  31
  -5  -1  24  -10.15    7.97  31
  -4  -1  23    0.95    6.36  31
  -4   2 -12  274.35    6.58  31
  -4   3 -14   -3.95    4.97  31
  -3  -1  21    2.63    6.17  31
  -2  -1  19  461.63    7.42  31
  -2   0  -4 1233.40   16.74  31
  -2   1  -8    0.57    3.86  31
  -2   3 -13  830.83    9.01  31
  -1  -1  15   -0.11    4.73  31
  -1   3 -12   -0.83    4.69  31
  -1   5 -15  453.91    8.28  31
   0   0  21   -2.09    6.23  31
   0   5 -14   -0.31    4.94  31
   1   0   4    0.55    4.59  31
   1   0  16   -2.31    4.81  31
   1   7 -14    6.38    7.83  31
   2   5 -11   48.98    5.32  31
   2   6 -12  110.79    6.80  31
   3   1   8   -0.88    3.83  31
   3   1   9  423.29    8.23  31
   3   1  10   -0.74    4.85  31
   3   1  11  398.20    7.98  31
   3   1  12    0.95    4.78  31
   3   5  -9  341.14    7.43  31
   3   6 -10   16.49    6.22  31
   4   2  14  581.64    9.19  31
   4   3  20   -0.41    6.38  31
   5   3  11   72.23    5.96  31
   5   3  12    0.33    4.91  31
   5   7  -5   -1.75    6.51  31
  -8   2 -12    7.61    4.40  31
  -8   3 -14    2.72    5.46  31
  -6   4 -16   18.83    5.62  31
  -5   4 -16   84.53    5.08  31
  -4   5 -17   10.37    5.46  31
  -3   1  -9  454.65    7.13  31
  -2   0  25   -2.38    5.61  31
  -2   2 -11   -1.55    3.38  31
  -2   5 -16   -0.06    4.35  31
  -1  -1   7  631.67    9.12  31
  -1  -1  14    0.62    3.37  31
  -1   0  23   -0.10    4.36  31
  -1   2 -10  258.02    5.33  31
  -1   4 -14  107.47    4.35  31
  -1   6 -16   10.34    4.57  31
   0   3 -11    2.23    3.22  31
   0   6 -15   -1.31    4.42  31
   1   1  23   -0.72    4.47  31
   2   1  19   96.56    4.43  31
   2   2  24  254.40    7.25  31
   4   2  13    1.35    3.43  31
   3   2  -1    0.07    4.57  31
   4   2   6  558.00   12.94  31
   4   3  -1  456.25   12.35  31
   5   3   8    0.34    5.90  31
   5   3   9   48.89    6.67  31
   5   3  10    0.45    5.92  31
   6   5  14   -1.98    9.81  31
   6   6   1   -0.29    7.72  31
 -10   1  -8   -2.81    6.48  32
  -9   1  -9   29.53    6.61  32
  -8   0  -6  139.24    6.97  32
  -7   1 -10    0.38    4.91  32
  -6   1 -10   -1.77    4.90  32
  -5  -1  23  106.11    8.26  32
  -5   1 -10   -0.30    4.73  32
  -4  -1  22    5.54    6.20  32
  -4   0  -6 1517.55   15.63  32
  -4   4 -16  105.95    6.78  32
  -3  -1  20    6.71    5.96  32
  -3   3 -14   -0.38    4.82  32
  -2  -1  18    0.26    4.82  32
  -2   4 -15    1.53    4.97  32
  -2   6 -17   -2.91    7.81  32
  -1  -1   8    0.97    3.74  32
  -1  -1  12   -1.28    3.64  32
  -1  -1  13  410.23    7.31  32
  -1   1  -7    5.45    3.83  32
   0   0  20  886.86    9.44  32
   0   1  25  154.01    8.65  32
   0   4 -13   -3.78    4.89  32
   1   0  15    0.83    4.76  32
   1   1  -3  133.99    7.19  32
   1   2  -7   -0.23    3.68  32
   1   5 -13   75.25    5.42  32
   1   6 -14  203.38    7.38  32
   2   7 -13  234.13    8.99  32
   3   2  20   76.03    6.77  32
   3   3  -5  516.54    8.97  32
   3   7 -11  151.85    7.69  32
   4   2  12  261.46    7.26  32
   4   6  -8    7.33    6.34  32
   5   4  18  165.72    9.27  32
  -6  -1  23   69.27    6.33  32
  -3   2 -12   64.42    4.04  32
  -3   5 -17   57.36    5.11  32
  -2  -1  17    6.26    3.43  32
  -1  -1   9   16.55    2.84  32
  -1  -1  10    0.03    2.58  32
  -1  -1  11    2.56    2.61  32
   1   1  22    0.92    4.38  32
   2   1  18   -0.09    3.57  32
   2   4 -10   -0.63    3.35  32
   5   5  -3  141.57    7.73  32
   6   5  13    6.39    7.99  32
   6   7  -1   46.89   10.24  32
  -9   2 -12   13.46    7.88  33
  -7   2 -13    4.44    6.06  33
  -7   3 -15   21.44    6.64  33
  -6   2 -13   -1.89    5.00  33
  -6   3 -15  424.82    8.71  33
  -5  -1  22    1.05    6.36  33
  -5   2 -13    0.10    4.85  33
  -5   3 -15    2.18    6.13  33
  -4  -1  21  770.37    9.68  33
  -4   1 -10   -1.09    4.81  33
  -3  -1  19   75.00    5.48  33
  -3   4 -16  274.43    7.60  33
  -2   0  24  407.26    8.63  33
  -1   0  22    1.12    6.06  33
   0   0  19    1.53    4.88  33
   0   2  -9   -0.41    3.67  33
   1   0   5   -0.01    4.35  33
   1   0  14   -0.48    4.75  33
   1   3 -10    0.77    4.68  33
   1   4 -12  136.87    5.83  33
   1   7 -15   50.64    8.34  33
   2   2  23   -1.31    6.48  33
   2   3  -8   -1.23    4.73  33
   3   2  19   -2.74    6.17  33
   3   4  -8  845.46   10.23  33
   3   6 -11   -5.94    6.13  33
   4   2   7   -0.66    4.89  33
   4   2   8 1713.09   17.60  33
   4   2   9    1.01    5.13  33
   4   2  10   40.90    5.34  33
   4   2  11   -2.49    4.85  33
   4   3  19   88.94    7.13  33
   4   5  -7  815.97   10.55  33
   4   7  -9   12.50    6.79  33
   5   4  17    2.55    6.45  33
   5   6  -5    0.67    6.31  33
   5   7  -6    0.47    6.38  33
  -4   3 -15  176.65    4.93  33
  -3   0  25    3.99    5.45  33
  -2  -1  16    0.59    3.36  33
  -1   3 -13   97.87    4.24  33
  -1   5 -16    0.96    4.31  33
   0   1  24    1.83    4.49  33
   0   5 -15  162.00    5.46  33
   1   0  13   -1.03    3.31  33
   2   5 -12    2.94    3.37  33
   2   6 -13    1.65    4.39  33
 -11  -1   4   -0.67   11.86  32
 -11   0  -3    0.53   10.84  33
   5   4   0  274.17   11.44  33
   6   5  12   -1.65    7.96  33
  -8   1 -10   -0.50    6.16  34
  -8   3 -15   54.79    8.16  34
  -6  -1  22   -2.86    7.80  34
  -6   0  -7    0.54    4.79  34
  -6   4 -17    3.50    7.87  34
  -5  -1  21    5.18    6.40  34
  -5   0  -7   -0.59    4.66  34
  -5   4 -17   -1.08    6.44  34
  -4  -1  20    4.48    6.01  34
  -4   2 -13    0.08    4.76  34
  -4   5 -18   -5.22    7.86  34
  -3  -1  18   -0.14    4.89  34
  -2  -1  15  481.97    7.57  34
  -2   0  23   -1.65    6.28  34
  -2   3 -14   -1.51    4.99  34
  -2   5 -17  257.41    7.69  34
  -1   0  21   -8.85    6.08  34
  -1   4 -15    3.10    4.86  34
  -1   6 -17   -4.14    7.77  34
   0   0  18  105.54    5.60  34
   0   3 -12    3.03    4.66  34
   0   6 -16   75.12    6.99  34
   1   0  12    1.24    3.69  34
   1   1  21   51.64    6.44  34
   2   1  17  723.35    9.01  34
   2   2  -5   -0.93    3.72  34
   2   2  22    2.96    6.32  34
   2   7 -14   -8.78    7.98  34
   3   2  18   24.98    5.19  34
   3   5 -10    4.06    5.07  34
   3   7 -12    1.81    7.83  34
   4   3  18   -2.37    6.17  34
   4   4  -5   -2.40    4.84  34
   5   4  16   77.16    7.15  34
  -8   2 -13   -1.37    4.42  34
  -4   4 -17   -4.63    4.66  34
  -2   2 -12   12.63    3.40  34
  -2   4 -16  257.99    5.92  34
   0   4 -14  198.74    5.11  34
   1   0   6   -0.02    2.87  34
   1   0  11   -1.17    2.66  34
   1   5 -14   -2.29    3.43  34
   1   6 -15   -4.08    4.58  34
   3   3  22   -1.90    5.63  34
   4   6  -9   -0.24    4.37  34
  -7   0  -7   -1.14    5.96  34
   6   5  11  250.83   11.10  34
   6   6   0   19.71    8.04  34
  -7  -1  21   16.35    7.86  35
  -6  -1  21  101.31    7.04  35
  -6   1 -11  327.89    7.39  35
  -5  -1  20   -0.04    6.04  35
  -5   1 -11    0.27    4.71  35
  -4  -1  19  675.79    8.52  35
  -3  -1  17  434.50    7.29  35
  -3   0  24   -0.15    6.26  35
  -3   1 -10   -0.21    4.72  35
  -3   3 -15    3.33    4.81  35
  -3   5 -18   -7.04    7.75  35
  -2  -1  14   -0.76    4.66  35
  -2   1  -9   20.22    3.98  35
  -1   0  20    4.55    4.87  35
  -1   1  25   49.17    7.97  35
  -1   2 -11    1.35    4.73  35
   0   0  17   -0.05    5.02  35
   0   1  -6    0.23    4.12  35
   0   1  23  180.67    7.12  35
   1   0   7    0.59    3.84  35
   1   0   8   -0.64    3.73  35
   1   0   9    1.45    3.62  35
   1   0  10   -0.69    3.72  35
   1   1  20   -0.71    4.93  35
   2   1  16   -0.92    4.91  35
   2   4 -11    0.43    4.80  35
   4   3  17   11.70    6.23  35
   4   7 -10    0.37    6.48  35
   5   5  -4   -2.21    5.02  35
   5   7  -7    7.85    6.54  35
   6   7  -2    0.15    7.85  35
  -6   3 -16   -0.46    4.50  35
  -5   3 -16   -2.45    4.32  35
  -3   0  -6    0.19    2.59  35
  -3   2 -13    0.50    3.34  35
  -3   4 -17    2.75    4.33  35
  -2  -1  13  564.56    7.42  35
  -2   0  22   81.07    4.94  35
   1   2  24  191.93    6.79  35
   1   4 -13   -0.10    3.45  35
   2   2  21    1.36    4.36  35
   2   6 -14  282.84    6.74  35
   3   2  17    2.61    3.39  35
   3   3  -6    0.28    2.62  35
   3   6 -12  136.53    5.57  35
   5   6  -6  424.72    8.33  35
 -10   0  -5   -0.67    7.76  35
 -10   1  -9   61.24    9.94  35
  -9   0  -6    0.70    7.42  35
   6   5  10    0.73    7.79  35
  -9   1 -10    0.93    6.28  36
  -9   2 -13    1.49    7.84  36
  -7  -1  20    0.83    6.41  36
  -7   1 -11  128.35    6.30  36
  -7   2 -14   -4.36    6.29  36
  -7   3 -16    1.94    7.77  36
  -6  -1  20    2.59    6.17  36
  -6   2 -14  130.26    6.87  36
  -5  -1  19   10.74    6.12  36
  -5   2 -14   35.07    5.14  36
  -4  -1  18    3.51    5.09  36
  -4   0  -7   -0.52    3.77  36
  -4   3 -16   -1.99    6.06  36
  -3  -1  16    1.05    4.74  36
  -3   0  23    1.63    6.28  36
  -2  -1   4    0.83    4.16  36
  -2  -1  12   -5.36    4.78  36
  -1   0  -3    3.64    5.16  36
  -1   0  19   -4.38    4.90  36
  -1   1  -8    0.94    3.63  36
  -1   5 -17   24.37    6.29  36
  -1   6 -18  245.17    8.97  36
   0   0  16 1379.59   11.05  36
   0   1  22    1.94    6.01  36
   0   2 -10 2455.52   14.83  36
   0   5 -16    3.67    6.09  36
   0   6 -17    4.26    7.13  36
   1   1  19  211.97    6.32  36
   1   2  -8    5.14    3.70  36
   1   3 -11  180.18    5.96  36
   2   1  15  990.89   10.27  36
   2   3  -9 1520.46   12.48  36
   2   5 -13   14.70    4.97  36
   3   3  21   15.94    6.51  36
   3   4  -9    1.75    4.87  36
   3   5 -11  478.54    8.09  36
   3   7 -13   90.72    8.47  36
   4   3  -2    1.34    4.63  36
   4   4  20   34.75    8.19  36
   4   5  -8   -0.79    5.09  36
   5   4  15   -2.45    6.34  36
  -5   4 -18  161.92    6.70  36
  -4   0  24    2.70    5.49  36
  -4   1 -11   24.42    3.65  36
  -2   0  21    5.31    4.39  36
  -2   3 -15  370.13    6.19  36
  -2   5 -18   -4.68    4.63  36
  -1   1  24    4.63    4.51  36
  -1   3 -14    0.33    3.35  36
  -1   4 -16   10.77    3.57  36
   1   5 -15  213.91    5.73  36
   1   6 -16   -0.72    4.61  36
 -11  -1   5   -0.90   10.91  36
  -8   0  -7   -0.78    6.09  36
  -3  -1   1   51.02    7.05  36
   5   4  -1   -0.48    6.11  36
   6   6  -1    0.66    7.64  36
  -8  -1  19  179.24    8.67  37
  -8   1 -11   29.42    6.55  37
  -8   2 -14  148.71    7.60  37
  -7  -1  19    4.30    6.41  37
  -6  -1  19   11.60    6.08  37
  -4  -1  17 1347.88   11.07  37
  -4   2 -14  620.54    8.58  37
  -4   4 -18  604.66    9.37  37
  -3  -1  15   23.29    4.94  37
  -3   5 -19   72.01    8.24  37
  -2  -1   5 4562.68   27.29  37
  -2  -1  11  505.46    7.62  37
  -2   0  -5    0.03    4.04  37
  -2   4 -17    3.30    6.18  37
   0   0  15   -2.27    4.85  37
   0   3 -13  407.50    7.21  37
   0   4 -15    0.29    4.83  37
   1   2  23    2.26    6.39  37
   2   1  14   -2.41    5.05  37
   2   2  20   36.20    6.49  37
   3   2  16  105.93    5.86  37
   4   3  16    1.54    6.06  37
   4   4  -6   59.84    5.48  37
   4   6 -10   84.78    6.87  37
   4   7 -11   24.19    8.08  37
   5   4  14   22.52    6.60  37
   5   7  -8   -0.57    7.21  37
   6   7  -3   70.11    8.59  37
  -5  -1  18    0.30    3.51  37
  -5   0  24    2.12    5.50  37
  -4   0  23   -5.73    4.62  37
  -3   0  22   -3.09    4.41  37
  -3   3 -16    4.18    3.41  37
  -2  -1  10   -1.32    2.79  37
  -2   1  25   46.82    5.95  37
  -2   2 -13   -0.75    3.35  37
  -1   0  18    0.16    3.42  37
   0   1  21   10.85    4.31  37
   0   2  25    1.16    5.54  37
   1   1  -4    0.02    3.14  37
   1   1  18   -2.30    3.43  37
   2   4 -12  743.02    8.17  37
   3   3  20    1.32    4.43  37
   6   5   9  140.26   11.04  37
 -11  -1   6   -2.17    9.58  37
   3   2  -2   49.31    5.77  37
 -11  -1   7    1.46    7.96  38
  -9  -1  17  -12.48    8.02  38
  -8  -1  18   -1.61    6.34  38
  -7  -1  18   -0.48    6.27  38
  -6  -1  18   -0.76    6.12  38
  -6   0  -8  288.33    7.79  38
  -6   1 -12   -0.21    5.05  38
  -6   3 -17   55.30    6.81  38
  -5   0  -8    0.30    4.76  38
  -5   3 -17  207.74    7.51  38
  -4  -1  16    3.48    4.82  38
  -3  -1  14    3.87    4.58  38
  -3   2 -14  119.99    5.66  38
  -3   4 -18  123.16    7.01  38
  -2  -1   6   -3.12    4.47  38
  -2  -1   7  628.18    9.47  38
  -2  -1   8   -0.76    3.76  38
  -2  -1   9 1515.94   12.84  38
  -2   0  20 1129.85   10.03  38
  -2   1 -10    0.56    3.74  38
  -1   1  23  144.97    7.23  38
  -1   2 -12  650.89    8.42  38
  -1   5 -18    0.62    6.35  38
   0   0  14  845.19    9.28  38
   0   5 -17    4.14    6.16  38
   0   6 -18   19.45    8.11  38
   1   4 -14  847.21    9.22  38
   2   1  13 1366.49   12.00  38
   2   2  -6 2754.34   18.81  38
   2   3  23  222.68    9.14  38
   2   5 -14   -0.29    5.97  38
   2   6 -15   -0.76    6.37  38
   3   2  15    1.22    4.86  38
   3   6 -13    0.88    6.33  38
   3   7 -14   -4.23    8.12  38
   4   3  15  163.61    6.53  38
   4   4  19    0.77    7.25  38
   4   5  -9  220.24    6.90  38
   5   5  -5   29.73    5.40  38
   5   6  -7    2.85    6.25  38
  -7   3 -17   72.53    6.17  38
  -6   2 -15   -2.66    4.52  38
  -5  -1  17  205.92    5.23  38
  -5   1 -12   -0.31    3.33  38
  -3   1 -11  410.12    6.76  38
  -2   5 -19   41.34    5.76  38
  -1   0  17    0.96    3.29  38
   1   2  22    3.12    4.50  38
   1   3 -12    0.51    3.26  38
   2   2  19   -4.58    4.38  38
   3   3  -7  467.48    7.76  38
   3   4 -10    1.78    3.38  38
   3   5 -12   -2.74    3.54  38
 -10  -1   2   -0.22   10.72  37
   6   5   8    1.74    8.75  38
 -11  -1   8    3.71    9.47  38
 -11  -1   9    1.31    9.57  38
  -7   0  -8    0.06    5.94  38
 -10  -1  14    2.78    7.76  39
 -10   1 -10   -1.09    7.89  39
  -9  -1  16    0.10    7.78  39
  -9   1 -11   53.53    6.86  39
  -8  -1  17  115.26    7.21  39
  -7   1 -12    2.52    5.55  39
  -7   2 -15   -1.11    6.38  39
  -6  -1  17  159.22    7.02  39
  -5   0  23   -3.38    7.10  39
  -5   2 -15    0.31    5.00  39
  -5   4 -19   -1.51    7.87  39
  -4  -1  15  573.01    8.14  39
  -4   0  22   37.26    6.30  39
  -4   3 -17    8.95    6.26  39
  -3  -1  13   27.76    4.91  39
  -3   0  21   -0.65    6.03  39
  -2   0  19   -1.90    5.19  39
  -2   1  24    4.87    6.25  39
  -2   3 -16    4.96    4.83  39
  -1   1  -9    0.04    3.72  39
  -1   3 -15  229.08    6.29  39
  -1   4 -17    0.92    6.16  39
   0   0  13   -2.39    5.01  39
   0   1  -7  411.00    7.90  39
   0   1  20    1.54    5.05  39
   0   2 -11   -3.54    4.78  39
   0   2  24   -3.16    7.18  39
   1   1  17    2.06    4.88  39
   1   2  -9    0.07    3.70  39
   1   5 -16    4.56    6.16  39
   1   6 -17   -2.59    7.90  39
   2   1  12   -4.87    5.17  39
   2   3 -10   -1.04    4.81  39
   3   2  14  107.92    5.83  39
   3   3  19   49.12    6.65  39
   4   4  -7   -0.36    4.91  39
   4   6 -11    0.43    6.23  39
   4   7 -12    1.31    7.93  39
   5   4  13    0.75    6.26  39
   5   7  -9   48.44    8.20  39
   6   6  -2   37.65    6.87  39
   6   7  -4    0.57    7.82  39
  -7  -1  17   64.52    5.09  39
  -6   0  23    6.03    5.44  39
  -5  -1  16    2.78    3.38  39
  -4   1 -12   -2.41    3.43  39
  -4   2 -15   -1.78    3.60  39
  -4   4 -19    1.93    5.44  39
  -3  -1  12   -1.14    3.39  39
  -3   1  25    7.91    5.58  39
  -2   4 -18   33.37    4.50  39
  -1   1  22   -2.31    4.40  39
   0   3 -14    0.83    3.41  39
   0   4 -16  411.93    6.39  39
   2   3  22   -0.34    4.64  39
 -11   0  -4    0.28   10.87  39
  -9   0  -7   -0.73    7.50  39
   4   3  -3  125.30    7.58  39
 -10  -1  13  129.65    8.84  40
  -9  -1  15   10.39    6.53  40
  -8  -1  16    1.33    6.25  40
  -8   0  -8   -1.18    5.06  40
  -8   1 -12   -0.55    6.23  40
  -8   2 -15    4.39    7.73  40
  -6  -1  16    3.31    4.99  40
  -5   0  22   -1.54    6.36  40
  -4  -1  14   -0.05    4.82  40
  -4   0  -8 1966.21   16.12  40
  -3   0  -7    0.48    3.69  40
  -3   0  20   -1.19    4.97  40
  -3   3 -17    8.47    6.16  40
  -2   2 -14  287.20    6.68  40
  -1   0  16    3.53    4.75  40
  -1   2  25    8.02    7.77  40
   0   0  12 1356.71   11.31  40
   1   1  16    0.10    4.73  40
   1   2  21    5.65    6.10  40
   2   1  11 2916.88   17.66  40
   2   2  18  109.37    5.77  40
   2   4 -13    2.11    4.89  40
   2   6 -16   70.35    6.90  40
   3   6 -14   60.20    6.64  40
   4   3  14    1.28    4.90  40
   4   4  18  546.35   10.19  40
   4   5 -10    1.88    4.94  40
   5   4  -2 1320.59   17.46  40
   5   4  12    0.68    6.07  40
   5   5  -6   -1.11    4.98  40
   5   5  16    2.62    7.93  40
   5   6  -8  128.20    7.46  40
  -7  -1  16   -1.93    4.38  40
  -6   3 -18    4.11    5.42  40
  -5  -1  15   -1.15    3.46  40
  -5   3 -18    0.59    4.50  40
  -4   0  21    0.35    4.31  40
  -3  -1  11   39.28    3.78  40
  -3   4 -19   -0.36    4.47  40
  -2   0  18 1490.75   10.81  40
  -2   1  23   41.21    4.84  40
  -1   2 -13   -1.20    3.42  40
  -1   5 -19  160.39    5.97  40
   0   1  19  219.68    5.23  40
   0   2  23   -2.12    4.55  40
   0   5 -18    0.04    4.44  40
   1   3  24   -1.11    5.81  40
   1   4 -15   -1.45    3.44  40
   2   5 -15   14.62    4.45  40
  -6  -1  -2    0.65    8.71  38
   6   5   7   -0.30    9.73  39
 -10   0  -6   30.03    8.30  40
 -10  -1  11   89.97    7.44  41
 -10  -1  12   -1.13    6.54  41
  -9  -1  14    2.71    6.24  41
  -8  -1  15   69.17    6.71  41
  -6   0  22    0.41    7.71  41
  -6   1 -13  567.55    8.87  41
  -6   2 -16  270.58    7.89  41
  -5   2 -16  135.01    6.92  41
  -4  -1  13   15.91    4.85  41
  -4   3 -18    2.67    6.15  41
  -3  -1  10    0.04    3.63  41
  -3   1 -12   -0.85    4.68  41
  -3   1  24   -9.32    6.46  41
  -3   2 -15   -1.23    4.83  41
  -2   0  -6 5394.16   28.84  41
  -2   1 -11 3106.82   17.02  41
  -2   5 -20   -1.91    7.99  41
  -1   0  15    3.50    4.64  41
  -1   1  21   82.31    6.55  41
   0   0  11   -2.78    3.97  41
   1   3 -13    6.88    4.73  41
   1   5 -17  176.90    7.33  41
   1   6 -18  729.09   11.33  41
   2   1  10    0.24    3.79  41
   2   2  -7    0.55    3.67  41
   2   3  21  364.78    8.57  41
   3   2  13   -1.28    4.75  41
   3   3  -8    1.27    4.67  41
   3   3  18    3.95    6.08  41
   3   4 -11   -1.20    4.86  41
   3   4  21   -0.50    7.95  41
   3   5 -13  168.27    6.68  41
   4   3  13   -0.86    4.84  41
   4   6 -12   68.07    6.99  41
   5   7 -10   -5.12    8.08  41
   6   7  -5  205.74    9.89  41
  -7  -1  15   69.18    4.85  41
  -6  -1  15   62.15    4.04  41
  -5  -1  14   -0.32    3.34  41
  -5   0  21   -4.68    4.51  41
  -5   1 -13    4.40    3.35  41
  -4   4 -20   27.64    5.82  41
  -3   0  19   -1.28    3.48  41
  -2   3 -17  483.96    6.77  41
  -1   3 -16    0.60    3.39  41
  -1   4 -18   90.11    5.01  41
   0   2 -12 2248.58   13.44  41
   0   4 -17   -0.26    4.15  41
   1   1  -5  785.89   11.53  41
   1   1  15   34.10    3.74  41
   1   2 -10   45.05    3.23  41
   1   2  20   73.56    4.85  41
   2   2  17   -0.59    3.43  41
   2   3 -11   12.44    3.43  41
   4   4  17    1.60    4.50  41
   6   5   6    0.70   10.80  40
 -10  -1   3  141.31   11.51  41
  -6   0  -9    0.52    5.97  41
  -3  -1   2    0.23    4.79  41
   6   6  -3    0.60    7.58  41
 -10  -1  10    0.53    6.28  42
 -10   1 -11    8.68    8.09  42
  -9  -1  13    7.31    6.25  42
  -9   1 -12   -5.53    6.43  42
  -8  -1  14   -3.79    6.23  42
  -7   0  -9   -2.18    4.88  42
  -7   1 -13   23.84    6.30  42
  -7   2 -16  211.79    7.86  42
  -5   0  -9   -0.76    4.72  42
  -4  -1  12    0.41    4.71  42
  -4   0  20   67.52    6.39  42
  -4   1 -13    0.47    4.72  42
  -4   2 -16  166.24    6.09  42
  -3  -1   9  154.04    5.35  42
  -3   3 -18   -5.69    6.10  42
  -2   0  17   -4.45    4.90  42
  -2   1  22    8.90    5.94  42
  -2   4 -19    6.37    6.24  42
  -1   0  -4   -0.94    4.73  42
  -1   1 -10    0.15    3.68  42
  -1   2  24  156.31    7.89  42
   0   0  10 2237.62   15.07  42
   0   1  -8    2.06    3.60  42
   0   1  18    0.29    4.82  42
   0   2  22   83.88    6.84  42
   0   3 -15    9.04    4.74  42
   1   3  23  159.80    8.64  42
   2   1   9   17.43    3.98  42
   2   4 -14   43.35    5.14  42
   2   6 -17   -0.65    7.62  42
   3   2  -3    0.24    3.69  42
   3   2  12   61.30    5.33  42
   3   6 -15  -10.18    6.39  42
   4   4  -8  668.97    9.74  42
   5   4  11    1.19    4.90  42
   5   5  15   26.00    6.73  42
   5   6  -9    3.63    6.38  42
  -7  -1  14   -0.27    3.41  42
  -7   0  21    1.36    5.45  42
  -6  -1  14    1.72    3.36  42
  -6   0  21    1.06    4.50  42
  -4   1  24    5.45    5.48  42
  -3  -1   8   -0.07    2.56  42
  -3   1  23  180.45    5.96  42
  -3   4 -20   88.47    5.95  42
  -2   2  25    1.19    5.59  42
  -1   0  14   -2.55    3.34  42
  -1   1  20   -3.09    3.48  42
  -1   5 -20    1.14    5.51  42
   0   5 -19  357.08    7.27  42
   1   4 -16    1.33    3.44  42
   2   5 -16    3.58    4.30  42
   3   3  17   13.96    4.39  42
   4   5 -11  119.71    4.93  42
 -10  -1   4   -0.88    7.59  42
 -10  -1   9  143.66    9.26  42
   4   3  -4   -0.65    5.91  42
   5   4  -3   -0.80    6.20  42
   5   5  -7  121.04    7.26  42
   6   6  11   -0.33    9.67  42
 -10  -1   8   -2.47    6.30  43
  -9  -1  12   -5.54    6.24  43
  -8  -1  13  817.43   10.90  43
  -8   1 -13  418.85    9.35  43
  -8   2 -16    8.94    8.01  43
  -6   3 -19  414.48   10.08  43
  -5  -1  13  111.93    5.61  43
  -5   0  20    1.47    6.02  43
  -5   3 -19  185.24    7.60  43
  -4  -1  11 1924.50   13.93  43
  -4   0  19   -0.21    4.87  43
  -3  -1   3  342.60    9.84  43
  -3  -1   7  392.19    7.83  43
  -3   0  -8    0.86    3.69  43
  -3   0  18   -1.19    4.94  43
  -3   2 -16  116.90    5.54  43
  -2   0  16 1241.31   10.50  43
  -2   2 -15   -1.71    4.74  43
  -1   2 -14   17.96    4.72  43
   0   0   9   -0.83    3.78  43
   1   1  14   -3.32    4.89  43
   1   2  19    1.34    4.84  43
   1   5 -18   -0.51    6.27  43
   2   1   8   -2.99    4.14  43
   2   2  16    1.86    4.71  43
   2   3  20   -6.87    6.40  43
   3   4 -12   48.73    5.20  43
   3   4  20   79.86    7.78  43
   3   5 -14   -5.67    5.98  43
   4   3  12   -1.73    4.92  43
   4   4  16  106.20    7.11  43
   4   6 -13    4.55    6.31  43
   5   7 -11   41.45    8.27  43
   6   6  -4   56.94    6.99  43
   6   7  -6    1.95    8.01  43
  -6  -1  13  204.43    5.38  43
  -5   1  24   -4.11    5.54  43
  -4   3 -19   93.74    5.26  43
  -3  -1   6    1.05    2.65  43
  -2   1  21   29.83    4.33  43
  -1   0  13   -0.83    3.33  43
  -1   2  23    5.00    4.32  43
  -1   3 -17  106.45    4.40  43
  -1   4 -19   -3.62    4.42  43
   0   1  17  401.48    6.29  43
   1   3 -14   -0.47    3.34  43
   2   2  -8    0.71    2.58  43
   3   2  11    0.02    3.33  43
   3   3  -9   89.63    4.47  43
  -7  -1  -2    0.76   10.15  40
 -10  -1   5   43.23    8.35  43
 -10  -1   6    1.87    7.62  43
 -10  -1   7   26.82    8.03  43
  -9   0  -8   -0.85    7.58  43
   5   4  10  227.35    8.76  43
  -9  -1  11   20.85    6.28  44
  -8  -1  12    0.38    6.22  44
  -8   0  -9   -0.98    5.05  44
  -8   0  20   26.97    8.02  44
  -7  -1  13   -2.23    4.87  44
  -7   0  20    2.23    6.32  44
  -7   1 -14    0.73    6.13  44
  -7   2 -17   -8.68    7.26  44
  -6   0  20  436.24    8.69  44
  -6   1 -14   -2.16    4.98  44
  -6   2 -17   -1.34    6.29  44
  -5  -1  12   -3.78    4.75  44
  -5   1 -14   -1.60    4.92  44
  -5   2 -17    3.21    6.05  44
  -4  -1  10   -1.34    4.73  44
  -4   0  -9   -0.50    4.86  44
  -4   1  23    8.69    6.27  44
  -3  -1   4    0.08    3.84  44
  -3  -1   5   13.32    3.97  44
  -3   1 -13  236.52    6.39  44
  -3   1  22   -0.27    6.21  44
  -2   1 -12   -2.23    4.74  44
  -2   3 -18   -1.25    6.02  44
  -2   4 -20  140.61    7.35  44
  -1   1  19   -2.80    4.95  44
   0   0   8  586.13    8.98  44
   0   2 -13    1.79    4.81  44
   0   2  21    0.80    6.19  44
   0   3 -16   -0.30    4.83  44
   0   3  24    2.40    7.93  44
   0   4 -18   16.23    6.17  44
   1   2 -11   -0.18    4.70  44
   1   3  22   -4.79    6.45  44
   2   3 -12   -2.83    4.81  44
   2   4  22    7.53    7.92  44
   2   6 -18  125.24    8.77  44
   3   3  16   -4.15    4.98  44
   3   6 -16    3.15    7.14  44
   4   3  11  591.28   10.02  44
   4   4  -9    3.85    4.96  44
   5   5  -8   -1.96    5.09  44
   5   5  14   -2.51    6.44  44
   5   6 -10  209.29    7.92  44
  -5   0  19    1.13    4.35  44
  -4   2 -17   -2.61    4.36  44
  -3   0  17   -0.80    3.48  44
  -3   3 -19   51.45    4.88  44
  -2   0  15    0.29    3.38  44
  -2   2  24   36.60    5.71  44
   0   5 -20   -1.68    5.45  44
   1   1  -6    1.33    2.80  44
   1   1  13  818.25    8.90  44
   2   4 -15   -2.41    3.55  44
   2   5 -17  139.28    5.51  44
   4   5 -12   -0.90    4.30  44
 -11   0  -5    0.87   10.99  44
 -10   0  -7    0.28    7.80  44
   6   6  10   -0.94    9.76  44
   6   7  -7   25.50    9.87  44
  -9  -1  10    3.47    5.94  45
  -9   1 -13   -3.73    7.86  45
  -8  -1  11    3.50    4.87  45
  -8   0  19    3.06    7.71  45
  -7  -1  12    2.35    4.82  45
  -7   0 -10    0.17    4.81  45
  -6  -1  12   -0.05    4.84  45
  -6   0 -10  497.89    9.18  45
  -6   0  19   -1.11    6.16  45
  -5  -1  11  147.54    5.98  45
  -5   0 -10   -0.75    4.72  45
  -5   1  23  108.94    8.38  45
  -5   3 -20    7.26    7.66  45
  -4  -1   9  976.96   10.81  45
  -4   0  18  290.25    6.74  45
  -4   1 -14    1.58    4.81  45
  -3   4 -21    5.32    7.78  45
  -2   0  -7    0.02    3.80  45
  -2   1  20    4.96    4.93  45
  -2   2 -16    2.42    4.71  45
  -1   0  12   -1.48    3.73  45
  -1   1 -11    5.81    3.78  45
  -1   2  22    6.51    6.25  45
   0   0   7   -3.91    4.92  45
   0   1  -9  264.16    6.25  45
   0   1  16    1.94    4.75  45
   1   2  18   37.64    5.15  45
   1   4 -17    1.06    5.97  45
   2   2  15   -2.38    4.88  45
   2   3  19   99.53    6.86  45
   3   2  -4    0.18    3.70  45
   3   2  10  603.26    9.64  45
   3   4 -13    0.81    4.80  45
   3   4  19   -3.71    6.44  45
   3   5 -15   38.95    6.32  45
   4   3  -5 1229.75   14.15  45
   4   4  15   -0.79    6.14  45
   4   5  18    0.01    7.95  45
   4   6 -14   47.58    6.80  45
   5   4  -4   12.77    5.13  45
   6   6  -5    1.30    6.20  45
  -8   1 -14    0.25    4.47  45
  -7   0  19    2.95    4.40  45
  -4   1  22   -0.99    4.41  45
  -3   1  21    3.61    4.29  45
  -3   2 -17    1.63    3.43  45
  -1   1  18    0.94    3.38  45
  -1   2 -15   -0.13    3.35  45
  -1   4 -20   10.16    4.63  45
   0   2  20  549.00    7.52  45
   0   3  23  438.62    7.84  45
   1   3 -15   52.41    3.87  45
   1   3  21   41.44    4.84  45
   1   5 -19   22.53    4.73  45
   2   1   6   -0.30    2.72  45
  -5  -1  -2   -0.30    6.88  43
  -9  -1   9   22.98    7.64  45
   5   4   9    1.44    5.94  45
  -9  -1   8    2.47    6.03  46
  -8  -1  10    0.15    4.97  46
  -7  -1  11   61.86    5.49  46
  -6  -1  11  223.41    6.72  46
  -6   1  23   92.32    8.38  46
  -6   2 -18   36.72    6.72  46
  -5  -1  10    0.93    4.70  46
  -5   0  18   -0.96    4.95  46
  -5   2 -18   -2.66    6.22  46
  -4  -1   8   -1.20    3.80  46
  -4   0  17   -2.75    4.93  46
  -4   3 -20   -3.00    6.42  46
  -3   0  -9    0.07    3.74  46
  -3   0  16   -3.57    4.78  46
  -2   0  14  122.12    5.70  46
  -2   2  23   -3.27    6.42  46
  -2   3 -19  111.14    6.74  46
  -2   4 -21    8.39    7.71  46
  -1   0  -5   -0.49    4.47  46
  -1   3 -18   -1.71    4.94  46
   0   0   6 7570.79   33.84  46
   0   4 -19   -1.81    6.16  46
   1   1  12   -0.55    4.76  46
   2   2  -9    0.65    3.65  46
   2   3 -13  642.58    8.49  46
   2   4  21    3.62    7.81  46
   3   3 -10   -0.18    4.76  46
   3   3  15    1.59    4.90  46
   3   6 -17   -1.18    7.87  46
   4   3  10   -2.04    4.96  46
   4   4 -10  129.16    6.00  46
   5   5  -9   60.44    5.60  46
   5   5  13   10.51    6.46  46
   5   6 -11   -1.86    6.51  46
   6   7  -8   -2.36    8.07  46
  -8   0  18    0.83    4.50  46
  -7   2 -18   29.97    5.76  46
  -6   1 -15  107.03    5.34  46
  -5   1 -15   64.49    4.19  46
  -4   0 -10  105.62    4.73  46
  -3   1 -14   -0.58    3.34  46
  -3   2  24   23.83    5.60  46
  -2   1 -13 1414.25   11.04  46
  -1   0  11   -0.01    2.59  46
  -1   3  24    4.97    5.46  46
   0   1  15    4.56    3.37  46
   0   2 -14 1565.24   11.14  46
   0   3 -17   49.15    3.95  46
   1   2 -12  113.83    4.49  46
   2   2  14  266.69    5.82  46
   2   3  18    2.27    4.19  46
   2   4 -16  313.00    5.91  46
   2   5 -18   -0.25    4.46  46
   3   4  18  116.81    5.57  46
   4   5 -13  183.60    5.87  46
  -9   0  -9   -1.54    7.65  46
   6   6  -6   46.77    8.27  46
  -9  -1   7   23.02    6.41  47
  -9   0  17    2.35    7.79  47
  -9   1 -14   -1.44    7.89  47
  -8  -1   9  279.19    7.75  47
  -8   0 -10   68.12    6.98  47
  -7  -1  10   -1.45    4.90  47
  -7   0  18   -4.35    6.16  47
  -7   1 -15   15.23    6.39  47
  -6  -1  10    2.72    4.72  47
  -6   0 -11   -2.08    4.94  47
  -6   0  18   71.23    6.61  47
  -5  -1   9   23.29    4.92  47
  -5   1  22   -4.46    6.34  47
  -4  -1   7  275.12    6.89  47
  -4   1 -15  136.04    5.89  47
  -4   2 -18  736.93    9.92  47
  -3   3 -20    0.27    6.31  47
  -2   1  19  467.95    7.48  47
  -1   1  17   -0.56    4.83  47
  -1   2  21    1.58    6.05  47
   0   0   5   -1.66    5.25  47
   0   1 -10    0.15    3.69  47
   1   1  -7  661.64    9.62  47
   1   2  17   -0.47    4.91  47
   1   4 -18  116.01    6.67  47
   1   5 -20    0.47    7.73  47
   2   1   5   30.23    4.57  47
   3   2  -5    0.52    3.67  47
   3   2   9   -0.35    4.76  47
   3   4 -14  359.69    7.23  47
   3   5 -16   -1.56    6.27  47
   4   3  -6    0.28    4.80  47
   4   4  14  217.10    7.96  47
   4   5  17   13.51    7.68  47
   4   6 -15   -9.76    7.24  47
   5   4  -5    1.34    4.96  47
  -6   1  22   -0.98    5.48  47
  -5   0  17    1.39    3.47  47
  -4   1  21  737.49    8.29  47
  -3   0  15    0.40    3.29  47
  -3   1  20   -1.74    4.34  47
  -2   0  -8   13.52    2.92  47
  -2   0  13   -0.05    3.31  47
  -2   2 -17    0.06    3.37  47
  -1   1 -12    0.15    3.31  47
  -1   2 -16   13.71    3.52  47
   0   2  19   -1.12    3.54  47
   0   3  22    0.79    4.52  47
   1   3 -16    0.06    3.31  47
   1   3  20    3.86    4.31  47
   5   6 -12  361.56    7.75  47
  -9  -1   1    1.21    8.56  46
   6   5   1  119.67   12.02  46
   6   5   0    0.66    7.92  46
  -9  -1   6   -2.93    7.00  47
   5   4   8  127.00    7.90  47
   6   5  -1   10.84    6.32  47
   6   6   9    0.49    7.89  47
 -10   0  -8  173.20    8.92  48
  -9  -1   5    3.05    4.96  48
  -8  -1   8   -0.33    4.94  48
  -8   0  17    3.86    6.25  48
  -8   1 -15   14.88    6.62  48
  -7  -1   9   33.85    5.26  48
  -7   0 -11   -0.72    4.99  48
  -6  -1   9    1.41    4.82  48
  -6   0  17   -3.87    6.17  48
  -5  -1   8   -0.68    4.75  48
  -5   0 -11    2.10    4.71  48
  -4  -1   6   -1.96    4.75  48
  -4   0  16  140.60    5.76  48
  -4   2  24    0.85    7.95  48
  -4   3 -21   18.49    7.87  48
  -3   2 -18   27.44    5.70  48
  -3   2  23    4.20    6.30  48
  -2   2  22  490.69    8.74  48
  -2   3 -20   -2.57    6.26  48
  -2   4 -22   -2.29    7.99  48
  -1   0  10   -1.01    3.71  48
  -1   3 -19   33.23    6.32  48
  -1   4 -21    2.62    6.24  48
   0   0   4 2461.41   23.77  48
   0   4 -20  221.17    7.52  48
   1   1  11    7.29    3.83  48
   1   4  22    1.66    7.83  48
   2   1   4    0.62    4.06  48
   2   2 -10   -0.25    3.75  48
   2   2  13    3.46    4.73  48
   2   3 -14   -2.44    4.85  48
   2   4  20  147.96    7.45  48
   3   3 -11  178.90    6.16  48
   3   3  14    1.79    4.83  48
   4   3   9  140.90    6.69  48
   4   4 -11   -2.32    4.97  48
   4   5 -14    4.07    6.18  48
   5   4  -6  113.75    6.38  48
   5   5 -10    0.17    6.16  48
   5   5  12   -1.39    6.34  48
   6   6  -7    7.22    6.31  48
 -10   0  15   -1.54    5.72  48
  -7   0  17    1.02    4.34  48
  -6   2 -19    1.10    5.51  48
  -5   1  21   13.83    4.44  48
  -5   2 -19   -0.84    4.42  48
  -2   1 -14   -0.95    3.46  48
  -2   1  18   -1.74    3.42  48
  -1   3  23  125.69    5.70  48
   0   1  14    1.01    3.37  48
   0   2 -15   -2.82    3.48  48
   0   3 -18    1.59    3.43  48
   1   2 -13   -1.40    3.43  48
   1   2  16   14.16    3.59  48
   2   3  17  464.77    7.13  48
   2   4 -17    0.19    4.23  48
   2   5 -19    3.45    4.50  48
   3   4  17    0.32    4.39  48
   3   5 -17  210.17    6.20  48
   4   6 -16   89.59    6.35  48
  -6  -1  -3  413.06   16.22  47
 -11   0  -6    2.39   11.07  48
  -9  -1   2   -0.50    6.98  48
  -9  -1   3    1.40    6.10  48
  -9  -1   4    0.87    5.96  48
   2   1  -1  844.14   21.72  48
   6   5  -2   -0.07    6.15  48
  -9   0  16   -0.63    6.38  49
  -8  -1   7  815.00   11.94  49
  -7  -1   8   -0.71    4.87  49
  -7   1 -16    2.37    6.19  49
  -6  -1   8    1.07    4.76  49
  -6   1 -16    1.08    6.12  49
  -6   1  21  107.09    7.08  49
  -5  -1   7    9.77    4.81  49
  -5   0  16   -3.45    4.90  49
  -5   1 -16    0.20    4.96  49
  -4  -1   5 6721.76   32.98  49
  -4   0 -11   -0.92    4.89  49
  -4   1  20   -4.16    6.22  49
  -4   2 -19   -6.57    6.28  49
  -3   0 -10   -0.97    4.29  49
  -3   0  14    1.97    4.65  49
  -3   1 -15   16.46    4.84  49
  -3   1  19   75.34    5.52  49
  -3   3 -21   15.73    6.43  49
  -2   0  12 1182.68   10.52  49
  -2   3  24    4.38    7.82  49
  -1   0  -6   -0.66    4.14  49
  -1   1  16    3.13    4.73  49
  -1   2  20   15.44    6.18  49
   0   0   3    4.15    5.36  49
   0   2  18   80.14    5.40  49
   0   3  21    0.02    6.21  49
   1   4 -19    2.66    6.14  49
   1   5 -21    4.93    7.90  49
   3   2  -6   35.64    4.25  49
   3   2   8    9.93    3.97  49
   3   4 -15    0.72    4.89  49
   3   5  19   83.15    8.40  49
   4   3  -7   22.35    4.99  49
   4   4  13   -3.42    5.10  49
   4   5  16    4.58    6.36  49
   5   6 -13   -3.84    6.74  49
   5   6  14  258.98   10.39  49
  -7   1  21    6.77    5.66  49
  -4   0  15    0.86    3.38  49
  -4   1 -16    1.25    3.46  49
  -4   2  23   -4.76    5.49  49
  -2   2 -18  112.66    4.43  49
  -2   2  21    2.14    4.25  49
  -1   0   9   -0.06    2.61  49
  -1   1 -13  854.91    8.75  49
  -1   2 -17    0.44    3.39  49
   0   1 -11   10.52    2.73  49
   1   1  -8    1.17    2.59  49
   1   1  10    0.19    2.62  49
   1   3 -17  223.17    5.31  49
   1   3  19   26.84    4.67  49
   3   3 -12   -0.21    3.42  49
   4   4 -12  115.47    4.70  49
  -9   0 -10    1.14    7.60  49
   2   1   3   78.66    7.43  49
   6   5  -3   19.09    6.52  49
   6   6  -8  162.06    9.35  49
 -10   0  14   21.56    8.03  50
  -9   0  15   -3.85    6.39  50
  -8  -1   6   -1.86    5.04  50
  -8   0 -11    0.55    6.10  50
  -8   0  16   78.93    6.98  50
  -7   0  16    3.68    6.02  50
  -6   0 -12   97.30    5.84  50
  -6   0  16  200.07    6.31  50
  -5   0 -12    1.46    4.77  50
  -5   1  20    3.11    6.10  50
  -4  -1   4    0.58    3.90  50
  -3   2 -19   -0.71    6.06  50
  -3   2  22   88.89    6.77  50
  -2   0  -9    1.57    3.67  50
  -2   3 -21  369.58    8.31  50
  -1   3 -20    3.69    6.15  50
  -1   4 -22   -2.61    7.87  50
   0   1  13 1166.88   10.77  50
   0   4 -21   -3.45    6.43  50
   1   4  21    1.02    6.45  50
   2   2 -11   -0.23    4.67  50
   2   2  12   11.02    4.81  50
   2   3 -15  391.35    7.17  50
   2   4 -18  232.33    7.44  50
   2   4  19   -5.74    6.44  50
   3   3  13  385.02    7.86  50
   4   5 -15  206.01    7.61  50
   5   4  -7   -0.33    5.07  50
   5   5 -11   46.88    6.61  50
  -8   1 -16   -0.71    5.59  50
  -6   2 -20   13.18    5.47  50
  -5   2 -20  190.53    6.13  50
  -5   2  23   -4.81    5.50  50
  -3   0  13    2.44    3.32  50
  -2   1  17    3.96    3.45  50
  -1   3  22    0.48    4.46  50
   0   2 -16 1213.22    9.80  50
   0   3 -19  120.27    5.14  50
   1   2 -14  540.67    7.06  50
   1   2  15    1.04    3.34  50
   1   4 -20   64.25    5.05  50
   2   3  16   -2.40    3.49  50
   2   5 -20    1.50    5.49  50
   3   5 -18   -2.63    4.53  50
   4   3  -8   -0.66    3.46  50
  -7  -1   7   39.56    6.36  50
  -6  -1   7    6.33    5.86  50
  -4  -1   3   11.38    4.80  50
   4   3   8   -0.84    5.92  50
   5   4   7   -0.22    6.05  50
   6   5  -4   -0.22    6.15  50
   6   6   8    0.07    7.92  50
 -10   0  -9    1.25    7.14  51
 -10   0  13    5.97    7.66  51
  -8   0  15   -4.17    6.20  51
  -7   0 -12    0.00    4.98  51
  -7   1  20    0.57    6.34  51
  -6   1 -17    7.54    6.18  51
  -6   1  20   -0.94    6.20  51
  -5  -1   6   -0.10    4.75  51
  -5   0  15   -1.79    4.78  51
  -5   1 -17   -1.65    6.05  51
  -4   0  14  329.49    6.86  51
  -4   1  19  674.36    8.59  51
  -4   2 -20   73.87    6.75  51
  -3   0 -11    0.93    4.65  51
  -3   1 -16    1.82    4.80  51
  -3   1  18   -1.18    4.99  51
  -3   3 -22    2.03    7.84  51
  -2   0  11    1.12    3.67  51
  -2   1 -15 1029.11    9.96  51
  -2   3  23   22.07    7.35  51
  -1   0  -7    0.64    3.85  51
  -1   0   8    1.68    3.68  51
  -1   1  15    4.44    4.66  51
  -1   2  19   -2.73    5.03  51
   0   2  17   -2.43    4.92  51
   2   1  -2    0.51    4.48  51
   3   2  -7    1.35    3.66  51
   3   2   7   -1.15    3.84  51
   3   4 -16    4.58    6.06  51
   3   4  16  260.85    8.01  51
   3   5  18   -2.12    7.21  51
   4   4 -13    2.47    4.86  51
   4   5  15    5.76    6.40  51
   5   4  -8  815.97   11.02  51
   5   5 -12   -3.81    6.16  51
   5   5  11   55.12    6.83  51
   5   6 -14    4.26    7.83  51
   6   6  -9    1.76    6.43  51
  -7   1 -17   35.73    4.87  51
  -6   0  15    1.36    3.41  51
  -4   0 -12 1612.01   12.80  51
  -4   2  22    0.50    4.51  51
  -2   2 -19   -3.44    4.21  51
  -2   2  20  163.47    5.48  51
  -1   1 -14   -1.13    3.39  51
  -1   2 -18   33.60    3.80  51
   0   1 -12    0.17    2.60  51
   0   3  20   -1.45    4.30  51
   1   1  -9   16.85    2.89  51
   1   1   9    1.10    2.64  51
   1   3 -18   -3.61    3.48  51
   1   3  18   -3.81    3.57  51
   2   3 -16   -1.40    3.45  51
   3   3 -13  411.75    6.62  51
   4   5 -16   -1.46    4.50  51
  -7  -1  -3   15.34    9.46  49
  -5  -1  -3  135.52   10.02  50
  -8  -1   5   52.41    6.67  51
  -4  -1   2   -0.20    4.99  51
   5   6  13    4.44    9.69  51
  -9   0  14    3.64    6.27  52
  -8   0 -12   76.02    6.97  52
  -7  -1   6    0.10    4.83  52
  -7   0  15   -6.63    6.05  52
  -6  -1   6    0.42    4.72  52
  -6   0 -13   -3.07    4.89  52
  -5  -1   5  591.22   10.44  52
  -5   1  19   14.53    6.05  52
  -4   1 -17    2.09    5.01  52
  -3   2 -20   73.92    6.60  52
  -3   2  21   -3.97    6.18  52
  -2   0 -10   20.61    4.00  52
  -2   1  16    1.01    4.80  52
  -2   3 -22   -6.47    6.50  52
  -1   3 -21   49.52    6.51  52
   0   1  12   -1.25    3.73  52
   0   3 -20    1.33    6.03  52
   0   4 -22   43.12    8.04  52
   0   4  22   38.80    8.19  52
   2   2 -12 2644.08   15.19  52
   2   4 -19   -2.20    6.10  52
   2   4  18   25.02    6.44  52
   2   5  20   -2.95    7.93  52
   3   3  12    2.21    4.85  52
   3   5 -19  234.06    8.44  52
   4   3  -9  547.07    8.78  52
   4   4  12  239.89    7.35  52
   5   6 -15   -0.79    7.96  52
   6   5  -5  139.53    7.06  52
   6   6 -10   46.35    6.94  52
  -8   1  19  163.96    6.74  52
  -6   1  19    2.99    4.43  52
  -5   0 -13   -0.75    3.44  52
  -5   0  14   -1.50    3.45  52
  -5   2 -21    1.10    5.48  52
  -5   2  22   38.13    5.04  52
  -4   1  18   -1.64    3.63  52
  -3   0  12   -0.79    3.28  52
  -3   1  17  440.57    6.38  52
  -1   3  21   29.23    4.69  52
   0   2 -17    0.12    3.37  52
   1   2 -15    2.21    3.30  52
   1   2  14   14.14    3.66  52
   1   4 -21    4.08    4.43  52
   1   4  20   14.68    4.48  52
   2   2  11    0.66    3.36  52
   3   2  -8  118.53    4.44  52
   3   4 -17   -0.23    4.33  52
  -6  -1  -4   -0.92    6.75  52
  -4  -1   1 1900.55   29.90  52
   2   1   2    0.57    6.39  52
  -9   0 -11   -0.27    7.64  52
  -8  -1   4    0.77    6.03  52
 -11   0  10   -0.85    7.94  53
 -10   0  12  118.44    7.50  53
  -9   0  13   -3.50    6.33  53
  -8   0  14   97.17    6.74  53
  -8   1 -17  107.21    8.64  53
  -7  -1   5   -0.89    4.78  53
  -7   0 -13   -0.28    6.05  53
  -7   1  19   11.81    6.26  53
  -6  -1   5    1.96    4.69  53
  -6   0  14  929.44   10.07  53
  -6   1 -18   -0.65    6.35  53
  -6   2  22   34.18    7.79  53
  -5  -1   4    0.21    3.75  53
  -5   1 -18    4.90    6.04  53
  -4   0  13   -0.24    4.67  53
  -4   2 -21   -0.05    6.49  53
  -3   0 -12    2.41    4.67  53
  -3   1 -17    0.40    4.88  53
  -3   3  23  118.24    8.42  53
  -2   0  10  302.71    6.42  53
  -2   1 -16   -0.64    4.78  53
  -2   3  22    2.42    6.33  53
  -1   0  -8    0.77    3.66  53
  -1   0   7    0.28    3.95  53
  -1   1  14   -1.42    4.70  53
  -1   2  18  366.03    7.09  53
   0   2  16 1243.04   10.83  53
   1   1 -10   -0.49    3.66  53
   2   3  15  363.40    7.50  53
   3   2   6  684.11   12.12  53
   3   3 -14    0.84    4.79  53
   3   4  15   -4.21    5.61  53
   4   3   7    0.26    4.85  53
   4   4 -14   37.66    5.25  53
   4   5 -17   29.60    6.48  53
   5   4  -9    0.81    5.20  53
   5   5 -13  157.07    7.40  53
   6   5  -6    1.67    5.57  53
  -7   0  14   -0.86    3.41  53
  -4   0 -13    1.98    3.34  53
  -4   2  21    1.90    4.33  53
  -3   2  20  171.56    5.48  53
  -2   2 -20   47.64    4.68  53
  -2   2  19    1.14    3.47  53
  -1   1 -15   36.04    3.75  53
  -1   2 -19    3.91    3.40  53
   0   1 -13 1190.02   10.14  53
   0   3  19  109.15    5.18  53
   1   3 -19   10.18    4.40  53
   1   3  17  106.66    4.39  53
   2   1  -4    0.28    2.93  53
   2   2 -13   -1.52    3.33  53
   2   3 -17   27.32    3.65  53
   3   5  17   59.62    5.28  53
   4   3 -10    0.48    3.39  53
   4   5  14   -1.16    4.53  53
  -4  -1   0   -0.38    7.27  51
  -8  -1   3  792.28   14.87  53
   5   4   6  207.36    9.63  53
   5   5  10   -1.91    7.53  53
 -11   0   9    1.52    7.76  54
 -10   0 -10  125.06    9.32  54
 -10   0  11   -0.34    6.30  54
  -8   1  18   -3.01    6.31  54
  -7   1 -18   -4.62    7.81  54
  -5   0  13   -3.93    4.82  54
  -5   1  18   -6.24    5.01  54
  -4   1 -18    5.65    5.92  54
  -3   2 -21    0.95    6.24  54
  -2   0 -11   -0.46    3.75  54
  -2   1  15  466.72    7.50  54
  -2   3 -23  222.33    8.97  54
  -1   3 -22    7.06    6.29  54
   0   1  11    8.93    3.83  54
   0   2 -18   77.74    5.38  54
   0   3 -21   -3.94    6.21  54
   0   4  21   -0.47    6.41  54
   1   1   8   -0.58    3.69  54
   1   2 -16  120.72    5.67  54
   2   4 -20   -0.02    6.15  54
   2   4  17   -7.17    6.29  54
   2   5  19   37.45    8.14  54
   3   2  -9    0.43    3.66  54
   3   5 -20   -2.14    7.95  54
   4   4  11   -1.37    4.97  54
   5   4 -10  330.79    7.77  54
   5   5 -14    0.44    6.25  54
   5   6  12    4.87    7.85  54
   6   5  -7   78.40    6.92  54
   6   6 -11    3.71    6.44  54
  -8   0  13   -1.35    4.33  54
  -7   1  18   -0.36    4.38  54
  -6   1  18   -3.66    4.27  54
  -5   2  21   -0.99    4.56  54
  -4   1  17 1337.29   10.32  54
  -4   3  23   16.85    5.65  54
  -3   0  11   -0.52    2.61  54
  -3   1  16   -0.44    3.36  54
  -1   3  20   -0.46    4.34  54
   1   4 -22   63.36    5.97  54
   1   4  19    0.42    4.30  54
   2   1  -5 4792.85   27.53  54
   3   4 -18   12.21    4.56  54
   4   4 -15   -1.57    4.18  54
  -8  -1   2   -0.34    6.99  54
  -5  -1  -4    0.25    6.22  54
   6   6   7    0.49    8.96  54
  -7  -1   4    1.49    5.69  54
  -6  -1   4    0.77    5.72  54
  -5  -1   3   33.10    5.33  54
  -9   0 -12    2.40    6.33  55
  -9   0  12    2.85    6.23  55
  -9   1  17   -4.89    7.80  55
  -8   0 -13    0.10    6.27  55
  -7   0 -14   -1.18    5.98  55
  -7   0  13    2.46    4.84  55
  -6   0 -14   39.79    5.39  55
  -6   0  13   -1.80    4.93  55
  -6   1 -19  178.93    7.51  55
  -6   2  21   -6.52    7.15  55
  -5   0 -14   -2.43    4.83  55
  -5   1 -19   68.42    6.68  55
  -4   0  12   10.24    4.74  55
  -4   2 -22  364.71    9.58  55
  -4   2  20   76.23    6.53  55
  -3   0 -13    2.44    4.71  55
  -3   1 -18    3.04    4.81  55
  -3   3  22    2.94    6.44  55
  -2   0   9    0.29    3.70  55
  -2   1 -17  764.57    8.88  55
  -2   3  21   76.77    6.65  55
  -1   0  -9   -0.85    3.65  55
  -1   1  13  420.18    7.43  55
  -1   2  17    3.85    4.80  55
  -1   4  22   54.86    8.28  55
   0   0  -3    5.69    5.67  55
   0   1 -14   -3.02    4.73  55
   1   1 -11    1.18    3.69  55
   1   2  13    1.26    4.74  55
   1   3 -20   -6.33    6.07  55
   2   2 -14   34.68    4.92  55
   2   2  10  162.03    6.27  55
   2   3 -18    1.94    4.84  55
   2   3  14    1.29    4.91  55
   3   3 -15   84.78    5.43  55
   3   3  11   73.24    5.59  55
   3   4  14    1.20    4.86  55
   4   3 -11 1164.66   11.26  55
   4   5 -18   -1.71    6.38  55
   4   6  15    6.03    7.77  55
   6   5  -8   -1.14    6.16  55
   6   6 -12    3.95    7.84  55
  -5   1  17  201.59    5.04  55
  -4   0 -14  814.94    9.06  55
  -3   2  19   -2.13    3.48  55
  -2   2 -21   -3.61    4.45  55
  -2   2  18  504.64    6.94  55
  -1   0   6    0.41    3.02  55
  -1   1 -16    1.11    3.36  55
  -1   2 -20   73.98    4.78  55
  -1   3 -23  149.08    6.52  55
   0   2  15    0.97    3.39  55
   0   3  18   -3.92    3.49  55
   2   4 -21    5.78    4.42  55
   3   2 -10  309.99    6.21  55
   5   4 -11   -1.00    3.53  55
  -7  -1  -4    0.67    7.58  54
  -8  -1   1  199.37   10.92  55
  -6  -1  -5  117.25    9.01  55
  -7  -1   3    8.98    5.97  55
 -11   0   8   -1.17    7.80  56
 -10   0  10   11.61    6.42  56
  -8   0  12   35.46    6.34  56
  -8   1  17  132.43    7.15  56
  -7   1 -19    8.66    7.77  56
  -5   0  12    2.48    4.64  56
  -4   1 -19    8.71    6.09  56
  -3   2 -22    3.04    6.44  56
  -2   0 -12    0.50    4.68  56
  -2   1  14   -1.89    4.75  56
   0   0  -4 2594.01   24.31  56
   0   2 -19    0.81    5.01  56
   0   3 -22    3.49    6.33  56
   0   4  20  224.26    7.71  56
   1   1   7    4.84    3.84  56
   1   2 -17   -3.82    4.76  56
   1   3  16   -3.28    4.89  56
   1   5  20    8.50    7.85  56
   2   1  -6    0.44    3.88  56
   3   3 -16    3.12    5.00  56
   3   4 -19   -2.33    6.21  56
   3   5  16    0.17    6.37  56
   4   3 -12   -1.78    4.98  56
   4   4 -16    5.08    5.97  56
   4   5  13  287.55    8.75  56
   5   5 -15    2.84    6.32  56
   6   5  -9    9.20    6.21  56
   6   6 -13    0.73    7.82  56
  -7   1  17   68.39    5.00  56
  -6   1  17  157.23    5.56  56
  -5   2  20   -0.89    4.46  56
  -4   1  16    0.22    3.43  56
  -4   3  22    5.17    5.41  56
  -3   0  10    0.39    2.59  56
  -3   1  15   24.47    3.64  56
  -2   1 -18    0.53    3.42  56
  -1   0 -10    0.10    2.63  56
  -1   3  19   14.97    4.40  56
   0   1  10   -0.11    2.59  56
   1   1 -12    0.04    2.56  56
   2   5  18   -0.95    4.59  56
   4   5 -19   10.19    5.58  56
 -10   0 -11   -1.33    9.69  56
  -6  -1   3   -0.27    5.75  56
  -5  -1  -5   63.49    7.10  56
  -5  -1   2   -0.17    4.52  56
   3   2   5    0.93    4.64  56
   4   3   6    0.01    5.97  56
   5   5   9   92.81    8.63  56
 -11   0   7   -1.45    7.82  57
  -9   0 -13   -0.22    7.76  57
  -9   0  11   -1.91    6.20  57
  -9   1  16    6.64    7.67  57
  -8   0 -14   78.71    7.16  57
  -7   0 -15   -1.04    6.21  57
  -7   0  12   -1.14    4.82  57
  -7   2  20  -15.58    7.96  57
  -6   0 -15    1.88    6.12  57
  -6   0  12    4.47    4.84  57
  -6   1 -20    3.82    7.86  57
  -6   2  20  711.40    9.80  57
  -5   0 -15    1.02    4.86  57
  -5   1 -20    7.29    6.33  57
  -5   3  22   -1.02    7.81  57
  -4   0  11   -0.24    4.72  57
  -4   2  19    7.96    5.98  57
  -3   0 -14   -1.54    4.79  57
  -3   1 -19  317.47    7.92  57
  -3   3  21    4.96    6.32  57
  -2   0   8  338.26    7.08  57
  -2   2 -22    2.08    6.39  57
  -2   3  20    1.08    6.16  57
  -2   4  22  408.12    9.94  57
  -1   1 -17    2.43    4.84  57
  -1   1  12   -0.36    3.71  57
  -1   2 -21   -1.01    6.10  57
  -1   2  16  124.54    5.71  57
  -1   4  21   -2.19    6.36  57
   0   0  -5    0.70    4.75  57
   0   1 -15    3.54    4.74  57
   1   2  12  607.46    8.68  57
   1   3 -21   31.24    6.42  57
   1   4  18   94.09    6.71  57
   2   1  -7  676.46    9.74  57
   2   2 -15   -0.45    4.79  57
   2   3 -19  502.13    8.58  57
   2   4 -22  410.03    9.82  57
   2   4  16  246.15    7.72  57
   3   2 -11   -1.31    4.74  57
   3   3  10   -2.85    4.89  57
   4   4  10   20.83    5.16  57
   5   4 -12   73.06    5.68  57
   5   5 -16    0.89    6.31  57
   5   6  11   -0.28    6.52  57
   6   5 -10   -1.49    6.31  57
  -5   1  16   -2.53    3.60  57
  -4   0 -15   -1.25    3.50  57
  -4   1 -20    0.37    4.39  57
  -2   2  17    0.36    3.41  57
   0   2  14 1502.90   11.36  57
   0   3 -23  493.69    8.16  57
   0   5  21   66.83    6.43  57
   1   2 -18  389.62    6.19  57
   2   2   9   -0.31    2.69  57
   2   3  13  797.34    9.09  57
   3   4 -20   13.70    4.56  57
   4   4 -17    1.11    4.31  57
   6   6 -14   82.32    6.44  57
  -8  -1   0    0.28    8.60  56
  -7  -1  -5   93.88    9.02  57
  -7  -1   2    0.61    5.74  57
  -6  -1  -6    0.75    5.91  57
 -10   0   9    0.61    6.20  58
  -9   0  10   -1.98    6.10  58
  -8   0  11   -2.12    5.04  58
  -8   1  16    4.05    6.20  58
  -6   1  16   -3.23    4.93  58
  -5  -1  -6    0.28    4.69  58
  -5   0  11    1.07    4.68  58
  -5   2  19    1.26    6.06  58
  -3   2 -23   -1.34    7.81  58
  -3   2  18   57.76    5.37  58
  -2   0 -13    0.17    4.67  58
  -1   0 -11   -0.10    3.73  58
  -1   0   5   -0.73    4.49  58
   0   2 -20  643.75    9.04  58
   0   3  17   46.54    5.27  58
   0   4  19    4.90    6.21  58
   1   1 -13  424.38    7.31  58
   1   3  15  231.87    6.49  58
   2   1  -8   -0.70    3.66  58
   2   2 -16  859.70    9.20  58
   3   2 -12   66.00    5.24  58
   3   3 -17  474.45    7.73  58
   3   4  13   -1.50    4.93  58
   3   5  15  202.26    7.82  58
   4   3 -13   53.30    5.30  58
   4   6  14   83.69    8.34  58
   5   4 -13    0.35    4.98  58
   6   5 -11   61.79    6.89  58
  -8   2  19    2.61    5.58  58
  -7   1  16    3.02    4.26  58
  -5   0 -16   -1.29    3.53  58
  -4   1  15  583.30    7.29  58
  -4   3  21  677.94    8.91  58
  -3   0   9    0.38    2.54  58
  -3   1 -20   -1.18    4.30  58
  -2   1 -19  100.83    4.43  58
  -2   1  13  596.39    7.55  58
   0   1 -16   -0.72    3.34  58
   1   3 -22    1.94    4.37  58
   1   5  19  161.81    6.23  58
   2   3 -20    1.35    4.25  58
   5   4   5   -0.62    7.08  58
   6   6   6   81.38   10.58  58
  -6  -1   2    0.96    5.73  58
 -11   0   6    1.39    7.63  59
 -10   1  14    0.78    7.84  59
  -9   0 -14   -0.60    7.88  59
  -9   1  15   12.74    6.39  59
  -8   0 -15    1.45    6.41  59
  -7   0 -16    0.55    6.26  59
  -7   0  11   -3.16    4.89  59
  -7   2  19   -1.53    6.35  59
  -6  -1  -7  217.61    8.15  59
  -6   0 -16  237.34    7.87  59
  -6   0  11    0.17    4.93  59
  -6   2  19   -3.39    6.23  59
  -5   1 -21   -1.14    7.04  59
  -4   0 -16   93.58    5.61  59
  -4   0  10  416.30    7.63  59
  -3   0 -15    2.33    4.70  59
  -3   1  14   -2.12    4.72  59
  -3   3  20    3.97    6.05  59
  -3   4  22   39.20    8.11  59
  -2   2 -23    3.11    6.26  59
  -2   3  19  455.71    8.38  59
  -2   4  21    7.14    6.39  59
  -1   1 -18   -1.36    4.83  59
  -1   2 -22    3.53    6.26  59
  -1   2  15   -3.20    4.79  59
  -1   3  18    4.11    4.78  59
  -1   4  20   70.57    6.67  59
   0   0  -7   -0.84    4.03  59
   0   1   9  256.27    6.33  59
   1   1   6    0.65    4.01  59
   1   2 -19    6.88    4.85  59
   1   4  17    4.14    6.11  59
   2   1  -9 1556.19   12.89  59
   2   4  15    0.55    4.89  59
   2   5  17  261.17    8.14  59
   3   3 -18   -2.82    6.05  59
   3   4 -21    4.00    6.97  59
   4   3 -14    0.34    4.85  59
   4   4 -18    7.83    6.11  59
   4   5  12    3.56    6.10  59
   5   4 -14   26.34    6.21  59
   5   5 -17   74.65    7.72  59
   6   5 -12   -0.83    6.35  59
  -5   3  21    1.38    4.61  59
  -4   1 -21   82.45    5.20  59
  -4   2  18   55.88    4.05  59
  -2   0 -14  243.59    5.53  59
  -2   0   7   -0.08    2.68  59
  -1   0 -12    1.63    2.64  59
  -1   1  11    0.80    2.67  59
   0   2 -21   -3.91    4.42  59
   0   3 -24    0.49    5.61  59
   1   1 -14   -0.61    3.32  59
   3   2 -13    0.71    3.40  59
  -7  -1  -6   -0.61    6.83  59
  -7  -1   1   36.15    7.62  59
  -5  -1   1   45.04    6.62  59
  -4  -1  -3   29.43    6.53  59
 -10   0   8   31.06    8.08  59
  -5  -1  -7   47.93    6.52  59
  -4  -1  -4   -0.48    4.57  59
  -9   0   9    0.73    6.07  60
  -8   0  10  733.27   10.04  60
  -8   1  15   71.19    6.73  60
  -6   3  21   10.40    7.95  60
  -5   0 -17   -0.72    6.04  60
  -5   1  15    4.56    4.76  60
  -4  -1  -5  263.89    8.95  60
  -3   2  17   -1.21    4.85  60
  -2   1 -20    3.18    6.03  60
  -2   2  16  860.89    9.19  60
   0   0  -8  590.23    9.06  60
   0   1 -17  414.65    7.15  60
   0   2  13   -2.22    4.96  60
   0   3  16   -4.64    4.87  60
   0   5  20    5.20    7.80  60
   1   2  11   -0.36    4.79  60
   1   3 -23  148.74    7.76  60
   2   1 -10   -0.68    3.73  60
   2   2 -17   -0.07    4.80  60
   2   3 -21   85.39    6.60  60
   2   3  12    0.49    4.82  60
   3   3   9  821.46   11.24  60
   3   6  16  108.42    8.61  60
   4   3 -15  931.92   10.00  60
   4   4   9   -0.15    4.97  60
   5   5 -18    9.30    7.73  60
   5   5   8    0.01    5.01  60
   5   6  10  189.48    8.66  60
   6   5 -13   86.28    7.15  60
  -8   2  18    1.60    5.36  60
  -7   1  15   71.12    4.95  60
  -6   0 -17   -2.90    4.41  60
  -6   1  15   61.30    4.11  60
  -5   0  10    0.04    3.28  60
  -5   2  18    2.42    4.32  60
  -4   3  20    5.01    4.32  60
  -3   0 -16    1.95    3.38  60
  -3   1 -21   30.60    4.70  60
  -2   2 -24  240.59    7.19  60
  -1   1 -19  214.50    5.11  60
  -1   2 -23   -0.47    4.51  60
  -1   5  21    8.43    5.48  60
   0   0  -9   -0.56    2.64  60
   0   4  18   12.81    4.54  60
   1   2 -20   17.85    4.46  60
   3   2 -14   71.63    4.09  60
   3   4 -22   44.85    5.71  60
   4   4 -19    1.73    4.31  60
   5   4 -15    2.75    4.26  60
 -11   0   5    1.45    7.79  60
  -7  -1  -7   34.48    6.59  60
  -6  -1  -8    1.33    5.86  60
   4   3   5 1278.60   18.68  60
   5   3  -6    0.60    5.95  60
   5   3  -5    4.84    6.05  60
   5   3  -4    1.01    5.84  60
   7   6  -6   61.28    8.77  60
   7   6  -5    0.53    7.85  60
 -10   0   7   -3.45    6.30  61
 -10   1  13  132.89    8.75  61
  -9   1  14   -0.98    6.23  61
  -8   0 -16   52.20    8.11  61
  -7   0 -17    1.83    6.28  61
  -7   0  10    2.25    4.79  61
  -7   2  18   18.67    6.33  61
  -6   0  10 1961.51   14.38  61
  -6   2  18  293.08    7.75  61
  -5  -1  -8   -0.77    4.75  61
  -5   1 -22   -4.76    7.91  61
  -4  -1  -6    0.80    3.76  61
  -4   0 -17   -2.30    4.91  61
  -4   0   9   -0.54    3.68  61
  -4   1 -22    1.14    6.33  61
  -4   1  14    3.32    4.67  61
  -3   0   8   -0.58    3.67  61
  -3   1  13   30.90    4.91  61
  -3   3  19   53.79    6.32  61
  -3   4  21   -1.03    7.11  61
  -2   0 -15    0.49    4.76  61
  -2   1  12   -1.07    4.71  61
  -1   0 -13   -0.60    4.64  61
  -1   3  17  223.98    6.35  61
   0   2 -22   96.09    6.76  61
   1   1 -15    4.33    4.65  61
   1   3  14   -1.83    4.88  61
   1   5  18    2.97    6.22  61
   2   1 -11  547.86    7.68  61
   2   2 -18  527.21    7.72  61
   2   2   8   98.84    5.21  61
   3   2   4 1529.68   21.14  61
   3   3 -19   49.64    6.46  61
   3   4  12  157.01    6.38  61
   3   5  14    1.01    6.09  61
   4   6  13   -3.65    6.52  61
   5   3  -8    0.73    4.94  61
   5   3  -7  925.76   12.03  61
   6   5 -14    3.22    6.36  61
   7   6  -7    1.84    6.47  61
  -5   3  20    0.46    4.46  61
  -4   2  17   -0.61    3.44  61
  -2   3  18   -2.42    3.55  61
  -2   4  20    5.22    4.36  61
  -1   0   4    1.58    3.42  61
  -1   4  19    0.39    4.33  61
   0   1 -18   -0.20    3.39  61
   1   4  16    5.29    3.68  61
   2   3 -22   -0.41    4.48  61
   2   5  16    3.22    4.35  61
   4   3 -16   -1.28    3.55  61
  -4  -1  -2   -0.17    7.48  59
  -6  -1   1  233.67   11.15  61
   5   3  -3   33.04    6.55  61
   7   6  -8   77.22    9.77  61
   7   6  -4   -0.14    7.95  61
  -9   0   8    2.38    6.05  62
  -8   0   9   -1.69    5.08  62
  -8   1  14   -1.28    6.22  62
  -6  -1  -9  113.57    6.51  62
  -6   0 -18  184.15    7.68  62
  -6   3  20   -5.99    7.71  62
  -5  -1  -9   21.79    5.06  62
  -5   0 -18   -1.43    6.14  62
  -5   1  14    1.66    4.76  62
  -4  -1  -7 1811.12   18.12  62
  -3   0 -17    3.37    4.86  62
  -3   1 -22    5.16    6.24  62
  -3   2  16   57.81    5.20  62
  -2   1 -21  434.50    8.40  62
  -1   0 -14    0.50    4.69  62
  -1   1 -20   -1.39    5.03  62
  -1   1  10   -1.27    3.65  62
  -1   2 -24  194.99    8.63  62
  -1   2  14  545.75    8.08  62
   0   0 -10 2305.24   15.24  62
   0   1   8    1.35    3.66  62
   0   5  19  386.71    8.76  62
   1   1 -16   -5.08    4.81  62
   1   2 -21    0.98    6.16  62
   1   3 -24   -1.06    7.93  62
   2   1 -12    0.43    4.68  62
   2   4  14   31.16    5.22  62
   2   6  17    1.92    7.87  62
   3   2 -15    0.30    4.77  62
   3   3 -20   -1.06    6.19  62
   3   6  15   -0.37    7.14  62
   4   2  -7   -0.92    3.76  62
   4   2  -6    7.98    3.91  62
   4   2  -5    0.19    3.70  62
   4   4 -20   26.86    6.55  62
   4   5  11    4.88    6.15  62
   5   3  -9   13.50    5.00  62
   5   4 -16  146.75    7.13  62
   6   5 -15   15.18    6.59  62
   7   6 -10    1.08    7.88  62
   7   6  -9    1.24    7.73  62
  -8   2  17   -1.76    4.52  62
  -7   1  14   -0.30    3.55  62
  -6   1  14    0.01    3.51  62
  -5   2  17    1.44    3.50  62
  -4   0 -18  322.34    6.69  62
  -4   3  19   54.76    4.86  62
  -4   4  21    5.33    5.28  62
  -2   0 -16   25.54    3.57  62
  -2   0   6 3294.60   21.23  62
  -2   2  15   -0.76    3.39  62
  -1   5  20    0.19    5.57  62
   0   0 -11    0.65    2.56  62
   0   2 -23   -3.59    4.55  62
   0   3  15    7.01    3.50  62
   2   2 -19   -4.07    3.68  62
   4   2  -8  714.87    9.42  62
   5   3 -10   -0.94    3.44  62
  -7  -1   0    1.00    6.71  62
 -11   0   4   -1.23    7.85  62
  -7  -1  -8    0.42    5.90  62
 -10   0   6  518.00   10.78  63
 -10   1  12    0.03    6.44  63
  -9   1  13    0.76    6.35  63
  -8   0 -17    3.21    7.75  63
  -7   0 -18    4.43    6.97  63
  -7   0   9    0.72    4.86  63
  -7   2  17   -0.60    6.26  63
  -6   2  17    4.59    6.13  63
  -5   0   9   -0.55    4.70  63
  -4  -1  -8    1.02    4.95  63
  -4   1 -23   11.96    8.00  63
  -4   1  13   15.57    4.83  63
   0   1 -19  226.34    6.29  63
   0   2  12 2251.42   14.56  63
   0   4  17    0.55    6.05  63
   1   1   5 4258.20   28.31  63
   1   2  10  251.36    6.25  63
   2   1 -13  582.83    8.12  63
   2   3 -23   19.91    7.90  63
   2   3  11 1440.81   12.86  63
   3   2 -16   52.61    5.22  63
   4   2  -9    0.43    4.83  63
   4   2  -4   35.95    4.53  63
   4   3 -17  382.25    7.89  63
   4   4 -21   -7.20    7.85  63
   5   3 -11   63.81    5.48  63
   5   4 -17    1.70    6.22  63
   6   4  -9   -1.05    5.12  63
   6   4  -8  437.09    9.16  63
   6   4  -7    1.06    5.12  63
   6   4  -6  264.38    8.30  63
   7   6 -11   -0.52    8.04  63
  -9   2  16   63.80    6.07  63
  -6   0   9   -0.62    3.48  63
  -5   3  19   65.53    5.05  63
  -5   4  21    1.84    5.60  63
  -3   0 -18    0.64    3.46  63
  -3   1  12    0.31    3.35  63
  -3   3  18   -0.97    4.31  63
  -3   4  20   13.26    4.58  63
  -2   1 -22   -0.47    4.39  63
  -2   1  11  546.18    7.27  63
  -1   0 -15   -0.19    3.31  63
  -1   1 -21   50.14    4.70  63
  -1   3  16    1.01    3.45  63
   1   1 -17   -1.75    3.42  63
   1   2 -22    4.91    4.45  63
   1   3  13   97.60    4.32  63
   1   5  17   21.85    4.66  63
   3   3 -21    4.66    4.41  63
   6   5 -16   -2.84    5.52  63
   5   4   4 1238.70   21.91  63
   6   6   5   -0.24    8.95  63
   7   6  -3   -0.16    9.03  63
  -7  -1  -9   94.05    7.36  63
  -6  -1 -10   -0.25    5.92  63
  -5  -1 -10    0.04    5.84  63
   5   5   7    6.83    6.26  63
   5   6   9   -0.94    7.79  63
   6   4  -5   -1.83    6.10  63
 -11   0   3    0.27    6.38  64
  -9   0   7    3.99    6.01  64
  -8   0   8   38.74    5.38  64
  -8   1  13  865.23   10.65  64
  -7   3  19   12.14    7.96  64
  -6   0 -19    3.04    6.39  64
  -6   3  19   18.14    6.46  64
  -5   0 -19    3.11    6.11  64
  -4  -1  -9 1654.25   15.66  64
  -4   0 -19   -4.32    6.13  64
  -4   0   8  527.61    8.25  64
  -4   2  16    7.38    4.90  64
  -3   0   7   -0.51    3.72  64
  -3   1 -23    4.72    7.00  64
  -2   0 -17   -1.74    4.88  64
  -2   3  17   24.80    5.17  64
  -2   4  19   -3.09    6.22  64
  -1   4  18  106.96    6.70  64
   0   0 -12 1405.69   11.57  64
   0   2 -24   -2.27    7.76  64
   1   4  15   -1.47    4.98  64
   1   6  18  223.20    9.41  64
   2   1 -14   -2.15    4.79  64
   2   2 -20  190.71    6.99  64
   2   2   7    0.23    3.76  64
   2   5  15    0.65    6.16  64
   3   2 -17    5.60    4.78  64
   3   3   8    0.21    4.83  64
   3   4  11   -2.34    5.01  64
   3   5  13  194.35    7.70  64
   4   2 -11   -0.25    4.68  64
   4   2 -10   23.02    4.87  64
   4   3 -18    2.99    6.10  64
   4   4   8  866.19   12.43  64
   4   6  12   38.37    6.85  64
   5   3 -12    2.55    4.86  64
   5   4 -18  110.03    7.09  64
   6   4 -11   -0.56    5.22  64
   6   4 -10  560.15    9.69  64
  -8   2  16   94.87    5.38  64
  -7   1  13    0.17    3.49  64
  -5   1  13  114.18    4.48  64
  -4   4  20   23.29    4.82  64
  -3   2  15   -0.54    3.37  64
  -1   2  13    0.08    3.37  64
   0   1 -20   -1.39    3.46  64
   0   5  18    5.76    4.45  64
   1   1 -18    1.61    3.35  64
   2   3 -24   -0.20    5.58  64
   6   5 -17   31.96    6.08  64
  -5  -1   0    0.02    5.89  63
   5   3  -2    0.98    6.75  64
   4   2  -3    0.42    4.55  64
   6   4  -4  237.25    9.60  64
 -10   0   5   -0.55    6.48  65
 -10   1  11   96.81    7.22  65
  -9   1  12   -1.46    6.29  65
  -7  -1 -10   -0.90    4.97  65
  -7   0 -19    5.68    7.73  65
  -7   2  16   55.45    6.57  65
  -6  -1 -11  283.44    7.91  65
  -6   1  13  225.40    6.43  65
  -6   2  16  168.76    7.01  65
  -5  -1 -11    2.64    4.72  65
  -5   2  16  432.68    7.56  65
  -4  -1 -10   -0.04    4.78  65
  -4   3  18   -3.24    6.19  65
  -3  -1  -7  178.58    6.47  65
  -3  -1  -6    0.46    3.75  65
  -3   0 -19   -3.26    5.55  65
  -2   0 -18   40.08    5.16  65
  -2   1 -23  470.75    8.79  65
  -2   2  14   31.76    4.98  65
  -2   5  20    3.57    7.80  65
  -1   0 -16   -2.30    4.74  65
  -1   1 -22    3.04    6.17  65
  -1   1   9   14.36    3.83  65
  -1   5  19   22.22    6.53  65
   0   0 -13   -3.33    4.85  65
   0   3  14    0.31    4.83  65
   1   2 -23    4.36    6.29  65
   2   1 -15  473.84    7.53  65
   2   2 -21   -2.51    6.14  65
   2   4  13   -1.65    4.88  65
   2   6  16  107.39    8.10  65
   3   3 -22    3.89    6.36  65
   3   6  14  159.21    7.77  65
   4   2 -12  574.42    8.44  65
   4   3 -19   61.62    6.52  65
   4   5  10   -1.24    5.08  65
   5   3 -13  159.81    6.24  65
   5   4 -19    0.31    6.46  65
   6   4 -12   15.13    6.24  65
  -9   2  15    3.42    5.40  65
  -5   0 -20    2.86    4.49  65
  -5   0   8    0.75    3.26  65
  -5   4  20    0.79    5.44  65
  -4   1  12   -2.01    3.45  65
  -3   1 -24    3.00    5.47  65
  -3   4  19    4.41    4.34  65
   0   1   7  401.95    7.68  65
   0   2 -25    0.97    5.61  65
   0   4  16  404.22    6.53  65
   3   2 -18   62.38    4.02  65
   5   3 -14   -3.03    3.63  65
  -8  -1  -5   28.91   10.05  63
  -8  -1  -6   -0.77    7.87  64
  -8  -1  -7  385.60   13.20  65
  -6  -1   0   -0.24    6.72  65
  -3  -1  -5  182.71    7.94  65
   6   7   6    0.72    9.97  65
 -11   1   9    4.65    7.76  66
  -8   1  12    1.84    6.20  66
  -7  -1 -11  117.82    6.66  66
  -7   0   8   -0.66    4.87  66
  -7   3  18    3.03    6.35  66
  -6  -1 -12    1.34    4.99  66
  -6   0 -20    1.77    7.77  66
  -6   0   8 1895.10   14.89  66
  -6   3  18    3.89    6.17  66
  -5  -1 -12    0.80    4.83  66
  -5   3  18    0.99    6.19  66
  -4  -1 -11   24.00    4.97  66
  -4   0 -20  417.03    8.67  66
  -4   2  15    2.46    4.83  66
  -3  -1  -9  428.14    8.14  66
  -3  -1  -8    0.50    3.78  66
  -3   3  17  456.54    7.52  66
  -2   0   5   -0.01    4.19  66
  -2   4  18  230.83    7.45  66
  -1   0 -17    3.20    4.73  66
  -1   0   3    2.06    5.10  66
  -1   3  15   51.68    5.22  66
  -1   4  17   -6.84    6.06  66
   0   0 -14  875.16    9.41  66
   0   1 -21    5.66    6.16  66
   0   2  11   -1.72    4.33  66
   1   1 -19   -0.21    4.80  66
   1   2   9   -1.19    3.74  66
   1   3  12    0.91    4.74  66
   1   5  16   -5.36    6.28  66
   2   1 -16   -1.74    4.81  66
   2   3  10    0.71    4.88  66
   3   3 -23  126.27    8.46  66
   4   2 -13    0.91    4.76  66
   6   4 -13    0.42    6.25  66
  -3   0 -20    1.09    4.32  66
  -3   1  11   44.85    3.73  66
  -3   5  20    3.99    5.60  66
  -2   0 -19   -4.25    3.50  66
  -2   1 -24    1.95    5.46  66
  -2   1  10   -1.59    2.60  66
  -2   3  16   -0.57    3.53  66
  -1   1 -23    2.89    4.42  66
   1   2 -24  163.50    6.51  66
   1   6  17    0.43    5.56  66
   2   2 -22  501.05    7.60  66
   3   2 -19   -2.62    3.56  66
   4   2 -14    5.45    3.51  66
   4   3 -20    3.95    4.45  66
   5   3 -15   51.36    4.03  66
   5   4 -20   -2.42    5.55  66
   6   4 -14  364.62    7.37  66
  -8  -1  -8   -0.01    7.07  66
   6   4  -3   -0.51    7.04  66
 -11   0   2    1.16    7.78  66
  -3  -1  -4    0.11    4.57  66
   4   3   4   -0.17    5.95  66
 -10   1  10    2.03    6.31  67
  -9   0   6    0.40    5.00  67
  -9   1  11   21.97    6.20  67
  -8   0   7   -1.11    4.87  67
  -8   2  15    5.33    6.20  67
  -7   1  12    2.79    4.84  67
  -6  -1 -13  527.20    9.38  67
  -6   0 -21   -6.90    7.96  67
  -6   1  12   -1.52    4.86  67
  -5  -1 -13    2.82    4.81  67
  -5   0 -21   -5.25    6.43  67
  -5   1  12    0.05    4.74  67
  -5   2  15    2.10    4.94  67
  -4  -1 -12   -1.85    4.74  67
  -4   0 -21   -1.87    6.41  67
  -4   0   7   -0.01    3.71  67
  -4   4  19   -6.19    6.32  67
  -3  -1 -10   -0.46    4.74  67
  -3   2  14   81.29    5.24  67
  -2   5  19    2.83    6.44  67
  -1   0 -18    1.50    4.78  67
  -1   2  12  117.82    5.73  67
   0   0 -15   -0.27    4.69  67
   0   1 -22   -0.04    6.10  67
   0   5  17   -2.98    6.29  67
   1   0  -9   -0.01    3.70  67
   1   0  -8    1.63    3.70  67
   1   0  -7    0.64    3.92  67
   1   1 -20    1.38    4.83  67
   1   4  14  114.26    5.76  67
   2   1 -17    8.25    4.75  67
   2   5  14   -2.35    6.14  67
   3   1  -9  158.64    5.46  67
   3   1  -8    0.63    3.72  67
   3   1  -7  423.73    8.06  67
   3   4  10  573.41    9.43  67
   3   5  12    0.41    5.05  67
   4   6  11    0.80    6.31  67
   5   3 -16    1.93    5.99  67
   6   4 -15   -1.47    6.41  67
  -7   2  15   -0.54    4.23  67
  -6   2  15    1.10    3.46  67
  -4   3  17  360.11    6.00  67
  -3  -1 -11  382.39    7.15  67
  -3   0   6    0.06    2.58  67
  -2   2  13   -3.05    3.45  67
  -1   5  18    0.85    4.56  67
   0   6  18   17.34    5.70  67
   1   0 -10   -0.41    2.58  67
   1   0  -6    0.76    3.01  67
   3   1 -10    0.23    2.58  67
   3   2 -20  175.47    5.48  67
   4   2 -15    0.46    3.35  67
   4   3 -21  732.89    8.94  67
  -7  -1  -1  188.86   13.48  66
   7   6  -2   88.16   13.43  66
  -8  -1  -9  177.90   10.78  67
 -10   0   4  132.09    9.14  67
  -7  -1 -12    0.41    7.02  67
   4   2  -2  843.09   17.31  67
   5   6   8  327.40   11.00  67
 -11   1   8    2.78    7.79  68
 -10   2  13   -4.89    7.87  68
  -9   2  14    2.27    6.41  68
  -8  -1 -10   -0.47    6.19  68
  -8   3  17  278.50    9.36  68
  -7   0   7   -0.67    4.77  68
  -6  -1 -14    2.08    4.94  68
  -6   4  19   -0.93    7.76  68
  -5  -1 -14    1.00    4.82  68
  -5   3  17   22.68    6.19  68
  -5   4  19    3.89    6.32  68
  -4  -1 -13    2.82    4.66  68
  -3  -1 -12   -0.03    4.78  68
  -3   0 -21    1.58    6.18  68
  -3   4  18   24.87    6.07  68
  -2   0 -20   83.60    6.61  68
  -1   1 -24    6.60    6.32  68
   0   0 -16 1412.95   11.10  68
   0   3  13  400.79    7.38  68
   1   0 -11    0.66    3.65  68
   1   2 -25    8.54    7.80  68
   2   2 -23   -3.70    6.37  68
   2   4  12   25.95    5.07  68
   2   6  15    7.92    6.30  68
   3   1 -12    1.34    4.69  68
   3   1 -11   44.99    5.03  68
   3   1  -6   -0.41    3.74  68
   3   3   7  122.11    6.33  68
   3   6  13    2.08    6.39  68
   4   2 -16    8.24    4.90  68
   4   4   7   -0.52    4.90  68
   5   3 -17   17.74    6.24  68
   5   7   9   24.66    8.31  68
   6   4 -16   24.27    6.42  68
   7   5 -12   -1.31    6.56  68
   7   5 -11  209.90    8.35  68
   7   5 -10   -0.34    6.45  68
   7   5  -9   35.11    6.93  68
   7   5  -8    1.66    6.38  68
  -8   1  11    0.17    3.63  68
  -7   3  17   42.50    4.88  68
  -6   3  17   20.26    4.38  68
  -5   0 -22   -0.74    5.60  68
  -5   0   7    0.39    3.28  68
  -4   1  11 2010.86   13.15  68
  -3   3  16   -1.70    3.51  68
  -2   4  17   -1.62    4.29  68
  -1   0 -19   -0.05    3.42  68
  -1   1   8    1.43    2.56  68
   0   1 -23  167.76    5.62  68
   0   4  15    0.29    3.52  68
   1   0 -12    0.13    2.60  68
   1   0  -5   -0.63    3.22  68
   1   1 -21   88.18    4.97  68
   2   1 -18   -0.14    3.48  68
   3   2   3    0.16    5.31  68
 -11   0   1   -1.01    7.84  68
  -7  -1 -13   25.50    7.67  68
   5   5   6   -0.57    6.11  68
   6   6   4    1.96    7.69  68
   7   5  -7  187.82    9.80  68
 -10   1   9  169.69    7.75  69
  -9   0   5    0.52    4.95  69
  -9   1  10   -3.01    6.14  69
  -8  -1 -11   26.40    6.61  69
  -8   0   6   94.59    6.03  69
  -8   2  14  147.51    7.17  69
  -6   0   7    1.60    4.99  69
  -5  -1 -15   61.16    5.43  69
  -4  -1 -14    3.22    4.77  69
  -4   0 -22  414.89    9.02  69
  -4   2  14    6.72    4.81  69
  -3  -1 -13  231.21    6.63  69
  -3   5  19  230.89    8.39  69
  -2   0 -21   -4.45    6.14  69
  -2   3  15  387.95    7.18  69
  -1   3  14    0.14    4.79  69
  -1   4  16   -0.72    4.94  69
   0   0 -17   -2.99    4.91  69
   0   2  10 2450.35   15.45  69
   1   0 -13    1.51    4.62  69
   1   1   4    0.11    4.42  69
   1   5  15  451.29    8.70  69
   1   6  16    7.48    6.56  69
   2   2 -24   32.70    7.81  69
   2   2   6  669.12   10.99  69
   3   1 -13   28.80    4.85  69
   3   1  -5   14.67    4.08  69
   3   2 -21   -5.15    6.20  69
   4   2 -17    0.62    4.92  69
   4   3 -22  -11.76    7.82  69
   4   5   9   -1.18    5.01  69
   5   3 -18    3.30    6.08  69
   6   4 -17   -0.99    6.52  69
   7   5 -14   -0.42    7.97  69
   7   5 -13   17.78    6.82  69
  -7   1  11   64.17    4.12  69
  -5   1  11  155.06    4.80  69
  -5   2  14  263.81    5.48  69
  -4   4  18   -4.72    4.29  69
  -3   0 -22    2.88    4.36  69
  -3   1  10   -0.02    2.57  69
  -2  -1  -9   17.33    2.97  69
  -2  -1  -8   -0.74    3.90  69
  -2   1   9 1613.14   12.63  69
  -1   0 -20   -1.98    3.50  69
  -1   1 -25    1.35    5.55  69
   1   1 -22    0.07    4.35  69
   1   3  11  191.94    5.32  69
   2   1 -19  479.93    6.68  69
   3   1 -14    0.25    3.27  69
   7   5  -6   -0.98    7.66  69
 -11   1   7    4.82    7.79  70
 -10   0   3   -1.95    6.25  70
 -10   2  12   38.62    8.00  70
  -9   2  13   -6.05    6.39  70
  -8  -1 -12   -0.57    6.17  70
  -8   3  16   10.98    7.11  70
  -7  -1 -14   -0.59    6.09  70
  -7   2  14   29.06    6.24  70
  -6  -1 -15   95.92    6.93  70
  -6   1  11  241.60    6.60  70
  -6   2  14  974.19    9.80  70
  -5  -1 -16   -2.17    4.91  70
  -5   4  18  106.33    6.90  70
  -4  -1 -15  130.50    5.95  70
  -4   0 -23   -3.28    7.85  70
  -4   3  16   -1.50    4.91  70
  -4   5  19   -1.08    7.91  70
  -3  -1 -14   -2.06    4.71  70
  -3   2  13   -0.54    4.70  70
  -2  -1 -11 2971.63   17.77  70
  -2  -1 -10   -0.43    3.76  70
  -2   5  18    0.83    6.36  70
  -1   2  11   -4.12    4.73  70
  -1   5  17  188.11    7.26  70
  -1   6  18  724.81   11.69  70
   0   0 -18  109.90    5.49  70
   0   1 -24    4.51    6.31  70
   0   1   6    0.51    4.07  70
   0   5  16   -5.67    6.18  70
   0   6  17    0.05    7.28  70
   1   0 -14    2.83    4.62  70
   1   2   8  151.92    5.59  70
   1   4  13   -0.68    4.78  70
   2   3   9    3.87    4.84  70
   2   5  13    7.54    5.04  70
   3   1 -15   26.24    4.90  70
   3   2 -22   83.25    6.83  70
   3   5  11    2.01    4.99  70
   4   2 -18   64.65    5.35  70
   4   3 -23   14.46    8.02  70
   4   6  10  183.53    8.17  70
   4   7  11    7.28    7.99  70
   5   3 -19   72.98    6.68  70
   6   4 -18   82.25    7.95  70
   7   5 -15  124.45    8.85  70
  -7   3  16    2.13    4.35  70
  -6   4  18   78.23    5.29  70
  -5   3  16   -3.56    4.24  70
  -4   0   6  747.40    9.98  70
  -3   4  17   -0.18    4.20  70
  -2  -1 -12   -0.43    3.52  70
  -2   0 -22    3.26    4.32  70
  -2   2  12 2674.41   14.75  70
   1   0 -15    2.95    3.28  70
   1   0  -4    0.41    3.42  70
   2   1 -20    1.24    3.42  70
   2   2 -25   -2.09    5.69  70
   2   6  14   17.25    4.75  70
  -3  -1  -3   27.15    6.35  70
   6   7   5   47.43   10.35  70
 -10   1   8   -0.75    6.24  71
  -9   3  15   21.89    7.91  71
  -8  -1 -13  368.46    9.91  71
  -8   1  10   -0.47    4.94  71
  -8   2  13    0.11    6.15  71
  -7  -1 -15   14.70    6.23  71
  -7   0   6    0.48    4.73  71
  -6  -1 -16   -1.84    6.11  71
  -6   3  16   -4.31    6.13  71
  -4  -1 -16    0.15    4.79  71
  -3  -1 -15   11.64    4.92  71
  -3   0 -23   -2.38    6.41  71
  -3   3  15   85.14    5.36  71
  -2  -1 -13 1398.15   12.02  71
  -2  -1  -6   -0.11    3.81  71
  -2   0   4   58.57    5.50  71
  -2   4  16  327.54    6.96  71
  -1   0 -21   -6.46    6.13  71
   0   0 -19   -0.97    4.80  71
   0   1 -25  168.39    8.52  71
   0   3  12    1.38    4.64  71
   0   4  14  191.58    6.31  71
   1   0 -16    2.32    4.79  71
   1   1 -23  164.53    7.13  71
   2   4  11    1.32    4.84  71
   3   1 -16   -2.11    4.76  71
   3   1  -4   -0.63    3.76  71
   3   2 -23   -2.60    6.37  71
   3   4   9    1.99    4.81  71
   3   6  12    4.95    6.21  71
   4   2 -19    0.83    5.99  71
   5   3 -20   -3.86    6.31  71
   6   4 -19    0.18    7.81  71
  -9   1   9   25.43    4.52  71
  -5  -1 -17   -0.96    4.28  71
  -4   1  10   -0.94    3.35  71
  -4   2  13    0.38    3.38  71
  -3   0   5    0.75    2.66  71
  -3   5  18   -0.22    4.54  71
  -1   4  15    3.72    3.40  71
   2   1 -21   30.90    4.44  71
   3   1 -17  442.81    6.54  71
   5   3  -1   49.77    9.89  70
   6   4  -2  354.24   14.90  70
 -11   0   0   -1.24    9.06  71
   5   4   3    0.00    7.11  71
   7   5  -5   75.66   10.01  71
   5   6   7   -0.40    7.72  71
   5   7   8   -0.73    9.62  71
 -11   1   6   -1.23    7.83  72
  -9   0   4   -1.17    4.96  72
  -9   2  12   -3.44    6.34  72
  -8  -1 -14    1.19    6.32  72
  -8   0   5   -1.62    4.88  72
  -8   3  15    5.33    6.38  72
  -7  -1 -16   -1.10    6.23  72
  -7   1  10   -0.17    4.89  72
  -7   2  13   -5.81    4.96  72
  -6  -1 -17    6.37    6.21  72
  -6   0   6  493.71    9.00  72
  -5   0   6    0.27    3.72  72
  -4  -1 -17    6.07    5.03  72
  -4   4  17   -7.02    6.16  72
  -3  -1 -16   -1.56    4.78  72
  -3   0 -24   -1.52    7.78  72
  -2  -1 -14   -2.81    4.98  72
  -2  -1  -5   32.80    4.61  72
  -2   0 -23    6.93    6.19  72
  -2   3  14    5.06    4.71  72
  -2   6  18  127.51    8.76  72
  -1   0 -22   -6.12    6.14  72
  -1   3  13    8.09    4.80  72
   0   0 -20  928.57    9.42  72
   1   0 -17    1.10    4.80  72
   1   1 -24   -0.45    6.38  72
   1   5  14   -3.12    5.52  72
   1   6  15   -2.83    6.45  72
   3   2 -24   32.42    7.81  72
   4   2 -20   74.93    6.53  72
   5   3 -21   -3.31    7.16  72
   6   3 -12    0.82    4.96  72
   6   3 -11   31.51    5.21  72
   6   3 -10    0.53    4.91  72
 -10   2  11   -2.96    5.57  72
  -7   4  17   -5.65    5.61  72
  -6   1  10   -0.37    3.34  72
  -6   2  13   -0.79    3.48  72
  -5   1  10   -0.10    3.36  72
  -5   2  13    0.52    3.43  72
  -5   4  17   -7.45    4.40  72
  -4   3  15  913.84    8.74  72
  -4   5  18   -3.36    4.55  72
  -3  -1 -17    2.02    3.45  72
  -3   1   9  171.02    4.75  72
  -2  -1 -15  985.91    9.50  72
  -2   5  17  136.54    5.51  72
  -1   1   7  693.43    9.42  72
   0   2   9    0.75    2.59  72
   0   5  15  152.08    5.48  72
   2   1 -22    2.52    4.28  72
   3   1 -18    0.26    3.53  72
   5   2 -12    9.01    3.49  72
   5   2 -11   -0.36    3.47  72
   5   2 -10  263.41    6.13  72
   6   3 -13   70.37    4.35  72
 -10   0   2  213.09    8.78  73
  -8  -1 -15   11.26    6.56  73
  -7  -1 -17   38.77    6.71  73
  -7   3  15   24.64    6.42  73
  -6  -1 -18    1.10    6.28  73
  -6   4  17   -4.42    6.41  73
  -5  -1 -18   -0.85    6.15  73
  -5   3  15   52.63    5.27  73
  -5   5  18    7.65    7.83  73
  -4  -1 -18    0.54    6.12  73
  -3   2  12   67.57    5.20  73
  -3   4  16    2.07    5.58  73
  -2  -1 -16    1.07    4.85  73
  -2   0 -24    6.53    7.68  73
  -2   1   8   -0.46    3.69  73
  -1   0 -23    3.33    6.09  73
  -1   5  16   -1.93    6.25  73
  -1   6  17   -9.09    7.49  73
   0   0 -21    0.98    6.12  73
   0   6  16   77.31    7.01  73
   1   0 -18   -1.18    4.84  73
   1   1 -25   43.90    8.10  73
   1   3  10   -2.11    4.84  73
   1   4  12  575.34    8.54  73
   2   5  12   -0.86    5.05  73
   2   7  14   -5.55    8.04  73
   3   1 -19   78.76    5.51  73
   3   3   6   -0.64    4.81  73
   4   2 -21   -9.80    6.34  73
   4   4   6   60.27    5.81  73
   4   5   8    0.47    4.85  73
   4   7  10    0.84    7.82  73
   5   2 -14  282.78    6.85  73
   5   2 -13    0.04    4.86  73
   5   2  -9   -0.52    4.83  73
   5   3 -22    3.89    7.79  73
   6   3 -15    7.41    6.04  73
   6   3 -14   -1.89    5.70  73
   6   3  -9    1.32    4.94  73
   6   3  -8    0.45    4.96  73
  -9   3  14   -6.27    5.61  73
  -8   1   9  303.46    6.40  73
  -6   3  15   -0.32    4.28  73
  -3  -1 -18    3.03    3.55  73
  -2   2  11   -1.06    3.42  73
  -1  -1 -12    0.36    3.34  73
  -1  -1 -11    8.72    2.72  73
  -1  -1 -10    0.25    2.62  73
  -1   2  10   45.00    3.34  73
   1   0 -19   -1.67    3.52  73
   2   0 -11   -0.15    2.64  73
   2   1 -23   49.54    4.81  73
   2   6  13    0.98    4.35  73
   3   7  12    0.52    5.55  73
   4   2 -22    4.94    4.44  73
   5   2 -15    1.52    3.59  73
   5   2  -8   52.26    4.23  73
   6   3 -16    0.19    4.40  73
  -6  -1  -1   19.21    8.93  72
  -9  -1  -9   26.00    9.34  73
 -11   0  -1    0.98    7.83  73
  -9  -1 -11   38.98    8.44  73
  -9  -1 -10    0.72    7.63  73
   5   5   5  269.45    9.86  73
 -10   1   7   40.87    6.53  74
  -9   1   8   -2.71    6.15  74
  -8  -1 -16   -2.66    7.86  74
  -8   2  12    3.03    6.03  74
  -7  -1 -18    2.03    7.59  74
  -7   0   5   -1.08    4.80  74
  -6  -1 -19  167.91    7.57  74
  -5  -1 -19   57.53    6.81  74
  -4  -1 -19    4.30    6.17  74
  -3   3  14    3.05    4.78  74
  -3   5  17  220.32    7.67  74
  -2  -1 -17  757.53    8.98  74
  -2   4  15   -3.32    4.96  74
  -1  -1 -13  848.94    9.57  74
  -1  -1  -9    0.84    3.73  74
  -1   0   2    0.84    5.43  74
   0   0 -22   65.97    6.42  74
   0   4  13    0.06    4.88  74
   1   0  -3    2.07    5.21  74
   1   2   7   -0.04    3.74  74
   2   0 -14  126.05    5.55  74
   2   0 -13   -0.66    4.70  74
   2   0 -12 1251.35   11.02  74
   2   0 -10  313.34    6.50  74
   2   0  -9   -0.44    3.71  74
   2   2   5   -0.16    3.83  74
   2   3   8   -0.28    4.94  74
   3   1 -20   -3.71    6.08  74
   3   1  -3  378.55   10.21  74
   3   5  10    0.40    4.92  74
   3   6  11    0.34    6.30  74
   4   6   9   -2.15    6.29  74
   5   2 -16  447.86    7.68  74
   6   3 -17   18.69    6.32  74
   7   4 -14   34.43    6.67  74
   7   4 -13    1.79    6.30  74
   7   4 -12  344.78    9.02  74
   7   4 -11    2.42    6.15  74
  -8   3  14    1.93    4.42  74
  -4   0   5    0.04    2.74  74
  -4   1   9 1011.87    9.92  74
  -4   2  12  563.30    7.32  74
  -4   4  16    5.71    4.21  74
  -3  -1 -19  311.96    6.46  74
  -2   0 -25   -2.45    5.52  74
  -1  -1 -14   -0.13    3.42  74
  -1  -1  -8   -0.05    2.65  74
  -1   0 -24   -0.73    4.57  74
  -1   4  14  837.06    8.61  74
   0   3  11    1.83    3.35  74
   1   0 -20    0.83    3.51  74
   2   0 -15   -0.82    3.41  74
   2   1 -24   -1.10    4.48  74
   4   2 -23   -2.96    5.49  74
   5   2 -17    1.60    3.52  74
  -9  -1  -8   -1.52    9.78  73
   7   5  -4   -0.03    8.79  74
  -9  -1 -12   -2.11    7.80  74
   6   3  -7   20.49    6.34  74
 -11   1   5   -1.87    7.85  75
 -10   2  10   16.71    6.68  75
  -9   0   3    1.31    4.90  75
  -9   2  11    2.61    6.12  75
  -8  -1 -17   91.79    8.70  75
  -7  -1 -19   -3.34    7.83  75
  -7   1   9   38.89    5.16  75
  -7   2  12    7.69    4.88  75
  -7   4  16   72.25    6.96  75
  -6  -1 -20   -2.44    7.75  75
  -6   2  12  556.50    8.12  75
  -6   4  16   34.67    6.23  75
  -5  -1 -20   -2.59    6.33  75
  -5   2  12    7.43    4.94  75
  -5   4  16  140.46    6.99  75
  -4  -1 -20   -4.67    6.19  75
  -4   3  14   -0.49    4.92  75
  -4   5  17   30.87    6.53  75
  -2  -1 -18    3.29    4.84  75
  -2   3  13  638.78    8.45  75
  -2   5  16    3.45    6.13  75
  -2   6  17   -3.82    7.79  75
  -1  -1 -15   37.26    4.87  75
  -1   3  12    0.04    4.73  75
   0   0 -23   -3.47    6.17  75
   0   1   5   68.69    5.48  75
   1   5  13  216.83    6.57  75
   1   6  14  178.60    7.58  75
   2   0 -16 1250.71   10.53  75
   2   0  -8  351.58    7.12  75
   2   4  10  136.41    6.02  75
   3   1 -21   -0.51    6.16  75
   3   4   8    4.85    4.81  75
   4   1 -14   -4.62    4.82  75
   4   1 -13   15.30    4.80  75
   4   1 -12    0.24    4.90  75
   4   1 -11 2017.88   14.15  75
   4   1 -10   -3.97    4.81  75
   5   2 -18    3.00    6.03  75
   5   2  -7   -0.04    4.81  75
   6   3 -19   16.51    6.51  75
   6   3 -18    9.67    6.14  75
   7   4 -16   83.21    7.10  75
   7   4 -15    0.73    6.42  75
   7   4 -10   63.18    6.98  75
   7   4  -9    1.58    6.18  75
  -9   3  13   12.78    4.71  75
  -7   3  14    1.03    4.30  75
  -6   1   9    2.21    3.35  75
  -5   1   9   26.98    3.58  75
  -5   5  17   67.84    5.21  75
  -3  -1 -20    0.34    4.23  75
  -1  -1 -16   -1.71    3.39  75
  -1  -1  -7    4.99    2.73  75
  -1   0 -25    1.81    5.45  75
  -1   5  15  209.06    5.91  75
  -1   6  16    6.05    4.46  75
   0   5  14    0.55    3.45  75
   0   6  15    0.46    4.48  75
   1   0 -21   -1.90    4.21  75
   2   0 -17   -1.39    3.52  75
   2   1 -25   44.22    6.00  75
   3   1 -22    4.33    4.37  75
   4   1 -15  609.25    7.53  75
   4   2 -24   -2.14    5.52  75
   5   2 -19    3.27    4.25  75
   7   4 -17   -5.49    5.66  75
  -5  -1  -1  114.94   12.33  73
   4   3   3  549.57   15.21  75
   6   6   3   -0.56    8.88  75
  -9  -1 -13   -0.74    9.49  75
  -8   0   4  141.33    7.39  75
  -2  -1  -4    0.89    4.95  75
   5   7   7    0.16    9.65  75
   6   7   4   -2.58    9.72  75
 -10   0   1   -0.94    6.14  76
 -10   1   6    1.63    6.23  76
  -9  -1 -14    0.98    7.71  76
  -8   1   8   -0.26    4.86  76
  -8   2  11    0.34    6.01  76
  -6   0   5   -0.84    5.04  76
  -6   3  14   -0.39    4.95  76
  -6   5  17   43.28    8.13  76
  -5  -1 -21    1.74    7.09  76
  -5   0   5    1.03    3.71  76
  -5   3  14   -4.96    4.91  76
  -4  -1 -21   81.63    6.84  76
  -3   2  11   -1.04    4.73  76
  -3   4  15   -1.10    4.85  76
  -3   6  17   -0.95    7.79  76
  -2  -1 -19  102.02    5.58  76
  -1  -1 -17    4.23    4.80  76
   0   0 -24   26.22    6.32  76
   2   0 -18 1589.18   11.56  76
   2   0  -7    0.86    3.76  76
   2   7  13   57.94    8.52  76
   4   1 -17 1441.08   11.34  76
   4   1 -16   -4.46    4.80  76
   4   1  -9 1083.77   11.43  76
   5   2  -6  414.82    9.17  76
   5   6   6   10.38    6.38  76
   6   3 -20    2.96    7.72  76
   6   3  -6   -1.05    4.88  76
 -11   2   8    1.10    5.52  76
  -8   4  15   -1.42    5.56  76
  -3  -1 -21   29.88    4.60  76
  -3   0   4    1.79    2.79  76
  -3   1   8    0.66    2.54  76
  -3   3  13  430.06    6.52  76
  -3   5  16    3.15    4.40  76
  -2  -1 -20   -1.76    4.27  76
  -1  -1 -18    0.60    3.31  76
   1   0 -22   -1.04    4.19  76
   2   5  11  819.03    9.39  76
   3   1 -23  199.69    5.91  76
   5   2 -20    3.31    4.33  76
   4   2  -1    0.04    5.96  75
   7   4  -8  231.34    9.68  76
 -11   1   4    2.14    7.02  77
 -10   2   9    0.88    6.29  77
  -9   1   7   29.38    6.20  77
  -9   2  10   14.20    6.36  77
  -8   3  13  291.48    8.06  77
  -7   4  15   -4.81    6.39  77
  -5  -1 -22   -3.90    7.83  77
  -4  -1 -22   -3.12    6.44  77
  -4   4  15    0.23    5.51  77
  -2   0   3    0.50    4.57  77
  -2   2  10   -0.25    3.71  77
  -2   4  14   47.52    5.18  77
  -1  -1  -6   -0.42    3.96  77
   0  -1 -13 1186.05   10.76  77
   0  -1 -12   -1.71    3.68  77
   0   0 -25    3.20    7.76  77
   0   2   8 1459.99   13.05  77
   0   7  15  266.66    9.44  77
   1   0 -23    1.27    6.13  77
   1   1   3  736.53   15.32  77
   1   3   9 1009.06   11.02  77
   1   4  11   -2.39    5.00  77
   1   7  14    3.18    7.90  77
   2   0 -19    2.65    5.12  77
   2   6  12  159.12    7.42  77
   3   7  11   25.37    8.11  77
   4   1 -18    3.56    5.06  77
   4   1  -8    0.51    3.76  77
   4   5   7    9.30    5.11  77
   4   7   9   63.59    7.94  77
   5   2 -21   -2.71    6.43  77
   6   3 -21   14.63    8.05  77
  -7   2  11   -2.51    3.53  77
  -6   4  15   -3.44    4.50  77
  -5   4  15    2.47    4.30  77
  -4   2  11    1.15    3.30  77
  -4   5  16   -2.43    4.48  77
  -3  -1 -22   -2.76    4.49  77
  -2  -1 -21  415.08    7.04  77
  -2   1   7  677.21    8.92  77
  -2   5  15   18.30    4.47  77
  -2   6  16   72.07    5.17  77
  -1  -1 -19  214.18    5.18  77
  -1   1   6    1.95    2.82  77
  -1   2   9    0.88    2.59  77
  -1   4  13    0.15    3.53  77
   0  -1 -15    4.30    3.40  77
   0  -1 -14   -0.02    3.45  77
   0  -1 -11    9.08    2.76  77
   0   4  12  223.38    5.42  77
   2   0 -20 1149.37    9.53  77
   2   0  -6 3382.47   21.34  77
   3   1 -24   -3.02    4.50  77
   4   1 -19  703.37    7.88  77
  -7  -1  -2    0.80    9.51  75
 -11   0  -2    0.81   10.31  77
 -10   3  11    2.30    7.84  78
  -9   0   2    0.17    4.90  78
  -9   3  12   -0.35    6.29  78
  -7   0   4   -1.00    4.71  78
  -7   1   8   -1.42    4.76  78
  -7   3  13   98.76    6.79  78
  -6   2  11   -3.56    5.10  78
  -6   5  16    1.86    7.73  78
  -5   2  11   -0.77    4.81  78
  -5   5  16    1.99    6.33  78
  -4  -1 -23   14.96    7.87  78
  -4   1   8    0.49    3.78  78
  -4   3  13   59.59    5.28  78
  -2   3  12    2.90    4.76  78
  -1  -1 -20   -3.52    4.97  78
  -1   6  15   -2.06    6.43  78
   0  -1 -16    3.50    4.66  78
   0  -1 -10    0.58    3.66  78
   0   6  14   14.29    6.36  78
   1   0 -24   -1.60    6.27  78
   1   5  12   -2.24    4.98  78
   1   6  13    4.70    6.17  78
   3   5   9  380.35    8.28  78
   3   6  10  320.67    8.62  78
   4   1 -20    1.95    6.08  78
   4   1  -7  299.86    7.12  78
   4   6   8  203.99    8.19  78
   5   2 -22   51.92    7.43  78
   7   4  -7   -1.82    5.06  78
  -8   4  14    5.05    5.38  78
  -6   3  13   66.15    4.15  78
  -5   3  13  163.39    4.78  78
  -3  -1 -23    1.77    4.49  78
  -3   4  14  347.09    6.17  78
  -2  -1 -22   -0.64    4.47  78
  -1   3  11  178.49    5.01  78
  -1   5  14   -1.94    3.46  78
   0  -1 -17  412.08    6.31  78
   0  -1  -9  272.84    5.82  78
   0   3  10   -0.22    3.33  78
   0   5  13  289.81    5.94  78
   2   0 -21   -0.64    4.30  78
   3   1 -25    3.77    5.58  78
   4   1 -21  806.99    8.57  78
   5   2 -23   -2.85    5.60  78
  -9  -1  -7   56.94   13.82  76
   6   3  -5    7.12    6.12  78
 -11   2   7   -0.07    7.80  79
 -10   1   5   56.79    6.73  79
  -8   0   3    0.15    4.76  79
  -8   1   7  934.72   10.83  79
  -8   2  10  241.37    6.84  79
  -6   1   8    0.03    4.69  79
  -5   1   8    0.80    4.63  79
  -4   0   4 3201.39   22.35  79
  -3   5  15   31.06    6.40  79
  -3   6  16    4.98    6.34  79
  -1  -1 -21   51.63    6.31  79
   0  -1 -18   -0.75    4.78  79
   1   0 -25   -5.92    7.78  79
   2   0 -22   87.23    6.62  79
   2   3   7 3030.37   20.09  79
   2   4   9   -1.68    4.70  79
   2   7  12   -4.77    7.33  79
   3   0 -15   -1.06    4.66  79
   3   0 -14    0.61    4.60  79
   3   0 -13   -1.01    4.62  79
   3   3   5  119.65    6.01  79
   4   4   5    1.38    4.76  79
   5   2  -5   -0.13    4.76  79
   8   5 -12    3.51    7.97  79
 -10   2   8   22.32    4.90  79
  -9   1   6   -0.15    4.25  79
  -9   2   9    2.79    4.30  79
  -8   3  12    0.55    4.29  79
  -7   4  14   34.61    4.68  79
  -4   4  14   39.68    3.85  79
  -4   6  16   85.10    6.25  79
  -3  -1 -24    1.29    5.47  79
  -3   2  10  321.41    5.95  79
  -3   3  12   -1.10    3.45  79
  -2  -1 -23  447.65    7.39  79
  -1   7  15   41.79    6.04  79
   0  -1 -19  221.63    5.17  79
   1   2   6   76.99    4.20  79
   1   7  13  202.96    7.05  79
   3   0 -17   -1.07    3.39  79
   3   0 -16   -2.31    3.39  79
   3   0 -12    1.32    3.21  79
   4   1 -22   -3.52    4.40  79
 -10   0   0   71.56    8.65  79
   8   5 -11   16.65    9.68  79
 -11   1   3   11.62    6.52  80
  -9   3  11   78.79    6.93  80
  -7   2  10  272.09    6.71  80
  -7   5  15  107.04    8.77  80
  -6   0   4 5420.77   28.00  80
  -6   4  14  383.41    8.27  80
  -5   0   4   -0.44    3.76  80
  -5   4  14   20.20    6.16  80
  -4   5  15  199.99    7.35  80
  -2   4  13   -0.35    4.85  80
  -2   6  15   -9.43    6.37  80
  -1  -1 -22   -3.32    6.17  80
  -1  -1  -5 4393.83   28.72  80
   0  -1 -20   -0.04    4.86  80
   0  -1  -8    0.20    3.66  80
   0   7  14   -2.07    7.85  80
   2   0 -23   -2.67    6.14  80
   2   0  -5   -0.09    4.17  80
   2   5  10    3.16    4.93  80
   2   6  11   -1.61    6.14  80
   3   0 -18   -3.30    4.97  80
   3   0 -11   -0.13    3.66  80
   3   4   7    0.52    4.70  80
   3   7  10   -2.98    6.61  80
   4   1 -23    1.06    6.31  80
   4   1  -6    0.24    3.86  80
   5   7   6   -2.61    6.55  80
   6   2 -17   -6.08    6.22  80
   6   2 -16  171.29    7.12  80
   6   2 -15   -1.41    5.08  80
   6   2 -14  996.32   10.60  80
   6   2 -13   -2.76    4.96  80
   7   3 -15   29.10    6.50  80
 -10   3  10   -4.60    5.52  80
  -7   3  12    3.77    4.14  80
  -6   5  15   15.04    4.54  80
  -5   5  15   -0.01    4.41  80
  -4   2  10   21.32    3.48  80
  -3   1   7  437.57    7.20  80
  -2  -1 -24   -1.71    5.60  80
  -2   5  14   -0.29    4.14  80
  -1  -1 -23   -1.44    4.54  80
   1   4  10  462.47    7.12  80
   2   0 -24  424.63    7.27  80
   3   0 -19   -1.70    3.50  80
   3   0 -10    1.27    2.56  80
   6   2 -18  303.58    6.53  80
   6   2 -12  561.87    8.05  80
   7   3 -17   35.31    4.97  80
   7   3 -16   -0.29    4.45  80
   7   3 -14   -3.32    4.44  80
 -11   0  -3    2.92   10.80  80
   3   1  -2    0.55    4.77  80
   5   5   4   -1.72    6.04  80
   7   4  -6   62.01    7.06  80
   8   5 -10   -1.13    9.61  80
 -11   2   6   10.38    7.99  81
  -8   4  13    0.43    6.28  81
  -7   1   7   45.87    5.33  81
  -6   2  10 1274.82   11.22  81
  -6   3  12    1.07    4.88  81
  -5   2  10  267.55    6.59  81
  -5   3  12   -1.05    4.87  81
  -4   3  12   -0.44    4.99  81
  -2   2   9    0.48    3.63  81
  -2   3  11   10.62    4.81  81
  -1   4  12  143.88    5.82  81
  -1   6  14  191.64    7.49  81
   0  -1 -21   12.87    6.00  81
   0   4  11   -0.43    4.80  81
   0   6  13    4.14    6.02  81
   1  -1 -16   -1.66    4.69  81
   1  -1 -15    0.97    4.63  81
   1  -1 -14    2.03    4.76  81
   1  -1 -13  434.64    7.36  81
   1   0  -2   -0.01    5.52  81
   1   6  12   31.49    6.38  81
   3   0 -20   -2.54    5.50  81
   4   1 -24    6.18    7.72  81
   4   7   8   -1.35    6.49  81
   5   1 -17  216.77    6.47  81
   5   1 -16   -0.47    4.89  81
   5   1 -15   -0.22    4.75  81
   5   1 -14    2.71    4.79  81
   5   6   5    1.38    6.31  81
   6   2 -20  727.63   10.23  81
   6   2 -19   -2.12    6.31  81
   6   2 -11   -0.17    5.12  81
   7   3 -19   23.93    7.88  81
   7   3 -18   -0.56    7.16  81
   7   3 -13  104.78    7.05  81
   7   3 -12   -0.38    6.15  81
  -8   2   9    1.73    3.51  81
  -3   4  13    1.21    3.44  81
  -3   6  15   -1.63    4.53  81
  -1  -1 -24    3.06    4.49  81
  -1   2   8    4.62    2.71  81
  -1   5  13   66.90    4.20  81
   0  -1 -22    0.12    4.34  81
   0  -1  -7  422.23    7.71  81
   0   2   7    0.46    2.68  81
   1  -1 -18    2.48    3.39  81
   1  -1 -17    1.82    3.35  81
   1  -1 -12    0.76    2.57  81
   1   3   8   -0.85    2.70  81
   1   5  11    3.67    3.51  81
   2   0 -25    1.85    5.54  81
   3   0 -21    1.46    4.23  81
   3   0  -9   -0.31    2.56  81
   5   1 -18    2.59    4.23  81
   5   1 -13  118.14    4.59  81
   6   5   1  124.88   12.19  80
   3   2   2    6.18    5.54  81
   6   7   3    2.29    9.78  81
   8   5  -9   95.09    9.24  81
 -11   1   2   -0.28    6.37  82
 -10   1   4    4.40    6.20  82
 -10   2   7   -1.17    6.29  82
  -9   0   1   -0.33    4.91  82
  -9   1   5    0.05    4.98  82
  -9   2   8   12.28    6.21  82
  -9   4  12  139.56    8.78  82
  -8   1   6    2.84    5.04  82
  -8   3  11  111.07    6.97  82
  -7   0   3   -0.27    4.78  82
  -7   4  13    1.02    6.26  82
  -6   1   7    4.72    4.80  82
  -4   1   7  303.30    6.55  82
  -4   6  15   -0.57    6.47  82
  -3   5  14   -0.54    6.03  82
  -2  -1  -3   84.84    6.99  82
  -2   1   6   -0.67    3.79  82
  -1   3  10   -2.96    4.79  82
  -1   7  14   -0.94    7.93  82
   0  -1 -23  172.84    7.20  82
   0   1   4    0.54    4.53  82
   0   3   9  745.67    9.43  82
   0   5  12   -1.03    4.91  82
   1  -1 -19    6.78    4.81  82
   1  -1 -11    2.87    3.73  82
   2   2   4  149.47    6.74  82
   2   7  11   58.63    7.12  82
   3   0 -22    2.59    6.12  82
   3   5   8    1.58    4.87  82
   3   6   9   -0.77    6.15  82
   4   5   6   -0.23    4.91  82
   4   6   7   -0.18    6.18  82
   5   1 -20   -4.33    6.27  82
   5   1 -19    6.42    6.11  82
   5   1 -12    1.60    4.71  82
   6   2 -22   16.42    7.98  82
   6   2 -21    3.83    7.77  82
   6   2 -10 1287.31   12.80  82
   7   3 -11   23.32    5.39  82
  -7   5  14    1.15    5.43  82
  -6   4  13   -0.59    4.32  82
  -5   1   7    9.05    3.41  82
  -5   6  15   -4.97    5.59  82
  -4   4  13    0.06    3.56  82
  -1  -1 -25    3.26    5.56  82
   0   7  13   12.11    4.78  82
   1  -1 -20    1.84    3.44  82
   1  -1 -10    1.28    2.58  82
   1   7  12   -0.31    4.61  82
   5   1 -11  150.75    5.02  82
   5   4   2    5.94    7.07  82
 -10   0  -1    0.74    7.74  82
   5   2  -4   30.49    6.45  82
 -10   3   9   36.14    7.96  83
  -9   3  10    4.78    6.15  83
  -8   0   2   55.57    5.64  83
  -7   2   9    1.26    4.93  83
  -7   3  11   21.22    5.13  83
  -6   5  14   -7.38    6.45  83
  -5   4  13   -5.88    4.98  83
  -5   5  14   -3.51    6.18  83
  -4  -2 -15   -1.97    5.06  83
  -4  -2 -14  556.07    9.07  83
  -4   5  14    1.13    6.05  83
  -3   0   3    0.31    3.95  83
  -3   2   9    0.99    3.68  83
  -3   3  11  184.56    5.95  83
  -2   4  12  788.21    9.02  83
  -2   6  14  269.55    8.07  83
  -1   1   5  819.04   11.60  83
   0  -1 -24    4.26    6.23  83
   1  -1 -21   85.27    6.52  83
   2   4   8    8.84    4.74  83
   3   0 -23   -6.82    6.31  83
   3   0  -8    0.00    3.68  83
   4   1  -5 8008.57   35.75  83
   5   1 -21   16.04    6.31  83
   6   2  -9    0.77    4.90  83
   7   3 -10   -0.12    5.00  83
   8   4 -15   -2.15    7.96  83
   8   4 -14    5.08    7.82  83
  -8   4  12   73.40    5.17  83
  -5  -2 -15   -0.21    3.43  83
  -5  -2 -14   30.90    3.84  83
  -4  -2 -16  161.51    5.15  83
  -4  -2 -13    0.53    3.37  83
  -2   5  13   12.30    3.48  83
   1  -1 -22   -2.94    4.34  83
   2   6  10   78.93    5.12  83
   3   0 -24   -1.28    4.56  83
   3   7   9  273.62    7.40  83
   5   1 -22   -1.87    4.46  83
   5   1 -10    0.08    3.31  83
   6   6   2   68.78   10.09  83
   6   3  -4   -0.91    6.03  83
 -11   2   5    3.04    7.78  84
  -9   4  11    5.89    7.79  84
  -7   1   6   -0.62    4.70  84
  -6   0   3   -1.43    5.11  84
  -6   2   9    1.69    4.79  84
  -6   3  11   33.12    5.10  84
  -5  -2 -18   -1.13    6.22  84
  -5  -2 -17   -0.96    6.12  84
  -5  -2 -16  118.53    6.99  84
  -5  -2 -13   -2.85    4.84  84
  -5  -2 -12  432.04    8.82  84
  -5   3  11   66.78    5.22  84
  -4  -2 -18  719.94   10.04  84
  -4  -2 -17    1.17    5.98  84
  -4  -2 -12  263.26    7.27  84
  -4   2   9   -0.01    4.65  84
  -4   3  11 1237.32   10.69  84
  -3  -2 -17    1.22    4.84  84
  -3  -2 -16  114.06    5.71  84
  -3  -2 -15   -0.45    4.77  84
  -3  -2 -14  118.82    5.76  84
  -3  -2 -13   -0.47    4.70  84
  -3   6  14   49.47    6.65  84
  -2   7  14    7.00    7.85  84
  -1  -1  -4    0.50    4.49  84
  -1   4  11   -0.19    4.85  84
  -1   6  13    1.27    6.13  84
   0  -1 -25  151.17    8.66  84
   0  -1  -6    1.63    4.08  84
   0   6  12    3.03    6.05  84
   1  -1 -23  154.57    7.13  84
   1  -1  -9   16.49    3.82  84
   1   4   9   -0.02    4.71  84
   1   6  11    1.44    5.99  84
   2   0  -4   61.87    5.48  84
   2   3   6    0.25    3.80  84
   2   5   9  344.91    7.49  84
   3   0 -25   -7.02    7.84  84
   4   0 -18  302.46    6.78  84
   4   0 -17    2.94    4.75  84
   4   0 -16  146.02    5.71  84
   4   0 -15    1.51    4.80  84
   4   7   7   76.53    7.30  84
   5   1 -23  123.87    8.26  84
   5   7   5  109.64    7.89  84
   8   4 -13   -0.02    6.46  84
  -8   2   8   64.36    4.08  84
  -8   3  10    0.68    4.38  84
  -7   4  12  328.36    6.73  84
  -5   2   9    0.65    3.37  84
  -4  -2 -19    3.24    4.31  84
  -4   6  14   42.45    4.85  84
  -3  -2 -18   24.67    3.76  84
  -3  -2 -12   60.97    4.14  84
  -3   4  12   55.08    3.90  84
  -2   3  10    1.86    3.38  84
  -1   5  12    2.55    3.39  84
   0   4  10  402.58    6.65  84
   2  -1 -17    6.17    3.43  84
   2  -1 -16    1.41    3.34  84
   2  -1 -15  473.01    6.63  84
   4   0 -20   66.63    4.82  84
   4   0 -19   -2.83    3.53  84
   4   0 -14  350.46    6.06  84
   7   5  -3    9.55   12.67  82
   8   6  -6   61.17   13.83  83
 -10  -1 -11   11.56   11.25  84
   7   3  -9   34.30    6.55  84
   8   4 -12   79.47    8.72  84
   8   5  -8   -2.29    8.01  84
 -11   1   1   42.27    6.99  85
 -10   1   3  168.01    7.90  85
 -10   2   6  287.41    8.40  85
 -10   3   8   -6.71    7.73  85
  -9   2   7    2.03    5.98  85
  -9   3   9   11.12    6.28  85
  -7   5  13   33.17    6.46  85
  -6  -2 -18   35.64    6.65  85
  -6  -2 -17    1.91    6.27  85
  -6  -2 -16  242.50    8.25  85
  -6  -2 -15   -3.86    6.22  85
  -6  -2 -14  109.61    7.14  85
  -6  -2 -13    0.16    4.92  85
  -6   6  14   84.62    8.36  85
  -5  -2 -20  176.22    7.75  85
  -5  -2 -19   -1.64    6.43  85
  -5  -2 -11   -0.33    4.95  85
  -5   6  14   10.33    7.63  85
  -4  -2 -20   72.39    6.77  85
  -4  -2 -11    0.90    4.70  85
  -4   0   3   -0.42    3.77  85
  -3  -2 -20   74.73    6.68  85
  -3  -2 -19   -2.25    6.10  85
  -3  -2 -11    0.51    4.69  85
  -3   1   6   -0.59    3.75  85
  -3   5  13  170.15    6.16  85
  -3   7  14    1.15    7.79  85
  -2  -2 -18  105.26    5.70  85
  -2  -2 -17    1.79    4.79  85
  -2  -2 -16    4.31    4.65  85
  -2  -2 -15    1.57    4.73  85
  -2  -2 -14  277.15    6.80  85
  -2   2   8   -1.40    3.70  85
  -1   7  13   37.78    6.72  85
   0   5  11    8.19    4.96  85
   1  -1 -24    1.74    6.29  85
   1   5  10    0.31    4.94  85
   2  -1 -20   -3.47    5.02  85
   2  -1 -19  488.87    7.53  85
   2  -1 -18   -2.03    4.83  85
   2  -1 -14    2.37    4.65  85
   2  -1 -13  613.25    8.26  85
   2   7  10    1.70    6.33  85
   3   0  -7   -1.53    3.73  85
   3   4   6  225.09    7.32  85
   3   6   8  261.00    8.25  85
   4   0 -21   -2.91    6.15  85
   4   0 -13   -0.37    4.66  85
   5   1  -9   26.54    4.94  85
   6   2  -8  524.88    9.53  85
  -6   4  12   18.39    4.37  85
  -6   5  13   76.63    5.19  85
  -5   4  12   71.35    4.17  85
  -5   5  13  159.21    5.47  85
  -4   4  12  125.56    4.52  85
  -4   5  13  174.59    5.72  85
  -2  -2 -19   -3.48    4.34  85
  -2  -2 -13    0.94    3.32  85
  -2   6  13    3.48    4.25  85
   0   7  12   -0.68    4.57  85
   1  -1  -8    0.74    2.61  85
   1   7  11   25.63    4.78  85
   4   0 -22   28.49    4.64  85
   4   0 -12    9.51    3.43  85
 -11   0  -4   -2.76   12.37  84
   7   4  -5    0.99    6.96  85
  -6  -2 -12  264.39    8.88  85
   4   4   4  693.23   13.08  85
   8   4 -11   -1.15    7.83  85
 -11   2   4    5.75    7.90  86
  -9   1   4    0.19    4.88  86
  -8   1   5   59.82    5.50  86
  -8   4  11    6.30    6.30  86
  -8   5  12   -0.67    7.83  86
  -7   2   8  453.18    7.92  86
  -7   3  10   -6.45    4.99  86
  -6  -2 -20    6.44    7.85  86
  -6  -2 -19   -0.47    7.69  86
  -6   1   6    2.35    4.69  86
  -5  -2 -21   -2.84    7.79  86
  -5  -2 -10  839.15   12.32  86
  -5   0   3    0.89    3.73  86
  -4  -2 -22  350.48    9.70  86
  -4  -2 -21    3.83    6.38  86
  -4  -2 -10   46.95    5.42  86
  -3  -2 -21    0.21    6.33  86
  -2  -2 -20   38.33    6.42  86
  -2  -2 -12    8.65    4.85  86
  -2   4  11    1.98    4.80  86
  -1   3   9  355.11    7.15  86
   1  -1 -25   28.22    8.20  86
   1   2   5    0.29    3.76  86
   1   3   7    1.19    3.79  86
   2  -1 -22   -6.40    6.28  86
   2  -1 -21   23.46    6.32  86
   2  -1 -12    3.14    4.72  86
   3   5   7  285.40    7.65  86
   4   0 -23   -1.95    6.34  86
   4   0 -11    1.15    4.65  86
   7   2 -18   15.76    6.36  86
   7   2 -17    2.06    6.20  86
  -5   1   6   -0.86    3.37  86
  -4   1   6    0.97    2.71  86
  -3  -2 -22    3.72    4.49  86
  -3   3  10    1.80    3.36  86
  -3   6  13    0.33    4.33  86
  -2  -2 -21   -0.67    4.36  86
  -2   5  12    0.76    3.47  86
  -2   7  13  214.08    7.23  86
  -1  -2 -17    1.94    3.34  86
  -1  -2 -16   15.25    3.58  86
  -1   2   7   -0.02    2.65  86
  -1   6  12  328.83    6.66  86
   0   3   8    0.06    2.68  86
   2  -1 -23   46.57    4.85  86
   4   0 -24    8.60    5.40  86
   7   2 -20    3.86    5.58  86
   7   2 -19    0.38    4.57  86
   7   2 -16   54.42    5.02  86
  -9   0   0   -0.43    6.03  86
  -6  -2 -11    1.33    5.95  86
   3   3   4   -0.18    4.63  86
   5   6   4  713.85   14.03  86
   7   3  -8    0.41    6.30  86
  -9   4  10   47.38    7.34  87
  -7  -2 -17   -0.43    7.13  87
  -7  -2 -16  184.95    8.29  87
  -7  -2 -15    1.54    6.21  87
  -7   0   2    1.46    4.69  87
  -7   4  11    0.39    6.17  87
  -6   3  10    1.13    4.83  87
  -6   6  13    5.98    7.65  87
  -4   3  10    0.46    4.75  87
  -3  -2 -23   12.25    7.59  87
  -3  -2 -10  602.84    9.72  87
  -3   2   8  129.33    4.94  87
  -2  -2 -22   13.82    6.22  87
  -2  -2 -11    0.99    4.69  87
  -1  -2 -20   69.53    6.50  87
  -1  -2 -19    1.04    4.88  87
  -1  -2 -18   41.75    5.12  87
  -1  -2 -15    0.42    4.73  87
  -1  -2 -14   12.84    4.87  87
   0   2   6 2407.68   17.57  87
   2  -1 -24   -1.08    6.42  87
   2  -1 -11  568.83    7.77  87
   2   6   9    2.02    6.07  87
   3   7   8    1.40    6.35  87
   4   6   6   16.95    6.26  87
   5   1  -8    3.10    4.62  87
   6   1 -21  100.87    7.16  87
   6   1 -20    1.97    6.25  87
   6   1 -19    1.93    6.26  87
   6   1 -18   -5.18    6.09  87
   6   1 -17  171.09    7.17  87
   6   1 -16   -0.28    4.92  87
   6   1 -15   67.58    5.55  87
   7   2 -15    0.43    6.26  87
   7   2 -14   28.35    6.41  87
   8   4 -10   17.37    6.59  87
 -10   2   5    0.38    4.47  87
  -8   2   7    2.21    3.38  87
  -8   3   9  268.19    6.34  87
  -7   5  12    5.82    4.37  87
  -6   2   8  514.19    7.33  87
  -5   3  10    1.30    3.32  87
  -5   6  13    7.37    4.34  87
  -4   6  13    7.04    4.33  87
  -3   4  11    2.20    3.39  87
  -3   5  12   -2.11    3.54  87
  -3   7  13   77.30    6.27  87
  -2  -2 -23    1.21    4.54  87
  -1  -2 -21    0.96    4.28  87
  -1  -2 -13    2.16    3.30  87
  -1   4  10  422.04    6.68  87
   0  -1  -5   73.28    4.53  87
   0   6  11    0.15    4.33  87
   1  -1  -7  701.29    9.37  87
   1   6  10   -2.59    4.28  87
   3   0  -6    1.98    2.64  87
   4   0 -10  462.20    7.17  87
   6   1 -22    1.57    5.39  87
  -6  -1  -2    0.09    8.16  86
   4   3   2   -0.26    6.84  87
 -10   0  -2  121.93    9.34  87
  -8   0   1    0.52    5.89  87
  -7  -2 -18   30.58    9.76  87
  -7  -2 -14    0.63    7.60  87
  -4  -2  -9    1.04    6.04  87
   4   5   5   30.30    6.39  87
   5   5   3    5.06    6.20  87
   6   2  -7    0.37    6.01  87
   6   7   2   -0.65    9.75  87
 -11   1   0   -2.87    7.10  88
 -10   1   2    0.38    6.23  88
 -10   3   7   10.76    6.46  88
  -9   2   6   24.29    6.25  88
  -9   3   8   -4.72    6.37  88
  -7  -2 -13   -0.49    6.03  88
  -7   1   5   -1.16    4.76  88
  -6   4  11   -2.41    5.04  88
  -6   5  12   -2.84    6.29  88
  -5  -2  -9   -1.30    4.89  88
  -5   2   8   53.24    5.11  88
  -4   2   8  785.27    9.25  88
  -3  -2  -9    0.07    4.63  88
  -2  -2 -24  254.24    9.13  88
  -2  -2 -10  169.43    6.28  88
  -2   1   5 5076.73   25.98  88
  -1  -2 -22    9.46    6.24  88
  -1  -2 -12  637.98    8.81  88
  -1   5  11   56.07    5.32  88
  -1   7  12    2.89    6.36  88
   2  -1 -25   46.98    8.15  88
   2  -1 -10   -0.54    3.64  88
   2   4   7   -0.09    4.75  88
   2   5   8   -1.04    4.88  88
   2   7   9   81.40    7.15  88
   3  -1 -19   81.03    5.56  88
   3  -1 -18    2.81    4.87  88
   3  -1 -17  457.54    7.46  88
   4   1  -4   -0.13    3.90  88
   4   7   6   -0.15    6.52  88
   6   1 -14   -0.98    4.90  88
   7   2 -13   -1.27    5.05  88
   8   3 -17  282.40    9.92  88
   8   3 -16   -0.33    7.32  88
   8   3 -15    1.29    6.48  88
  -8   4  10   21.70    4.55  88
  -8   5  11    9.69    5.60  88
  -5   4  11   -0.71    3.47  88
  -5   5  12    3.40    4.29  88
  -4   4  11   -0.08    3.45  88
  -4   5  12    2.81    4.21  88
  -2   3   9 1508.11   11.53  88
  -2   6  12  101.23    5.25  88
  -1  -2 -23   -3.53    4.52  88
   0  -2 -19    1.00    3.51  88
   0  -2 -18   77.33    4.14  88
   0  -2 -17   -3.91    3.50  88
   0  -2 -16 1211.90    9.94  88
   0   4   9   -0.32    3.36  88
   0   5  10   -3.19    3.54  88
   0   7  11  261.95    6.78  88
   1   4   8   36.78    3.85  88
   3  -1 -21    2.50    4.33  88
   3  -1 -20   -2.60    4.34  88
   3  -1 -16   -0.69    3.35  88
   3  -1 -15   26.47    3.59  88
   5   0 -19   -1.97    4.29  88
   5   0 -18    4.73    3.40  88
   6   1 -13  218.90    5.59  88
   8   5  -7  134.32   11.24  88
  -6  -2 -10  318.36    9.79  88
 -11   2   3    2.11    7.74  89
  -9   1   3    3.43    4.88  89
  -9   4   9   -6.51    6.36  89
  -8   1   4    1.37    4.89  89
  -7  -2 -12   16.10    6.30  89
  -7   3   9   30.68    5.19  89
  -2   7  12   -7.46    6.46  89
  -1  -2 -24  180.54    8.64  89
  -1  -2 -11   -1.28    4.72  89
   0  -2 -21   -2.59    6.17  89
   0  -2 -20  569.72    8.85  89
   0  -2 -15   -1.37    4.82  89
   1   5   9 1164.29   11.34  89
   1   7  10    0.23    6.38  89
   3  -1 -22   -9.96    6.24  89
   3  -1 -14   -0.94    4.69  89
   4   0  -9   -2.19    3.68  89
   5   0 -22   -6.23    6.22  89
   5   0 -21    4.16    6.21  89
   5   0 -20   -2.41    6.14  89
   5   0 -17   -1.45    4.88  89
   5   0 -16   -1.78    4.90  89
   5   1  -7   10.66    4.80  89
   5   7   4    3.23    6.35  89
   6   1 -12    0.38    4.86  89
   7   2 -12   10.08    5.03  89
   8   3 -14   -0.99    6.39  89
  -7   2   7   -0.97    3.42  89
  -6   6  12   -3.95    5.58  89
  -3   6  12  130.87    5.40  89
  -2   2   7   -0.04    2.61  89
  -2   4  10    1.10    3.31  89
  -2   5  11   47.63    3.88  89
  -1   6  11   -3.78    4.37  89
   0  -2 -22   89.72    4.99  89
   0  -2 -14 1533.85   11.40  89
   2  -1  -9 1667.33   12.72  89
   3  -1 -23  207.42    5.85  89
   3   6   7    2.72    3.52  89
   5   0 -23    3.16    5.29  89
   5   0 -15   -0.14    3.41  89
 -11   0  -5    3.52   10.91  89
   5   2  -3   -0.86    5.81  89
   7   3  -7  552.84   11.79  89
   8   4  -9    0.49    7.71  89
 -10   2   4   11.20    6.23  90
 -10   3   6   -0.04    6.39  90
  -8   3   8   -6.12    6.05  90
  -7   4  10   60.25    6.59  90
  -7   5  11  223.26    7.57  90
  -6   0   2   51.53    5.50  90
  -6   1   5   -2.73    4.72  90
  -6   3   9    5.32    4.72  90
  -5   6  12  390.96    8.47  90
  -4  -2  -8 1812.41   18.08  90
  -4   6  12   82.39    6.67  90
  -3   3   9  101.34    5.45  90
  -3   7  12   -0.27    7.70  90
  -2  -2  -9    0.95    3.70  90
  -1   0   1    3.02    6.09  90
  -1   1   4    0.37    4.46  90
  -1   3   8   -1.97    3.70  90
   0  -2 -23   -2.80    6.15  90
   0  -2 -13   -0.11    4.87  90
   1   1   2   -0.37    4.82  90
   3  -1 -24    7.58    6.89  90
   3  -1 -13   29.36    4.83  90
   5   0 -24    1.94    7.88  90
   5   0 -14    0.66    4.75  90
   7   2 -11   -1.39    4.98  90
   8   3 -13  307.51    8.72  90
  -9   3   7  295.14    6.83  90
  -8   2   6    7.64    3.55  90
  -6   5  11   63.89    4.96  90
  -5   3   9   13.90    3.52  90
  -4   3   9  558.23    7.25  90
  -4   7  12   -6.09    5.52  90
  -3   1   5   14.78    2.94  90
  -3   5  11  452.89    6.74  90
  -1   7  11    2.91    4.48  90
   0  -2 -24    2.63    5.36  90
   0   6  10  242.00    5.68  90
   2   0  -3    0.73    3.25  90
   3  -1 -25    9.59    5.53  90
   3  -1 -12   -0.52    3.20  90
   5   0 -13   -0.55    3.32  90
   6   1 -11  244.05    5.84  90
 -10  -1 -10    1.35   16.58  87
  -7  -1  -3   18.08    8.95  89
  -9   0  -1    1.39    5.94  90
  -7  -2 -11   -1.89    6.90  90
  -6  -2  -9   -0.28    6.00  90
 -11   1  -1    5.28    7.60  91
 -11   2   2   17.73    7.87  91
 -10   1   1    4.51    6.22  91
  -9   2   5    0.17    5.99  91
  -8  -2 -16   11.80    8.02  91
  -8   4   9   -2.37    6.20  91
  -8   5  10    6.69    7.02  91
  -7   6  11    4.13    7.82  91
  -6   2   7   -0.12    4.75  91
  -6   4  10  592.44    8.17  91
  -5   1   5  643.16    9.07  91
  -5   5  11   56.11    6.29  91
  -4   1   5 7650.21   29.56  91
  -4   5  11  118.06    5.70  91
  -3  -2  -8   10.37    3.88  91
  -3   0   2    1.77    4.07  91
  -3   4  10   -1.60    4.82  91
  -2   6  11    0.05    5.98  91
  -1  -2 -10  255.88    6.21  91
  -1   5  10   -2.64    4.79  91
   0  -2 -25    1.76    7.81  91
   0  -2 -12 2306.41   14.47  91
   1  -2 -21   -3.15    6.08  91
   1  -2 -20   22.63    5.92  91
   1  -2 -19   -0.50    4.86  91
   1  -2 -18  378.53    7.04  91
   1  -2 -17   -3.10    4.77  91
   1  -2 -16  119.93    5.66  91
   1  -1  -6    1.23    4.00  91
   1   6   9   -1.67    4.98  91
   2   3   5 1317.14   14.35  91
   2   6   8   14.60    5.20  91
   3   0  -5   -0.08    3.80  91
   3   4   5    1.34    4.70  91
   3   5   6    1.31    4.82  91
   3   7   7  105.29    7.22  91
   4   0  -8  557.43    8.39  91
   6   2  -6   85.93    6.13  91
   8   3 -12   -1.11    6.37  91
 -10   4   7   -3.86    5.60  91
  -9   4   8    7.46    4.45  91
  -5   4  10  342.19    6.00  91
  -4   4  10  127.25    4.56  91
  -3   2   7   -0.68    2.59  91
  -1   4   9    0.95    3.35  91
   0   1   3   58.72    5.01  91
   0   3   7    9.25    2.74  91
   0   7  10   -3.12    4.52  91
   1  -2 -22    6.59    4.41  91
   1  -2 -15   -0.89    3.37  91
   2  -1  -8    0.41    2.50  91
   2   8   8   38.63    6.03  91
   5   0 -12   -0.28    3.30  91
   6   6   1    0.40    8.76  91
 -10   0  -3   -0.97    7.71  91
  -8  -2 -15    3.28    9.37  91
  -5  -2  -8   23.97    6.23  91
   4   6   5   -0.27    7.51  91
  -9   1   2    3.29    4.85  92
  -8  -2 -14  129.83    8.41  92
  -7   0   1    0.59    4.70  92
  -7   1   4   -2.36    4.74  92
  -7   3   8   -0.04    4.99  92
  -6   6  11    0.36    6.33  92
  -5   0   2    1.79    3.74  92
  -5   2   7    1.33    4.65  92
  -4   2   7   -0.41    3.68  92
  -3   6  11    1.58    6.05  92
  -2  -2  -8   97.82    5.08  92
  -2   7  11   63.98    6.87  92
  -1  -1  -3  744.95   15.38  92
  -1   2   6  693.52    9.53  92
   0  -2 -11   -1.56    4.71  92
   0   5   9 1104.12   10.72  92
   1  -2 -24  155.67    8.01  92
   1  -2 -23   -0.77    6.27  92
   1  -2 -14  564.90    7.97  92
   1   3   6   -0.53    3.76  92
   1   7   9  409.77    8.86  92
   1   8   9   -1.59    7.92  92
   2   2   3   -0.49    3.76  92
   2   7   8    0.36    6.25  92
   3  -1 -11   48.81    5.00  92
   4  -1 -22   -1.69    6.32  92
   4  -1 -21  815.22    9.71  92
   4  -1 -20   -2.21    6.10  92
   4  -1 -19  721.89    9.04  92
   4  -1 -18    0.32    5.07  92
   4  -1 -17 1426.42   11.10  92
   5   1  -6   -0.85    4.80  92
   6   1 -10   -2.04    4.85  92
   7   1 -21   17.04    7.85  92
   7   1 -20   -3.59    6.40  92
   7   1 -19    2.64    6.36  92
   7   1 -18    3.42    6.27  92
   7   2 -10  268.20    7.53  92
  -7   4   9    1.93    4.33  92
  -7   5  10    0.40    4.52  92
  -5   6  11    0.83    4.50  92
  -4   6  11    5.33    4.24  92
  -2   3   8    0.13    3.34  92
  -1  -2  -9   -1.00    2.60  92
   1  -2 -25    0.56    5.59  92
   2   5   7  300.99    6.44  92
   4  -1 -24    4.18    5.37  92
   4  -1 -23    4.80    4.51  92
   4  -1 -16    1.86    3.34  92
   7   1 -17   79.14    5.10  92
   8   2 -19   -2.97    5.70  92
   8   2 -18    0.35    5.51  92
   6   3  -3  181.22   11.00  92
  -8   0   0   26.01    6.34  92
   5   6   3   -0.28    7.81  92
   8   3 -11  115.75    8.65  92
   8   4  -8   -0.06    7.69  92
 -10   2   3   -0.33    6.24  93
 -10   3   5    1.44    6.36  93
  -9   3   6   -2.81    6.21  93
  -8   1   3  915.02   11.33  93
  -8   3   7   32.57    5.71  93
  -7   2   6    6.15    4.80  93
  -6   3   8   -1.84    4.82  93
  -5   7  11   30.64    8.14  93
  -4   0   2 1750.01   18.65  93
  -4   7  11   19.78    7.87  93
  -3   7  11  141.68    7.50  93
  -2   5  10    4.35    4.82  93
  -1   6  10   11.27    5.06  93
   0  -1  -4    1.04    4.58  93
   0   2   5    1.16    3.77  93
   0   4   8   40.76    4.99  93
   1  -2 -13    0.83    4.73  93
   1   4   7    3.02    4.66  93
   1   5   8   -0.26    4.86  93
   2   4   6  282.92    7.43  93
   4  -1 -15  634.18    8.21  93
   4   7   5  127.41    7.59  93
   5   0 -11    0.38    4.72  93
   6   0 -22    6.41    7.61  93
   6   0 -21    1.85    6.27  93
   6   0 -20  433.99    8.63  93
   6   0 -19   -2.74    6.10  93
   7   1 -16   -3.69    6.23  93
   8   2 -17    2.51    6.49  93
  -8   5   9   80.63    5.49  93
  -7   6  10   -2.23    5.52  93
  -6   5  10    2.84    4.27  93
  -2   4   9    0.23    3.35  93
  -1   7  10    2.43    4.43  93
   0  -2 -10 2499.14   15.26  93
   2  -2 -22  497.36    7.34  93
   2  -2 -21   -3.12    4.40  93
   2  -2 -20  174.52    5.43  93
   2  -2 -19    3.32    3.42  93
   2  -2 -18  525.55    6.88  93
   3  -1 -10    1.26    2.54  93
   4  -1 -14    0.54    3.37  93
   6   0 -23   -1.75    5.59  93
   6   0 -18   77.21    4.96  93
   7   1 -15   75.09    5.04  93
   8   2 -16   98.17    5.45  93
 -11   0  -6   -0.34   11.18  93
  -8  -2 -13    0.79    7.63  93
  -7  -2 -10   37.49    6.77  93
   4   4   3   -0.53    6.00  93
   4   5   4    1.06    5.96  93
   6   7   1  276.99   12.88  93
   7   3  -6   -2.37    6.12  93
 -11   2   1    0.54    7.74  94
 -10   1   0    2.46    6.25  94
 -10   4   6   61.76    8.12  94
  -9   2   4   71.55    6.61  94
  -9   4   7   -0.46    6.37  94
  -9   5   8   -0.41    7.89  94
  -8   2   5    1.58    4.83  94
  -8   4   8    2.22    6.13  94
  -6   1   4    0.20    4.70  94
  -6   4   9    3.70    4.99  94
  -5   3   8    0.11    4.80  94
  -5   5  10   -1.31    5.41  94
  -4  -2  -7   -0.96    4.78  94
  -4   5  10   -2.18    4.87  94
  -3  -2  -7    0.12    3.72  94
  -3   3   8   -0.16    4.69  94
  -3   5  10    2.46    5.08  94
   0   6   9    1.47    4.92  94
   0   8   9   -1.46    7.89  94
   1  -2 -12  122.31    5.59  94
   1   2   4  277.31    7.86  94
   2  -2 -24   27.75    7.83  94
   2  -2 -23    2.83    6.36  94
   2  -2 -17    0.05    4.85  94
   2  -2 -16  876.70    9.16  94
   2  -1  -7  708.10    9.41  94
   3   6   6   49.10    5.56  94
   3   8   6  192.27    9.50  94
   4   0  -7   -0.10    3.73  94
   5   7   3    1.99    6.42  94
   6   0 -17    1.82    5.97  94
   6   0 -16  215.85    6.37  94
   6   1  -9    3.87    4.72  94
   7   2  -9   -0.49    5.06  94
   8   2 -15    4.29    6.22  94
  -6   2   6   83.42    4.27  94
  -6   6  10   33.86    4.84  94
  -5   4   9    0.41    3.59  94
  -4   3   8    0.12    3.38  94
  -3   4   9   -0.18    3.38  94
  -2   1   4    0.14    2.88  94
  -2   2   6 2784.65   16.97  94
  -2   6  10    6.90    4.23  94
  -1   5   9  146.48    4.69  94
   0   7   9  151.65    5.76  94
   2  -2 -25   -4.64    5.62  94
   2  -2 -15    0.72    3.28  94
   4  -1 -13   16.49    3.48  94
   5   0 -10   -0.64    3.34  94
   7   1 -14   -0.15    3.56  94
   6   5   0   -0.22    7.80  93
   7   4  -4   27.58    8.74  93
 -11   1  -2   -1.72    9.49  94
   4   1  -3   11.73    4.89  94
   8   3 -10    0.22    7.68  94
  -7   3   7  545.91    8.23  95
  -7   5   9   43.85    6.45  95
  -5   6  10  194.90    7.59  95
  -4   4   9    3.73    4.76  95
  -3   6  10   14.53    6.13  95
  -2   7  10   -2.08    6.42  95
  -1  -2  -8  159.23    5.60  95
  -1   3   7    2.44    3.76  95
   1  -1  -5  869.57   11.95  95
   1   6   8  407.80    7.86  95
   1   7   8    0.18    6.26  95
   1   8   8   61.05    8.26  95
   2   6   7    2.10    4.85  95
   2   7   7   82.68    6.95  95
   2   8   7   -3.25    7.92  95
   3  -1  -9  178.38    5.34  95
   3   7   6    2.57    6.32  95
   5   5   2   -0.33    4.84  95
   6   0 -15   -4.77    4.89  95
   8   2 -14  156.20    7.59  95
 -10   3   4   -1.50    4.48  95
  -7   4   8  220.62    5.86  95
  -5   7  10   10.84    5.30  95
  -4   6  10   83.69    5.01  95
  -3  -3 -21   17.92    4.63  95
  -3  -3 -20   -0.31    4.40  95
  -3  -3 -19   54.19    4.75  95
  -3   7  10   -3.67    4.54  95
  -1   4   8  895.42    9.15  95
   0  -2  -9    0.12    2.58  95
   1  -2 -11    0.13    3.31  95
   2  -2 -14   35.91    3.64  95
   5  -1 -23  105.35    6.26  95
   5  -1 -22    4.13    4.42  95
   5  -1 -21   12.67    4.57  95
   5  -1 -20    1.77    4.29  95
   5  -1 -19   11.51    4.34  95
   7   1 -13    0.98    3.42  95
   8   5  -6   -1.66   10.14  94
  -6  -2  -8  271.80   11.15  95
   5   4   1    0.44    6.98  95
  -9   0  -2    0.57    6.01  95
  -8  -2 -12    5.59    7.80  95
  -5  -2  -7   -0.02    5.77  95
   6   2  -5   -0.45    5.91  95
 -10   2   2  138.50    7.47  96
  -9   1   1    1.86    4.90  96
  -9   3   5    1.22    5.97  96
  -9   5   7   57.69    8.27  96
  -8   3   6   -2.36    4.96  96
  -8   5   8   -5.51    6.42  96
  -7   1   3    9.71    4.75  96
  -7   6   9    5.22    7.63  96
  -6   0   1    0.88    4.66  96
  -6   5   9    3.29    6.06  96
  -5   1   4   -0.01    3.80  96
  -5   2   6  418.21    7.60  96
  -4  -3 -21   21.03    7.77  96
  -4  -3 -20   -1.23    6.32  96
  -4  -3 -19   89.85    6.99  96
  -4  -3 -18    0.02    6.16  96
  -4  -3 -17   13.38    6.17  96
  -4   7  10   -0.93    6.39  96
  -3  -3 -22   -2.28    7.75  96
  -3  -3 -18    0.63    6.04  96
  -3  -3 -17   10.72    6.09  96
  -3   2   6   36.36    4.12  96
  -2  -3 -23  220.82    9.07  96
  -2  -3 -22    1.56    6.41  96
  -2  -3 -21  359.29    8.32  96
  -2  -3 -20    2.29    6.20  96
  -2  -3 -19  107.09    6.60  96
  -2  -3 -18    6.06    5.82  96
  -2  -3 -17  487.08    7.99  96
  -2  -2  -7    0.23    3.74  96
  -2   5   9  314.11    6.78  96
  -1   6   9    2.29    4.88  96
  -1   8   9   -1.03    7.89  96
   0   5   8    0.15    4.89  96
   3  -2 -23   -1.51    6.34  96
   3  -2 -22   89.69    6.70  96
   3  -2 -21   -0.79    6.09  96
   3  -2 -20  180.15    7.03  96
   3  -2 -19    0.40    4.83  96
   3   3   3 1136.36   16.02  96
   3   5   5  211.51    7.07  96
   4  -1 -12   -1.48    4.74  96
   5  -1 -18    3.65    5.44  96
   6   0 -14 1000.15   10.31  96
   8   2 -13   -0.06    6.21  96
   9   4 -12  157.10    9.60  96
 -10   4   5   -1.31    5.51  96
  -8   4   7    2.29    4.26  96
  -7   2   5   -1.44    3.37  96
  -6   3   7   25.73    3.56  96
  -4   2   6    8.53    2.68  96
  -3  -3 -16   -0.80    3.40  96
  -3   1   4    0.72    2.57  96
  -1  -3 -21   39.77    4.76  96
  -1  -3 -20    3.01    4.16  96
  -1  -3 -19   33.24    4.44  96
  -1   7   9    2.43    4.30  96
   2  -2 -13   -1.69    3.39  96
   3  -2 -24   16.58    5.74  96
   3  -2 -18   63.64    3.93  96
   3   0  -4    0.60    2.74  96
   5  -1 -17  214.86    5.30  96
   5   0  -9   -0.71    3.29  96
   7   6  -2   86.45   13.35  95
   3   1  -1   58.92    7.83  96
 -10   0  -4  361.44   12.14  96
   4   6   4  327.44    9.41  96
 -11   2   0   17.15    7.81  97
  -9   2   3    2.80    5.94  97
  -9   4   6  164.41    7.48  97
  -8   1   2   -0.55    4.89  97
  -8   2   4   14.19    4.97  97
  -6   4   8  452.67    7.60  97
  -6   6   9    8.14    6.21  97
  -5  -3 -20   -1.04    7.86  97
  -5  -3 -19  169.14    7.91  97
  -5  -3 -18    0.62    6.31  97
  -5  -3 -17  189.66    7.75  97
  -5   5   9   52.90    5.40  97
  -4  -3 -16   -2.58    5.98  97
  -4  -3 -15  158.74    6.47  97
  -4   1   4   -1.10    3.87  97
  -4   5   9  226.30    6.38  97
  -3  -3 -15    1.58    4.80  97
  -3   5   9  339.13    6.95  97
  -2  -3 -16   -3.33    4.86  97
  -2   3   7 1655.13   12.39  97
  -2   4   8  478.74    7.71  97
  -2   8   9    7.00    7.83  97
  -1  -3 -23  151.50    8.55  97
  -1  -3 -22   -2.17    6.28  97
  -1  -3 -18   -5.38    4.93  97
  -1  -3 -17  108.69    5.63  97
   0   3   6   -2.31    3.74  97
   0   4   7   -1.50    4.81  97
   0   8   8    0.93    7.70  97
   1  -2 -10   46.61    4.18  97
   1   0  -1    3.34    5.97  97
   1   5   7    3.64    4.70  97
   2   5   6    1.33    4.75  97
   3  -2 -17   -6.42    4.81  97
   3   8   5    0.72    7.83  97
   4  -1 -11 2087.67   13.73  97
   4   0  -6  792.70   10.56  97
   4   7   4   -2.48    6.38  97
   5  -1 -16    3.66    4.87  97
   5   1  -5  661.99   10.94  97
   6   0 -13    1.29    4.88  97
   6   1  -8   -0.86    4.82  97
   7   1 -12   -0.57    4.95  97
   7   2  -8  461.52    9.49  97
   9   3 -15   21.71    8.20  97
  -7   5   8   -1.61    4.51  97
  -5   3   7  944.52    9.19  97
  -2  -3 -15  369.34    6.51  97
  -2   6   9   -2.17    3.51  97
  -2   7   9   36.75    4.71  97
   0   6   8   15.34    3.59  97
   2  -2 -12 2740.45   14.84  97
   2  -1  -6   -0.37    2.73  97
   3  -2 -16   55.05    3.84  97
   3  -1  -8   -0.34    2.63  97
   5  -1 -15    0.60    3.33  97
   7   0 -21   -1.89    5.54  97
   8   1 -19  176.08    6.92  97
  -8   0  -1   -0.90    5.99  97
  -7  -2  -9   -0.81    5.89  97
   3   4   4  418.90    9.80  97
   8   3  -9  282.24   10.22  97
   8   4  -7    0.73    7.53  97
 -11   1  -3    3.19    7.89  98
 -10   1  -1   72.02    7.02  98
 -10   3   3  104.77    7.26  98
  -7   0   0   -0.26    4.70  98
  -7   3   6    3.81    4.77  98
  -5  -3 -16   -0.20    6.06  98
  -5   4   8  887.34    9.41  98
  -5   6   9    7.67    6.36  98
  -5   7   9   33.17    7.96  98
  -4  -3 -14   -0.84    4.81  98
  -4   3   7   19.47    4.84  98
  -4   4   8  675.60    8.50  98
  -4   6   9    2.62    6.06  98
  -3  -3 -14   -0.16    4.78  98
  -3   3   7  500.55    7.79  98
  -3   4   8  883.23    9.33  98
  -3   6   9   -4.82    5.97  98
  -3   7   9   44.08    6.84  98
  -2  -3 -14    0.10    4.81  98
  -1  -3 -16    0.02    4.81  98
  -1  -2  -7    0.99    3.65  98
  -1   2   5   -0.24    3.70  98
  -1   5   8    0.97    4.77  98
   0  -3 -24    5.49    7.80  98
   0  -3 -23  465.25    9.38  98
   0  -3 -22   -1.19    6.32  98
   0  -3 -21    2.09    6.16  98
   0  -3 -20    1.91    6.12  98
   0  -3 -19  115.90    6.66  98
   0  -3 -18   -0.08    4.88  98
   0  -2  -8 1495.17   12.90  98
   0   7   8    0.13    6.30  98
   1   3   5  159.12    5.74  98
   1   4   6  517.25    8.63  98
   1   8   7    4.90    7.73  98
   2   3   4    0.30    3.81  98
   2   8   6  317.42    9.79  98
   3  -2 -15   -1.40    4.72  98
   3   6   5   -1.09    4.98  98
   6   0 -12   -0.79    4.85  98
   7   0 -20    4.02    6.37  98
   7   0 -19   -6.22    6.28  98
   8   1 -18    3.72    6.27  98
   8   2 -12   -0.53    6.16  98
   9   3 -14   -8.26    8.02  98
  -9   5   6    2.90    5.42  98
  -8   5   7  113.21    5.62  98
  -7   4   7    0.23    3.46  98
  -7   6   8   62.84    5.15  98
  -6   2   5   -0.30    3.31  98
  -4   7   9   12.10    4.74  98
  -1  -3 -15  231.02    5.31  98
  -1   8   8  138.70    6.86  98
   0  -3 -17   46.04    3.82  98
   1   6   7   -0.09    3.40  98
   1   7   7   -0.87    4.43  98
   3   7   5   90.65    5.50  98
   5  -1 -14   -0.90    3.33  98
   7   0 -18    2.65    4.33  98
  -5  -1  -2   -0.06    6.84  96
  -2  -1  -2    0.90    6.23  98
   5   6   2   12.89    7.60  98
   9   4 -11   -0.09    9.63  98
 -10   2   1   -3.65    6.36  99
 -10   4   4   69.85    8.25  99
  -9   3   4   -2.74    6.07  99
  -9   4   5    3.58    6.29  99
  -8   3   5    7.62    4.88  99
  -8   4   6  131.83    7.13  99
  -6  -3 -19  354.52   10.62  99
  -6  -3 -18    0.13    7.75  99
  -6  -3 -17   44.92    6.96  99
  -6   1   3    0.31    4.63  99
  -6   5   8    3.85    5.95  99
  -5  -3 -15    5.43    6.07  99
  -3  -3 -13  385.33    7.82  99
  -3  -2  -6  743.82   12.46  99
  -1   1   3  129.45    6.75  99
   0  -3 -16   -1.32    4.71  99
   1  -3 -22   -2.49    6.22  99
   1  -3 -21   19.76    6.40  99
   1  -2  -9    1.78    3.65  99
   2  -2 -11    0.10    4.67  99
   2   4   5    1.62    4.69  99
   2   6   6  254.17    6.97  99
   2   7   6    1.28    6.13  99
   3  -2 -14   79.23    5.30  99
   4  -2 -24   -2.83    7.82  99
   4  -2 -23   -3.23    7.65  99
   4  -2 -22    4.27    6.32  99
   4  -2 -21   -6.09    6.20  99
   4  -2 -20   80.09    6.50  99
   4  -1 -10   -1.38    4.63  99
   5   0  -8    0.32    4.62  99
   5   7   2   -3.00    6.35  99
   6  -1 -22  -13.20    7.79  99
   6  -1 -21  106.84    7.03  99
   7   0 -17    3.70    6.00  99
   7   1 -11   69.42    5.57  99
   8   1 -17  136.37    7.35  99
   8   1 -16   -0.66    6.33  99
  -2  -3 -13  805.03    9.15  99
  -2   5   8    3.45    3.38  99
  -2   8   8  105.23    6.40  99
  -1  -3 -14    0.90    3.34  99
  -1   4   7   -1.53    3.32  99
  -1   6   8  606.96    7.74  99
  -1   7   8    2.29    4.33  99
   1  -3 -24    4.46    5.40  99
   1  -3 -23  146.54    6.23  99
   1  -3 -20   -4.91    4.26  99
   1  -3 -19   11.09    4.39  99
   4  -2 -19   -3.37    4.25  99
   4  -2 -18   60.87    3.91  99
   5  -1 -13  117.73    4.42  99
   6  -1 -20   -2.70    4.37  99
  -8  -2 -11    0.71    8.57  99
   6   6   0   22.49    9.09  99
  -5   0   1    0.54    4.46  99
  -4  -2  -6  588.36   13.11  99
   6   7   0    2.49    9.50  99
   9   3 -13   12.30    9.29  99
 -11   2  -1    4.11    7.70 100
  -9   1   0    2.76    4.83 100
  -9   2   2   43.46    6.39 100
  -7   2   4   50.64    5.23 100
  -7   5   7  188.52    7.36 100
  -6  -3 -16    1.64    6.35 100
  -6   3   6   -1.10    4.77 100
  -6   4   7    2.20    4.99 100
  -6   6   8  169.62    7.30 100
  -6   7   8   -0.14    7.84 100
  -5  -3 -14    0.41    5.43 100
  -5   2   5   -2.15    4.66 100
  -5   5   8   -1.52    4.87 100
  -4  -3 -13   -1.13    4.80 100
  -3   5   8    1.11    4.88 100
  -2  -2  -6  686.23   11.07 100
  -2   2   5   -1.16    3.70 100
  -1   3   6    0.01    3.67 100
   0  -3 -15    5.73    4.85 100
   0   5   7  191.99    6.24 100
   0   8   7   -2.60    7.75 100
   1  -3 -18    0.26    4.87 100
   3  -2 -13   -1.97    4.67 100
   4  -2 -17    4.12    4.84 100
   4   5   3    9.62    4.95 100
   4   8   3   -1.83    8.05 100
   6  -1 -19    4.18    6.10 100
   6  -1 -18   -3.91    6.11 100
   6   0 -11   -3.88    5.00 100
   6   1  -7    5.83    4.86 100
   7   0 -16    1.17    6.01 100
   8   1 -15   72.52    6.82 100
   8   2 -11    1.75    6.03 100
  -5   6   8  125.07    5.46 100
  -5   7   8   -6.60    5.48 100
  -4   5   8    0.57    3.57 100
  -2   6   8  363.85    6.47 100
  -2   7   8    0.72    4.34 100
  -1  -3 -13   95.00    4.38 100
   1  -3 -17  225.49    5.21 100
   1  -1  -4   -0.32    3.14 100
   3  -1  -7  446.15    7.17 100
   7   0 -15    2.18    4.31 100
   7   3  -5   30.99    6.71 100
 -10   3   2   -8.53    6.52 101
 -10   4   3    0.97    7.88 101
  -9   0  -3   -0.92    4.97 101
  -9   5   5   86.66    8.37 101
  -8   1   1  230.28    7.17 101
  -8   2   3   -1.98    4.92 101
  -8   5   6    8.50    6.26 101
  -7   1   2    2.20    4.63 101
  -7   6   7    1.11    6.44 101
  -6  -3 -15  397.27    9.83 101
  -5  -3 -13   58.36    5.57 101
  -5   4   7    0.68    4.83 101
  -4  -3 -12   -0.20    4.91 101
  -4   2   5    0.55    3.66 101
  -4   6   8   10.17    6.07 101
  -4   7   8    4.78    6.26 101
  -3  -3 -12   -0.63    4.82 101
  -3   2   5   -0.61    3.66 101
  -3   6   8   -0.73    4.99 101
  -3   7   8    3.66    6.25 101
  -2  -3 -12    0.17    4.82 101
  -2   0   1    1.19    4.71 101
  -2   4   7   -0.88    4.73 101
   0  -3 -14   -1.65    4.78 101
   0  -1  -3   57.89    6.03 101
   0   2   4 5401.68   28.08 101
   0   6   7    2.47    4.82 101
   0   7   7    6.31    6.11 101
   1  -3 -16    1.80    4.73 101
   1   5   6    1.92    4.74 101
   1   8   6   18.60    7.79 101
   2  -3 -24    3.62    7.81 101
   2  -3 -23   20.12    7.85 101
   2  -3 -22    3.80    6.23 101
   2  -3 -21   73.31    6.70 101
   2  -2 -10    0.73    3.60 101
   2   8   5   -1.08    7.95 101
   3   8   4    3.40    7.97 101
   4  -2 -16    6.76    4.82 101
   4  -1  -9 1086.97   10.79 101
   4   7   3   14.92    6.49 101
   5  -1 -12   -1.64    4.74 101
   6  -1 -17  172.17    7.13 101
   7   1 -10   -1.94    4.97 101
   7   2  -7    0.25    4.93 101
   8   3  -8   -2.08    6.31 101
   9   2 -16   65.69    8.57 101
  -8   6   6   54.80    6.10 101
  -7   3   5   27.78    3.85 101
  -7   4   6   50.43    4.12 101
  -5   1   3   35.69    3.32 101
  -5   3   6   -0.81    3.36 101
  -2   3   6    0.05    2.69 101
  -1   8   7   -2.09    5.52 101
   0  -2  -7   -0.40    2.71 101
   2  -3 -20   -0.75    4.34 101
   2  -3 -19  474.47    7.05 101
   3  -2 -12   65.37    3.93 101
   4  -2 -15   -2.06    3.40 101
   6  -1 -16    3.39    3.43 101
   6   0 -10 2015.29   13.92 101
   7   0 -14    0.25    3.49 101
   8   1 -14    2.07    4.39 101
  -8  -1  -5   34.15   10.16  99
 -11   1  -4   -2.15    9.51 101
 -10   0  -5    0.81    7.70 101
   9   3 -12   -1.71    7.96 101
   9   4 -10   43.75   10.17 101
 -10   1  -2    0.30    6.19 102
 -10   2   0  133.09    7.52 102
  -9   3   3   31.33    6.43 102
  -9   4   4  109.12    7.08 102
  -8   3   4    3.38    4.92 102
  -8   4   5   -4.46    6.15 102
  -6   5   7   84.73    6.50 102
  -6   7   7   23.04    7.91 102
  -4   0   1   -0.21    3.75 102
  -4   3   6    1.09    4.70 102
  -4   4   7    1.22    4.83 102
  -3   4   7    1.26    4.68 102
  -2   8   7   -3.06    7.89 102
  -1  -3 -12    0.13    4.71 102
  -1  -2  -6   78.54    4.91 102
  -1   5   7   68.89    5.34 102
   0  -3 -13  409.51    7.33 102
   0   4   6 1335.36   11.99 102
   1  -3 -15   47.71    5.12 102
   1  -2  -8    4.43    3.66 102
   1   7   6   -3.51    6.26 102
   2  -3 -18    3.02    4.82 102
   2  -1  -5 5039.36   25.52 102
   2   5   5   48.53    5.34 102
   3   5   4    0.79    4.79 102
   4   0  -5    0.36    3.88 102
   4   6   3   -0.39    4.98 102
   5  -2 -23    1.38    7.79 102
   5  -2 -22   49.67    7.34 102
   5  -2 -21   -1.49    6.34 102
   5   0  -7   -2.17    4.69 102
   8   2 -10  258.86    8.09 102
   9   2 -15   -0.96    7.81 102
  -6   6   7    1.05    4.47 102
  -3   3   6    0.41    2.62 102
  -3   8   7   -0.60    5.60 102
  -1   7   7   76.91    5.14 102
   0   3   5  617.83    8.68 102
   1   6   6   53.45    4.08 102
   2  -3 -17   25.17    3.77 102
   3   7   4   -1.17    4.48 102
   4  -2 -14    5.47    3.48 102
   5  -2 -20    5.72    4.30 102
   5  -1 -11  154.64    4.80 102
   6  -1 -15   67.46    4.18 102
  -6  -3 -14   -0.42    7.50 102
   4   4   2  584.99   12.47 102
 -11   2  -2    4.42    7.83 103
  -7  -3 -17   61.82    8.63 103
  -7   5   6    4.54    6.08 103
  -6   2   4 1102.21   11.10 103
  -6   4   6  273.67    6.64 103
  -5  -3 -12    0.62    4.84 103
  -5   5   7  125.39    5.74 103
  -5   7   7   15.48    6.41 103
  -4   1   3   11.94    3.90 103
  -3  -3 -11   73.65    5.56 103
  -3   0   1   -0.46    4.00 103
  -2  -3 -11 1485.05   12.97 103
  -2   5   7  184.32    6.12 103
  -1   6   7   -4.16    4.95 103
   0   8   6   28.95    6.75 103
   1  -3 -14    4.63    4.64 103
   1   2   3    0.61    3.87 103
   2  -2  -9    1.03    3.59 103
   2   6   5    0.42    4.90 103
   2   7   5    4.49    6.17 103
   3  -3 -23  125.97    8.22 103
   3  -3 -22    7.07    6.42 103
   3  -2 -11   -1.54    4.67 103
   3   6   4  109.72    6.13 103
   5  -2 -19    1.86    6.09 103
   5  -2 -18   -7.57    6.15 103
   5   1  -4   -0.65    3.80 103
   7   0 -13   -0.16    4.95 103
   7   1  -9   38.15    5.33 103
   8   0 -19    2.08    7.70 103
   8   1 -13  903.00   11.34 103
   9   2 -14    8.47    6.42 103
  -9   5   4    2.35    5.52 103
  -8   5   5   48.90    4.87 103
  -7   6   6   55.09    5.16 103
  -6   3   5    8.88    3.33 103
  -5   6   7    0.85    4.30 103
  -4   5   7  797.17    8.48 103
  -4   7   7   14.75    4.60 103
  -3   1   3  380.26    7.68 103
  -3   5   7  728.23    7.93 103
  -2   7   7  116.68    5.44 103
   0  -3 -12   -1.45    3.33 103
   2  -3 -16    0.16    3.41 103
   3  -3 -21   -0.86    4.43 103
   3  -3 -20    2.44    4.28 103
   6  -1 -14    3.65    3.34 103
   7  -1 -21   14.52    5.58 103
   7  -1 -20    0.10    4.50 103
  -6  -2  -7    0.25    7.77 102
   5   2  -2  152.92   10.70 103
  -8   0  -2  490.75   11.38 103
  -6   0   0    8.54    5.83 103
  -4  -3 -11  621.57   10.83 103
   4   3   1  271.46   11.32 103
   5   5   1   10.48    6.06 103
   6   2  -4 1141.30   17.78 103
 -10   3   1   98.62    7.22 104
 -10   4   2  235.27    9.25 104
  -9   1  -1    1.86    4.87 104
  -9   2   1    0.40    5.98 104
  -8   2   2  107.72    5.84 104
  -8   6   5    6.63    7.86 104
  -7  -3 -16   -0.74    7.71 104
  -7   2   3    1.15    4.71 104
  -6   1   2    0.84    4.57 104
  -4   6   7    5.24    5.81 104
  -3   6   7    1.38    4.85 104
  -3   7   7  389.17    8.63 104
  -2   6   7    1.91    4.83 104
  -1  -3 -11  196.90    6.23 104
  -1   4   6  421.44    7.55 104
  -1   8   6   32.15    7.34 104
   0   5   6   -1.13    4.64 104
   0   7   6    0.55    6.09 104
   1  -3 -13    5.91    4.72 104
   1   4   5    1.05    4.75 104
   1   8   5   -5.86    6.41 104
   3  -3 -19   66.08    6.29 104
   3  -1  -6    0.55    3.64 104
   3   0  -3    0.19    3.91 104
   4  -2 -13   -1.43    4.71 104
   4  -1  -8   -0.02    3.72 104
   4   8   2   21.55    8.18 104
   5  -2 -17    0.63    4.88 104
   5   7   1    1.88    6.55 104
   6   0  -9    0.06    4.80 104
   6   1  -6   -0.50    4.76 104
   7  -1 -19    1.45    6.26 104
   8   0 -18   -0.75    6.37 104
   9   3 -11   86.23    7.53 104
  -9   4   3   -5.72    4.51 104
  -7   4   5    1.52    3.38 104
  -6   5   6    0.17    3.46 104
  -6   7   6    3.09    5.53 104
  -5   4   6  118.85    4.48 104
  -1   2   4  238.57    6.08 104
   2  -3 -15  372.59    6.12 104
   2   8   4    3.49    5.56 104
   3  -3 -18    4.72    4.14 104
   3   8   3   -3.22    5.53 104
   5  -2 -16  437.50    6.53 104
   5  -1 -10    1.26    3.28 104
   7   0 -12   -1.91    3.46 104
   8   0 -17    0.98    4.46 104
  -9  -1  -7   65.67   13.99 102
  -5  -2  -6   63.41    8.10 104
   3   2   1    0.18    5.18 104
  -7   0  -1    0.97    5.73 104
  -6  -3 -13   14.38    7.55 104
 -11   1  -5    5.38    7.86 105
 -10   2  -1   -1.86    6.31 105
  -9   3   2    0.07    6.33 105
  -8   3   3  335.43    7.45 105
  -8   4   4    6.93    6.19 105
  -7   3   4    1.47    4.72 105
  -6   6   6   44.28    6.56 105
  -5   2   4   31.97    4.88 105
  -5   3   5    3.27    4.76 105
  -3  -3 -10   -0.93    4.70 105
  -3   8   6   17.86    7.90 105
  -2  -4 -22    4.49    7.89 105
  -2  -4 -21   -1.96    7.57 105
  -2  -3 -10    0.90    4.71 105
  -2   8   6   -1.35    7.78 105
   0   1   2    3.17    4.94 105
   0   6   6   17.43    4.96 105
   1  -2  -7    0.50    3.63 105
   1   3   4   -0.25    3.80 105
   2   2   2 1751.46   22.27 105
   2   4   4  345.94    7.97 105
   3  -3 -17  453.91    7.45 105
   3  -2 -10  319.62    6.76 105
   3   4   3   -0.28    4.73 105
   5   6   1   -0.90    6.12 105
   6  -2 -22   14.88    7.95 105
   6  -1 -13  231.19    6.35 105
   7  -1 -18    1.21    6.23 105
   8   1 -12   -1.73    6.25 105
   8   2  -9   -0.46    5.05 105
   9   1 -17   -3.02    8.02 105
   9   2 -13   -1.91    6.48 105
  -7   5   5   73.79    4.88 105
  -5   7   6   -0.90    4.52 105
  -4   4   6   63.88    3.97 105
  -3  -4 -21    5.10    5.51 105
  -3   4   6   91.64    4.28 105
  -2  -4 -20  136.38    5.60 105
  -2   4   6  208.86    5.24 105
  -1  -4 -22    5.09    5.49 105
  -1  -4 -21   -4.15    4.60 105
  -1   3   5   77.10    3.76 105
  -1   7   6   -3.00    4.44 105
   0  -3 -11    0.59    3.26 105
   0  -2  -6 2507.35   17.51 105
   1  -3 -12   -0.28    3.30 105
   1   7   5   70.85    5.04 105
   2  -3 -14   -1.44    3.34 105
   4  -3 -23   24.44    5.57 105
   4  -3 -22   -7.76    5.54 105
   4  -2 -12  585.54    7.33 105
   5  -2 -15    1.25    3.53 105
   6  -2 -21    1.92    5.46 105
   7  -1 -17   74.55    4.95 105
   8   0 -16   85.64    5.28 105
  -9  -2 -13   -2.99   12.41 104
 -10   1  -3   68.19    8.37 105
  -7  -3 -15   21.26    7.99 105
   6   7  -1   48.92   10.18 105
 -11   2  -3    4.00    7.75 106
 -10   4   1   -0.58    7.77 106
  -9   5   3   -4.29    7.84 106
  -8   1   0   -0.51    5.00 106
  -8   5   4   -3.13    6.31 106
  -7   1   1   37.80    5.19 106
  -7   6   5   -2.61    6.32 106
  -5  -3 -11   72.71    5.87 106
  -5   5   6   -2.37    4.93 106
  -5   6   6  447.99    8.44 106
  -4  -3 -10   -0.44    4.74 106
  -4   2   4   33.79    4.06 106
  -3  -4 -20   72.04    7.72 106
  -3  -4 -19    1.43    6.31 106
  -3  -2  -5    0.07    3.76 106
  -2  -4 -19    1.22    6.20 106
  -2  -2  -5   -0.28    3.75 106
  -1  -4 -20   11.19    6.30 106
  -1  -4 -19    2.08    6.13 106
  -1  -3 -10    0.61    4.65 106
  -1  -1  -2    0.03    4.81 106
  -1   5   6    2.34    4.65 106
  -1   6   6   19.45    5.14 106
   0  -4 -22   59.69    7.93 106
   0  -4 -21    2.77    6.33 106
   0   8   5   -4.17    6.49 106
   1   5   5  143.65    5.92 106
   1   6   5    2.12    4.80 106
   2  -2  -8    2.44    3.56 106
   2   7   4   -3.04    6.12 106
   3  -3 -16    1.11    5.04 106
   4  -3 -21  751.55    9.85 106
   4  -3 -20   -1.89    6.19 106
   4   1  -2    0.28    3.77 106
   4   7   2    0.00    6.32 106
   5   0  -6   -0.75    3.70 106
   6  -2 -20  735.42   10.08 106
   7   1  -8   -1.57    4.92 106
   7   2  -6    4.25    4.97 106
   9   1 -16   -2.67    7.89 106
 -10   3   0    0.03    4.53 106
  -8   6   4   76.53    6.25 106
  -6   4   5   -1.71    3.47 106
  -4  -4 -20   35.60    5.74 106
  -4   3   5 1268.50   10.69 106
  -4   5   6   -0.05    3.50 106
  -4   7   6   -2.93    4.46 106
  -3   7   6    0.07    4.44 106
  -2  -4 -18   22.19    4.62 106
  -2   2   4    0.77    2.65 106
  -2   3   5 1248.70   11.10 106
  -2   7   6    1.69    4.33 106
   0  -4 -20  228.64    5.98 106
   2  -3 -13  642.44    7.43 106
   3   7   3  163.16    6.04 106
   4  -3 -19   59.96    4.77 106
   5  -2 -14  273.11    5.58 106
   6  -2 -19    3.72    4.34 106
   6  -1 -12   -0.12    3.39 106
   7  -1 -16    1.35    4.23 106
   7   0 -11   -0.34    3.44 106
   8   0 -15   -4.31    4.43 106
  -8  -2 -10   20.48   11.12 105
  -7  -1  -4    0.20    7.50 105
  -6  -1  -3  439.06   16.69 105
   8   4  -6  139.63   12.52 105
   6   5  -1   11.58    7.29 106
 -10   0  -6   32.47    8.32 106
  -9   0  -4   -0.19    7.38 106
   8   3  -7   31.62    7.56 106
   9   4  -9   -1.43    7.98 106
  -9   2   0  167.13    7.50 107
  -9   4   2    7.09    6.22 107
  -6  -3 -12    0.02    5.94 107
  -6   2   3    1.71    4.74 107
  -6   3   4    2.25    4.69 107
  -6   7   5  215.17    8.82 107
  -5   1   2    0.38    3.60 107
  -4  -4 -19    4.45    7.08 107
  -4   6   6  222.57    6.87 107
  -3  -4 -18  120.06    7.15 107
  -3   2   4    0.34    3.66 107
  -3   3   5  526.34    7.63 107
  -3   5   6    0.55    4.93 107
  -3   6   6   48.23    5.28 107
  -2  -4 -17   -1.57    6.09 107
  -2   5   6    0.86    4.89 107
  -2   6   6   -1.82    4.89 107
  -1  -4 -18   93.70    6.71 107
  -1   8   5    9.47    6.34 107
   0  -4 -19    4.65    6.06 107
   0   4   5    1.80    4.68 107
   1  -4 -22   64.64    8.06 107
   1   8   4    6.94    6.33 107
   2   3   3  898.97   12.70 107
   2   5   4    1.96    4.80 107
   2   6   4    1.19    4.88 107
   3  -3 -15   84.18    5.44 107
   3  -2  -9   -0.21    3.66 107
   3   3   2    0.02    3.75 107
   4  -2 -11    1.48    4.65 107
   4  -1  -7  305.84    6.57 107
   4   5   2   -0.81    4.89 107
   4   6   2   52.07    5.64 107
   4   8   1    1.88    7.83 107
   5  -1  -9   31.06    4.95 107
   6  -2 -18  298.91    7.71 107
   6   0  -8 1996.01   15.12 107
   8   1 -11   -0.52    5.07 107
   9   1 -15   13.01    6.60 107
   9   2 -12    1.26    6.35 107
  -7   4   4   25.36    3.74 107
  -6   5   5  134.23    4.83 107
  -6   6   5    5.10    4.26 107
  -4   8   5    0.17    5.62 107
  -3  -4 -17   -3.56    4.41 107
  -2   8   5    2.95    5.39 107
  -1  -4 -17    4.09    4.22 107
   0  -4 -18   19.39    4.45 107
   0  -3 -10   -1.39    3.27 107
   0   7   5  465.68    7.66 107
   1  -4 -21    1.88    4.44 107
   1  -3 -11  185.13    4.97 107
   2  -1  -4   -0.30    2.85 107
   4  -3 -18   -1.55    4.40 107
   4   0  -4 3265.96   22.22 107
   6  -2 -17    1.01    4.30 107
   7  -1 -15   75.50    4.88 107
  -7  -2  -8   32.04    9.46 106
  -7  -3 -14   -0.36    7.69 107
   6   6  -1   -0.86    7.55 107
   9   3 -10    1.17    7.71 107
 -11   2  -4   16.08    8.00 108
  -9   1  -2   -1.28    5.04 108
  -9   3   1  432.78    8.87 108
  -9   5   2    6.84    7.68 108
  -8   2   1    0.80    4.86 108
  -8   4   3    0.29    6.01 108
  -7   2   2    1.63    4.79 108
  -7   3   3   80.68    5.53 108
  -5   4   5    0.50    4.77 108
  -5   7   5  -12.65    6.41 108
  -4  -4 -18  565.05   10.30 108
  -3  -3  -9  861.40   11.39 108
  -3   8   5   -2.35    7.78 108
  -2  -4 -16  253.71    7.70 108
  -2  -3  -9    6.21    4.67 108
  -1  -2  -5    0.04    3.75 108
   0  -4 -17   -4.34    6.10 108
   1  -4 -20   67.21    6.65 108
   1  -4 -19   -9.13    6.20 108
   1  -1  -3  135.99    6.79 108
   2  -3 -12   -2.04    4.68 108
   2   8   3    2.92    6.49 108
   3  -3 -14   -2.35    4.79 108
   3   5   3  653.82   10.22 108
   3   6   3   -1.64    4.94 108
   3   8   2   -2.36    7.82 108
   4  -3 -17  405.43    7.53 108
   5  -2 -13   -0.74    4.75 108
   6  -1 -11  251.97    6.59 108
   8   0 -14  105.61    6.85 108
  -8   3   2   -0.94    3.54 108
  -8   5   3  137.25    5.56 108
  -8   6   3   -2.85    5.54 108
  -7   5   4   -1.66    4.35 108
  -7   6   4    0.96    4.40 108
  -4  -4 -17   -1.34    4.47 108
  -3  -4 -16  263.61    6.54 108
  -1  -4 -16    7.96    3.50 108
  -1  -3  -9 1018.70   10.35 108
   0   5   5   51.90    4.00 108
   0   6   5   -0.42    3.42 108
   2  -4 -22  399.98    7.83 108
   5  -3 -22   -1.43    5.43 108
   5  -3 -21    7.07    5.28 108
   6  -2 -16  162.28    5.56 108
   7   5  -3    9.27   11.82 106
   7   6  -3    1.22    8.97 108
  -5   0   0    0.67    4.44 108
  -4  -2  -5   -0.55    4.71 108
 -10   1  -4   -2.49    6.29 109
 -10   2  -2  133.52    7.53 109
 -10   3  -1   92.11    7.14 109
 -10   4   0   12.51    7.68 109
  -5  -4 -19   -3.93    7.82 109
  -5  -3 -10    0.77    4.73 109
  -5   3   4   -1.41    4.68 109
  -5   5   5   29.18    5.00 109
  -5   6   5    5.88    6.16 109
  -4   4   5   -1.64    4.72 109
  -4   7   5    3.29    6.07 109
  -2  -4 -15    0.18    4.91 109
  -2   7   5  157.79    7.14 109
  -1   4   5    0.98    4.76 109
  -1   7   5  102.11    6.92 109
   0  -4 -16  429.66    7.55 109
   0   3   4   -0.18    3.72 109
   0   8   4   56.43    6.84 109
   1  -4 -18  108.32    6.80 109
   1  -2  -6  718.67    9.48 109
   1   4   4  420.52    8.13 109
   1   7   4    0.24    6.09 109
   2  -4 -21    2.16    6.34 109
   2  -4 -20    9.89    6.07 109
   2  -2  -7   -0.98    3.65 109
   3  -1  -5   14.20    3.91 109
   4  -3 -16   -0.91    4.97 109
   4  -2 -10   18.80    4.80 109
   5  -3 -20   -0.11    6.23 109
   5   7   0    1.98    6.32 109
   7  -1 -14    1.44    4.95 109
   7   0 -10    1.54    4.85 109
   8  -1 -19  172.71    8.94 109
   8   1 -10    0.49    4.97 109
   8   2  -8   60.89    5.96 109
   9   1 -14   -0.02    6.39 109
  -6   4   4  233.84    5.40 109
  -6   7   4    1.32    5.35 109
  -5   2   3   -0.48    3.21 109
  -3   4   5    0.28    3.29 109
  -3   7   5   10.16    4.32 109
  -2   4   5    0.07    3.29 109
  -1  -4 -15    0.60    3.40 109
   0   2   3    0.64    2.80 109
   1  -4 -17   -0.69    4.20 109
   1  -3 -10    0.19    3.30 109
   3  -3 -13  439.28    6.45 109
   5  -3 -19   69.17    4.92 109
   5  -2 -12   12.11    3.47 109
   6  -2 -15   -1.30    3.54 109
   7  -2 -20   -2.19    5.50 109
   8  -1 -18   -1.49    4.53 109
   8   0 -13    2.98    4.33 109
 -10  -1 -10    0.65   15.59 107
   5   4   0  287.12   10.93 109
  -9   4   1   -6.83    6.45 110
  -8   0  -3    0.43    4.88 110
  -8   1  -1  225.08    7.14 110
  -6   1   1  263.60    7.25 110
  -6   6   4   54.28    6.46 110
  -5  -4 -18  156.80    9.03 110
  -4  -4 -16   98.75    6.94 110
  -4  -3  -9  147.54    6.69 110
  -4   1   2    0.65    3.69 110
  -4   5   5  533.40    7.80 110
  -4   6   5   -1.63    4.89 110
  -4   8   4  107.76    8.60 110
  -3  -4 -15   -1.75    5.97 110
  -3   8   4   21.31    7.90 110
  -2   8   4  115.47    7.30 110
  -1   5   5  417.07    7.43 110
  -1   6   5    1.36    4.74 110
  -1   8   4  131.29    7.48 110
   0  -4 -15    0.99    4.81 110
   0  -3  -9  762.40    9.37 110
   1   8   3   -1.05    6.38 110
   2  -4 -19    4.77    6.07 110
   2  -3 -11   12.83    4.78 110
   2   7   3   85.95    6.77 110
   3  -2  -8  129.33    4.89 110
   4  -3 -15  957.85    9.42 110
   4   7   1  245.63    8.56 110
   5  -1  -8    1.87    4.54 110
   6   1  -5    1.11    4.71 110
   7  -2 -19    2.17    6.30 110
   7  -1 -13    0.51    4.84 110
   8  -1 -17  130.25    7.19 110
   9   0 -17   -0.09    7.86 110
   9   2 -11   -4.44    6.39 110
  -9   5   1  186.64    6.97 110
  -8   4   2    1.04    4.22 110
  -7   4   3   -0.33    3.48 110
  -6   5   4   -0.05    3.44 110
  -5   7   4    3.88    4.35 110
  -3   5   5   60.50    4.07 110
  -3   6   5   -2.78    3.49 110
  -2  -4 -14   35.44    3.75 110
  -2   5   5  968.98    9.27 110
  -2   6   5   -0.15    3.42 110
  -1   1   2    0.38    3.34 110
   0  -2  -5    0.46    2.67 110
   1  -4 -16    1.54    3.39 110
   1   6   4   39.48    3.85 110
   2  -4 -18  229.69    5.99 110
   3  -4 -22   41.48    5.86 110
   3  -4 -21   -4.09    4.53 110
   5  -3 -18   -2.86    4.37 110
   6  -1 -10    0.81    3.30 110
   6   0  -7    0.19    3.46 110
  -7  -3 -13   52.67    8.38 110
  -6  -3 -11    0.87    5.97 110
   7   1  -7   45.18    6.53 110
 -10   4  -1    8.61    7.73 111
  -9   2  -1    2.32    6.08 111
  -9   3   0   -0.66    6.23 111
  -8   5   2    0.00    6.36 111
  -8   6   2   -3.16    7.76 111
  -7   1   0    1.31    4.67 111
  -7   5   3   12.16    6.08 111
  -7   6   3   -1.99    6.38 111
  -6   3   3  182.65    6.06 111
  -5  -4 -17   -3.29    6.37 111
  -4  -4 -15   -0.24    6.10 111
  -4   3   4   -0.27    4.63 111
  -3  -4 -14    3.69    4.85 111
  -2  -3  -8   -0.99    4.88 111
  -1  -4 -14  113.56    5.75 111
  -1   3   4    2.38    3.73 111
   0   7   4   -2.55    6.19 111
   1   5   4    1.42    4.75 111
   2  -4 -17   -7.03    6.00 111
   2   4   3    1.64    4.60 111
   2   8   2  183.31    7.85 111
   3  -4 -20   13.86    6.29 111
   3  -3 -12   -2.72    4.70 111
   3   7   2    2.75    6.12 111
   4  -3 -14    2.63    4.82 111
   4  -1  -6   -0.16    3.83 111
   4   8   0   71.87    8.62 111
   5  -3 -17   22.17    6.08 111
   5   0  -5   -0.32    3.77 111
   5   6   0   61.58    6.96 111
   6  -2 -14  993.81    9.85 111
   6   7  -2   -4.72    7.92 111
   7  -2 -18   15.17    6.31 111
   8   0 -12   35.66    5.87 111
   9   0 -16    1.48    7.05 111
   9   1 -13    2.19    6.43 111
  -6   2   2    5.47    3.39 111
  -6   7   3   63.19    5.82 111
  -5   4   4    5.24    3.52 111
  -5   6   4   15.20    4.28 111
  -4   2   3   -0.43    2.58 111
  -4   7   4   -0.21    4.40 111
  -3   1   2    0.40    2.70 111
  -3   3   4   -0.50    2.70 111
   0  -4 -14  205.07    5.20 111
   0   8   3    1.62    4.41 111
   1  -4 -15   -2.84    3.54 111
   3  -4 -19   -2.13    4.36 111
   3   8   1   -1.27    5.50 111
   4  -2  -9    0.11    3.26 111
   5  -2 -11    3.89    3.25 111
   6  -3 -21   17.31    5.59 111
   7   0  -9   -1.27    3.42 111
   8  -1 -16   -3.21    4.56 111
 -10   0  -7    0.30    7.82 111
  -7   0  -2    0.96    5.72 111
  -6   0  -1    0.65    5.91 111
   9   3  -9    8.69    7.82 111
 -10   2  -3   -0.13    6.29 112
 -10   3  -2    0.48    6.34 112
  -8   2   0    7.57    4.91 112
  -8   3   1  421.82    7.95 112
  -7   2   1   -0.47    4.77 112
  -7   3   2    1.39    4.95 112
  -5  -4 -16   81.99    7.05 112
  -5   5   4   -0.59    4.86 112
  -4   8   3   -5.47    8.06 112
  -3  -3  -8    0.10    4.79 112
  -3   7   4   -4.10    6.27 112
  -2  -4 -13   -2.30    4.81 112
  -2   1   2   -0.06    4.41 112
  -2   3   4   -0.54    3.72 112
  -2   7   4    9.53    6.09 112
  -1  -4 -13    1.00    4.75 112
  -1  -3  -8   -1.51    3.74 112
  -1   2   3    0.46    3.89 112
  -1   7   4    1.94    6.17 112
   0   4   4 1735.42   13.62 112
   0   6   4  365.48    7.38 112
   1  -3  -9  360.05    7.03 112
   2  -4 -16  342.90    6.88 112
   2  -3 -10   -0.72    4.71 112
   2   6   3    0.42    4.84 112
   5  -3 -16    1.86    5.91 112
   5   1  -3   36.66    4.68 112
   5   5   0   -1.04    4.87 112
   6  -3 -20   -3.01    7.64 112
   7  -2 -17   -3.09    6.18 112
   7  -1 -12   -5.88    4.92 112
  -9   4   0  154.89    6.01 112
  -3   8   3    4.93    5.44 112
  -1   8   3   -2.55    4.48 112
   1   3   3 3393.73   21.51 112
   1   7   3   49.03    4.65 112
   2   5   3  745.77    9.50 112
   3  -4 -18   18.77    4.43 112
   4  -3 -13   58.75    3.93 112
   6  -2 -13   -2.60    3.45 112
   8  -1 -15   78.41    5.00 112
   9   5  -8   -0.58   15.12 110
  -9   0  -5    1.40    7.41 112
  -9   1  -3   36.22    7.30 112
   4   4   1    0.33    5.94 112
   4   6   1    0.31    6.18 112
 -10   1  -5  107.16    7.42 113
  -9   5   0    3.38    7.75 113
  -8   6   1   -2.44    7.76 113
  -6   4   3    2.90    4.81 113
  -6   6   3    5.59    6.05 113
  -5  -4 -15   -0.49    6.20 113
  -5   7   3   33.81    6.57 113
  -4  -4 -14  224.35    7.88 113
  -4   0   0   24.20    4.30 113
  -4   4   4   70.41    5.23 113
  -4   6   4    3.82    4.89 113
  -3  -4 -13   -2.48    4.88 113
  -3   2   3   -1.13    3.64 113
  -2   2   3    1.61    3.68 113
  -2   8   3    7.10    6.35 113
   0  -4 -13   -1.37    4.85 113
   0  -3  -8   -0.01    3.67 113
   0  -1  -2    2.98    5.26 113
   0   5   4   -1.93    4.67 113
   1  -4 -14  851.74    9.31 113
   1   8   2  166.29    7.74 113
   2  -4 -15    5.69    4.75 113
   2  -2  -6 2875.63   17.21 113
   3  -4 -17    2.47    5.87 113
   3  -3 -11  186.23    5.89 113
   3  -2  -7   -0.11    3.60 113
   3   4   2    1.00    4.74 113
   3   6   2   12.09    4.97 113
   4  -4 -21    6.30    7.57 113
   4  -4 -20   11.06    6.55 113
   5  -3 -15   49.02    5.21 113
   5  -1  -7   13.06    4.67 113
   6  -3 -19   11.07    6.46 113
   6  -1  -9    0.49    4.68 113
   7  -2 -16   62.97    6.46 113
   8   1  -9  314.43    8.09 113
   9   0 -15    7.50    6.37 113
   9   1 -12   -3.06    6.27 113
   9   2 -10   17.79    6.54 113
 -10   4  -2    8.03    5.49 113
  -8   4   1   -1.86    4.31 113
  -7   4   2  250.29    5.73 113
  -7   6   2   75.95    5.27 113
  -6   5   3   14.10    3.69 113
  -5   3   3   33.25    3.67 113
  -4   5   4    0.42    3.42 113
  -3   6   4   68.57    4.08 113
  -1   4   4 1046.26   10.16 113
  -1   6   4   46.90    3.94 113
   1  -2  -5    0.09    2.58 113
   5  -2 -10  270.24    5.63 113
   6  -3 -18    1.42    4.34 113
   8   0 -11   -0.94    3.58 113
  -8  -3 -15   50.96   11.79 113
   7   2  -5    0.77    5.87 113
  -9   2  -2  101.57    6.96 114
  -9   3  -1    2.84    6.16 114
  -8   5   1  198.53    7.57 114
  -7   5   2    1.21    6.16 114
  -6  -4 -17   -3.99    7.93 114
  -6   7   2   10.67    7.76 114
  -5  -3  -9   49.00    5.75 114
  -5   1   1   44.64    4.40 114
  -4   7   3   14.56    6.35 114
  -3   4   4   77.84    5.22 114
  -3   5   4   -2.00    4.98 114
  -2  -4 -12   23.06    5.07 114
  -2   4   4   25.08    4.80 114
  -2   6   4   28.06    5.10 114
  -1  -4 -12  549.97    8.28 114
  -1   5   4   -0.02    4.84 114
   0   7   3   27.98    6.35 114
   2   7   2    2.11    6.02 114
   2   8   1   -0.88    6.48 114
   3  -4 -16    4.06    5.55 114
   3   0  -2   15.24    4.34 114
   3   5   2   -0.02    4.86 114
   4  -4 -19    6.77    6.27 114
   4  -3 -12   -0.45    4.85 114
   4   5   1  316.86    8.46 114
   5   7  -1   11.46    6.56 114
   6  -2 -12  574.17    8.15 114
   7  -2 -15    2.57    6.00 114
   7  -1 -11   68.81    5.41 114
   8  -2 -19   -1.99    7.84 114
   8  -1 -14    1.64    6.17 114
   9   0 -14   -1.50    6.37 114
  10   2 -13    4.98    7.76 114
  -5   2   2  145.87    4.87 114
  -5   6   3    0.91    4.17 114
  -4   8   2   65.13    6.20 114
  -2   5   4    0.88    3.45 114
   0  -5 -21   63.95    6.24 114
   0   8   2    5.10    4.46 114
   1  -4 -13    0.39    3.41 114
   1   6   3   -1.56    3.51 114
   2  -4 -14   40.68    3.88 114
   2  -3  -9 1536.20   11.40 114
   3  -1  -4   -0.20    2.61 114
   4  -4 -18   -1.51    4.40 114
   4  -2  -8  767.68    8.55 114
   5  -3 -14    0.23    3.42 114
   6  -3 -17   11.79    4.56 114
  -8  -1  -6    0.29    7.82 113
   7   3  -4   -0.40    7.73 113
  -9  -1  -8    0.21    8.64 114
   9   4  -8    4.80    9.04 114
  -7  -3 -12   -0.99    7.39 114
  -4  -3  -8    1.08    5.80 114
  -2  -2  -4  151.73    7.19 114
   6   6  -2   40.68    8.10 114
   8   2  -7   -1.25    6.12 114
   8   3  -6   -0.12    6.08 114
 -10   2  -4   20.49    6.52 115
 -10   3  -3    3.52    6.29 115
  -9   4  -1    3.56    6.31 115
  -8   1  -2   -2.82    4.99 115
  -8   3   0   -2.27    5.20 115
  -6   3   2   -1.19    4.78 115
  -5  -4 -14   25.47    6.33 115
  -5   4   3    0.83    4.84 115
  -5   5   3  140.06    5.80 115
  -4  -4 -13   -2.04    4.95 115
  -4   3   3  125.10    5.69 115
  -3  -4 -12  159.60    6.30 115
  -3   7   3  275.85    7.78 115
  -3   8   2   27.70    7.65 115
  -2  -5 -20   -0.21    7.87 115
  -2   7   3  294.52    7.81 115
  -1  -5 -20    2.00    7.72 115
  -1  -2  -4  280.19    7.77 115
  -1   7   3   44.28    6.41 115
  -1   8   2  198.16    7.93 115
   0  -5 -20   -4.51    7.74 115
   0  -4 -12  220.34    6.34 115
   1  -5 -21   -2.93    7.78 115
   1  -3  -8   -0.40    3.65 115
   1   2   2  161.71    7.01 115
   1   4   3    0.49    4.73 115
   2  -1  -3 8984.20   37.35 115
   3  -4 -15   -4.19    4.87 115
   3  -3 -10   -1.19    4.71 115
   3   7   1   67.52    6.73 115
   3   8   0   58.51    8.12 115
   4  -1  -5 7748.31   29.48 115
   4   0  -3   -0.05    3.74 115
   4   7   0    0.30    6.40 115
   4   8  -1   -1.31    7.87 115
   6   0  -6  528.61    9.19 115
   7   0  -8    0.91    4.79 115
   8  -2 -18   -3.25    7.65 115
   9   1 -11   19.06    6.45 115
  -9   5  -1    4.56    5.36 115
  -8   6   0    5.75    5.40 115
  -7   3   1  777.66    8.71 115
  -6   6   2   35.72    4.70 115
  -5   7   2   -1.91    4.51 115
  -4   6   3    0.38    3.41 115
  -2  -5 -19   40.62    5.86 115
  -2   8   2   58.96    5.08 115
  -1  -5 -19  165.35    5.91 115
   1   5   3  265.48    6.00 115
   4  -4 -17    1.74    4.29 115
   5  -4 -20    2.85    5.43 115
   6  -3 -16    1.69    4.25 115
   7  -2 -14   32.41    4.50 115
   9  -1 -17    0.77    5.46 115
  -6  -4 -16   20.16    9.03 115
  -6  -3 -10   -0.21    5.96 115
   7   1  -6    0.06    5.94 115
 -10   4  -3    1.35    7.70 116
  -8   2  -1    1.64    4.79 116
  -8   4   0    9.04    6.09 116
  -8   5   0    5.11    6.21 116
  -7   1  -1  199.56    6.78 116
  -7   2   0  228.23    6.71 116
  -7   6   1    1.53    6.12 116
  -6   1   0    2.07    4.62 116
  -6   2   1   -0.44    4.73 116
  -6   4   2  342.92    7.05 116
  -6   5   2   -0.98    4.78 116
  -6   7   1   40.45    7.94 116
  -3  -5 -19   72.36    8.35 116
  -2  -3  -7 3052.91   20.19 116
  -1  -5 -18    4.74    6.14 116
  -1  -4 -11   -0.12    4.82 116
  -1  -3  -7    3.21    3.63 116
   0  -5 -19  370.55    8.65 116
   0   3   3   81.59    4.84 116
   0   6   3   -0.14    4.78 116
   1  -5 -20   -3.15    7.66 116
   1  -4 -12  140.88    5.64 116
   1   7   2   -1.41    5.99 116
   1   8   1   -2.22    6.37 116
   2  -4 -13    2.90    4.80 116
   2   3   2   -0.22    3.74 116
   2   6   2  209.77    6.65 116
   4  -3 -11 1234.23   10.52 116
   5  -3 -13  169.46    5.84 116
   5  -2  -9   -3.37    4.65 116
   6  -2 -11    0.07    4.97 116
   6  -1  -8   -0.81    4.68 116
   7  -3 -19   24.39    7.87 116
   7  -1 -10    4.29    4.82 116
   8  -2 -17   -4.87    6.43 116
   8  -1 -13  897.36   10.83 116
   8   0 -10  804.75   10.27 116
   8   1  -8   -0.19    4.91 116
   9   0 -13    2.59    6.26 116
  10   1 -14    5.01    7.85 116
  -7   4   1   -1.13    3.45 116
  -7   5   1  180.55    5.70 116
  -4   4   3   -2.04    3.32 116
  -4   5   3    3.01    3.43 116
  -3   3   3 2013.34   13.73 116
  -3   6   3    0.47    3.38 116
  -2  -5 -18    0.29    4.44 116
  -2  -4 -11   -0.63    3.35 116
   0  -5 -18    1.95    4.34 116
   0  -3  -7    6.88    2.73 116
   1  -5 -19   25.75    4.64 116
   3  -4 -14  358.22    6.00 116
   4  -4 -16    3.91    4.22 116
   5  -4 -19   -4.84    4.56 116
   6  -3 -15   -6.20    4.41 116
   6   2  -3    0.45    6.79 116
 -10   0  -8  198.76   10.47 116
  -8   0  -4    8.11    5.97 116
  -3  -2  -4 1664.59   22.22 116
   6   7  -3   65.43   10.34 116
 -10   1  -6    0.48    6.36 117
 -10   3  -4   -1.53    6.43 117
  -9   1  -4   -0.15    6.00 117
  -9   3  -2    0.01    6.11 117
  -5   6   2  123.65    6.80 117
  -4  -4 -12  249.34    7.39 117
  -4   1   1 2055.46   17.23 117
  -4   2   2  827.40    9.85 117
  -4   7   2    7.28    6.17 117
  -4   8   1   -7.11    7.85 117
  -3  -5 -18   -3.98    7.13 117
  -3  -3  -7  121.60    6.25 117
  -2   6   3    6.94    4.70 117
  -1  -5 -17   25.29    6.19 117
  -1   3   3 2044.36   14.97 117
  -1   6   3    1.49    4.87 117
   0  -4 -11    0.85    4.70 117
   0  -2  -4 5402.55   27.72 117
   1  -5 -18   -4.55    6.28 117
   2  -5 -20   -8.39    7.82 117
   2   0  -1    1.02    4.79 117
   3  -2  -6   42.01    4.04 117
   5  -4 -18  115.08    6.93 117
   5  -1  -6    0.25    4.64 117
   5   0  -4   -0.49    3.72 117
   5   6  -1    0.11    6.09 117
   6   1  -4    1.21    4.69 117
   7  -3 -18   -4.45    7.06 117
   7  -2 -13    1.91    4.92 117
   8  -2 -16   93.28    7.03 117
   9  -1 -16   -1.40    7.71 117
   9   2  -9   -3.38    6.30 117
  10   2 -12   36.60    8.24 117
  10   3 -11    0.67    7.92 117
  -9   2  -3   -1.24    4.30 117
  -9   5  -2   -9.52    5.60 117
  -8   6  -1    8.92    5.35 117
  -5   3   2    1.55    3.22 117
  -3   5   3  829.74    8.42 117
  -3   7   2    4.71    4.34 117
  -3   8   1   -2.14    5.60 117
  -2  -5 -17  260.55    6.53 117
  -2   3   3  863.67    9.43 117
   0  -5 -17    1.70    4.46 117
   0   4   3    1.29    2.73 117
   0   5   3   67.57    4.00 117
   0   7   2   -0.89    4.33 117
   0   8   1    2.36    4.44 117
   2  -5 -19    1.95    4.60 117
   2  -3  -8    2.36    3.25 117
   2  -2  -5    0.40    2.57 117
   2   8   0  153.32    6.30 117
   3  -3  -9   98.65    4.32 117
   3   6   1   -0.40    3.50 117
   4  -4 -15   -1.66    4.21 117
   4  -2  -7   -0.11    2.54 117
   5  -3 -12    1.91    3.34 117
   8  -1 -12   -1.05    4.42 117
  -8  -3 -14   -1.45   10.96 117
  -6  -4 -15    4.31    7.65 117
   6   5  -2    0.88    5.94 117
   7   6  -4    0.28    7.85 117
   9   3  -8    0.05    7.68 117
 -10   2  -5    0.67    6.32 118
  -9   0  -6   -1.08    6.04 118
  -9   4  -2   57.99    6.60 118
  -8   3  -1  695.78    9.36 118
  -7   6   0   33.92    6.52 118
  -6   6   1   -5.35    6.18 118
  -5  -4 -13   -3.21    5.99 118
  -5   0  -1    0.56    3.53 118
  -5   5   2    3.87    4.75 118
  -5   7   1   12.68    6.39 118
  -3  -5 -17   69.86    6.89 118
  -3  -4 -11   -0.31    4.84 118
  -3   0   0    0.65    3.97 118
  -3   4   3   -1.18    4.80 118
  -2   5   3  475.08    7.69 118
  -2   7   2   -0.33    6.04 118
  -2   8   1    0.57    6.52 118
  -1  -5 -16    3.37    6.04 118
  -1   5   3  588.06    8.29 118
  -1   7   2    4.07    5.94 118
  -1   8   1    3.85    6.37 118
   1  -5 -17  175.08    7.25 118
   1  -4 -11   -2.84    4.75 118
   2  -4 -12  760.65    8.92 118
   2   4   2  179.71    6.59 118
   2   5   2    0.93    4.75 118
   2   7   1    2.79    5.99 118
   3  -4 -13   -1.65    4.76 118
   4  -3 -10   -0.88    4.64 118
   4   6   0  280.64    7.87 118
   5  -4 -17   -6.59    6.11 118
   6  -3 -14   -5.75    5.49 118
   6  -2 -10 1272.84   11.11 118
   7  -3 -17   45.06    6.50 118
   9  -1 -15   13.78    6.56 118
   9   0 -12   -0.28    6.23 118
   9   1 -10   -2.38    6.25 118
  -8   5  -1   13.72    4.62 118
  -6   3   1  498.14    7.14 118
  -6   7   0   -0.55    5.52 118
  -5   4   2 1359.58   10.70 118
  -4   6   2  116.56    4.51 118
  -2  -5 -16   -0.04    4.34 118
  -2   4   3   -0.28    3.27 118
  -1   4   3    0.91    2.57 118
   0  -5 -16   -6.55    4.35 118
   1  -3  -7    1.88    2.65 118
   1  -1  -2   -0.07    3.44 118
   1   6   2  675.92    8.52 118
   2  -5 -18    3.39    4.38 118
   3  -5 -20   -0.41    5.54 118
   3   8  -1    0.18    5.46 118
   7  -2 -12    9.72    3.53 118
   8  -2 -15   -0.69    4.34 118
 -10  -1 -11    9.12   12.74 117
  -8   1  -3 1149.77   13.11 119
  -8   4  -1   -1.30    6.09 119
  -7   0  -3    1.54    4.67 119
  -7   3   0    1.75    4.82 119
  -7   5   0    0.20    6.01 119
  -6   5   1   13.02    4.84 119
  -4  -5 -18    1.46    7.75 119
  -4   8   0   62.23    8.28 119
  -3   2   2   48.34    4.29 119
  -2  -4 -10  129.05    5.93 119
  -1  -4 -10  459.74    7.95 119
   0  -4 -10  409.91    7.38 119
   0   2   2   20.63    4.48 119
   1  -5 -16   -0.64    6.13 119
   1   8   0    8.50    6.61 119
   2  -5 -17  147.04    6.95 119
   3  -5 -19  237.86    8.26 119
   3   3   1   11.74    4.06 119
   3   7   0   -2.53    6.27 119
   4  -4 -14   35.78    5.14 119
   4   7  -1  170.42    7.94 119
   4   8  -2   76.89    8.56 119
   5  -4 -16  147.86    6.92 119
   5  -2  -8   56.44    5.02 119
   5   7  -2   -2.72    6.44 119
   6  -4 -19    4.86    7.63 119
   6  -1  -7    6.43    4.72 119
   7  -3 -16    6.83    6.17 119
   7  -1  -9   36.44    5.09 119
   7   0  -7    0.44    4.76 119
   8   0  -9    1.09    5.06 119
  10   1 -13  150.26    9.09 119
  -8   2  -2   26.64    3.83 119
  -7   4   0    9.49    3.57 119
  -6   4   1    4.32    3.41 119
  -5   2   1    0.43    3.21 119
  -4   7   1  160.65    5.73 119
  -3   6   2  245.09    5.45 119
  -1  -5 -15  425.94    7.26 119
   1  -2  -4  242.91    6.00 119
   1   7   1    4.64    4.31 119
   2  -4 -11   -0.35    3.43 119
   5  -3 -11   63.13    4.03 119
   6  -3 -13   77.29    4.06 119
   9  -1 -14    4.67    4.43 119
   8   6  -6   61.43   13.79 118
   6   4  -2  349.63   14.34 119
 -10   1  -7   24.64    6.71 120
 -10   3  -5    7.26    7.61 120
  -9   3  -3   -0.40    6.12 120
  -9   4  -3    3.39    6.28 120
  -9   5  -3   15.66    7.92 120
  -8   6  -2   78.78    8.45 120
  -6  -4 -14    1.03    6.28 120
  -6   0  -2 3030.38   24.11 120
  -5   1   0   -0.52    3.63 120
  -5   6   1   -6.98    6.01 120
  -4  -5 -17   15.67    7.59 120
  -4  -4 -11   -1.45    4.93 120
  -4   3   2   -1.16    4.59 120
  -4   5   2   -2.62    4.76 120
  -3  -5 -16   -0.12    6.27 120
  -3   7   1  249.32    7.72 120
  -3   8   0   47.05    8.14 120
  -2  -5 -15    0.76    6.10 120
  -2   6   2  457.45    7.64 120
  -1  -3  -6    2.02    3.60 120
   0  -5 -15  160.59    6.92 120
   0   6   2   83.96    5.48 120
   0   8   0   -3.82    6.38 120
   1  -4 -10  423.75    7.41 120
   3  -5 -18   -4.67    6.33 120
   3  -4 -12   58.82    5.10 120
   3  -3  -8    3.43    4.61 120
   3   5   1   29.78    5.14 120
   5  -4 -15    0.58    6.04 120
   6  -4 -18   80.27    7.67 120
   6   0  -5   -0.80    5.02 120
   7  -3 -15   24.71    6.26 120
   8  -2 -14  161.14    7.21 120
   8  -1 -11    1.64    4.99 120
  -7   2  -1    0.58    3.32 120
  -7   6  -1   -4.90    4.43 120
  -6   2   0  891.61    9.80 120
  -6   6   0   21.86    4.46 120
  -6   7  -1  241.98    7.36 120
  -5   7   0   -3.33    4.56 120
  -4   4   2  177.63    4.87 120
  -3   1   1   55.77    3.99 120
  -2   2   2  525.50    8.39 120
  -2   8   0  154.24    6.07 120
  -1   2   2 1535.64   14.87 120
  -1   6   2  692.20    8.21 120
  -1   8   0   15.87    4.63 120
   0   7   1  194.78    5.82 120
   1  -5 -15  214.62    5.77 120
   1   5   2   -0.30    3.29 120
   2  -5 -16    0.30    4.30 120
   2  -3  -7 1665.23   12.04 120
   4  -4 -13   -2.84    3.41 120
   4  -3  -9  571.11    7.24 120
  -7  -3 -11   76.44    9.92 120
  -7  -1  -5  109.65    9.27 120
  -5  -4 -12    0.71    7.21 120
  -5  -3  -8    1.00    5.75 120
  -4  -3  -7   -0.98    5.80 120
   5   5  -1   99.92    7.37 120
  10   2 -11    2.45    9.52 120
 -10   2  -6   25.82    6.64 121
  -9   1  -5   15.76    6.21 121
  -9   2  -4   11.37    6.12 121
  -8   3  -2   -1.86    4.94 121
  -8   5  -2    2.21    6.25 121
  -7   1  -2   -1.64    4.74 121
  -4   8  -1    1.05    7.86 121
  -3  -5 -15  206.53    7.73 121
  -3  -4 -10  580.34    9.49 121
  -3   5   2   -1.39    4.74 121
  -2  -3  -6   -0.06    3.74 121
  -2   7   1    3.30    6.02 121
  -1  -5 -14    3.25    5.90 121
  -1   7   1  221.60    7.24 121
   0  -5 -14   -1.44    4.85 121
   0  -3  -6    0.05    3.64 121
   1   3   2    0.84    3.72 121
   2   6   1   -0.44    4.85 121
   2   7   0    2.27    5.96 121
   2   8  -1   -4.78    6.52 121
   3  -5 -17  227.77    7.53 121
   3  -2  -5    0.71    3.64 121
   3  -1  -3  377.67    8.04 121
   3   4   1    0.42    4.61 121
   4  -5 -19    5.82    7.73 121
   4  -2  -6    7.76    3.71 121
   4  -1  -4    0.60    3.79 121
   4   5   0    0.17    4.81 121
   6  -4 -17    1.72    6.36 121
   6  -3 -12   -3.53    4.83 121
   6  -2  -9   -0.16    4.68 121
   7  -2 -11   -3.35    4.85 121
   8   1  -7  958.11   12.82 121
   9  -1 -13    3.92    6.32 121
   9   0 -11    2.85    6.11 121
  10   0 -14   22.71    8.19 121
  10   1 -12   -1.85    7.24 121
  -6   1  -1   19.79    3.61 121
  -5   5   1   94.30    4.26 121
  -4   6   1    0.77    3.50 121
  -3   3   2   -0.72    2.64 121
  -2  -5 -14   -5.10    4.36 121
  -1  -4  -9   -0.35    3.22 121
   1   4   2  663.64    8.89 121
   2  -5 -15   20.83    4.35 121
   3  -4 -11    0.53    3.38 121
   4  -5 -18    1.62    4.38 121
   5  -4 -14   27.29    4.40 121
   5  -3 -10    2.28    3.40 121
   5  -1  -5  648.98    8.63 121
   7  -3 -14    3.87    4.29 121
   8  -3 -17  263.10    7.50 121
   8  -2 -13   -0.60    4.31 121
 -10   0  -9    3.64    8.36 121
   4   3   0    0.53    5.64 121
   8   2  -6    7.98    6.18 121
  10   3 -10   -0.37    9.55 121
 -10   3  -6    3.66    7.82 122
  -9   5  -4   -0.20    7.74 122
  -8   4  -2   20.67    6.27 122
  -8   6  -3   -0.14    7.75 122
  -7   3  -1   90.44    5.49 122
  -7   5  -1  187.56    7.27 122
  -6   5   0    1.12    4.85 122
  -5   3   1   49.69    5.03 122
  -5   4   1    1.71    4.76 122
  -4  -5 -16   -2.71    6.34 122
  -4   7   0    0.66    6.28 122
  -3   4   2 1134.64   10.47 122
  -3   8  -1   -6.99    7.84 122
  -2  -4  -9   -2.57    4.72 122
  -2   5   2    0.86    4.74 122
  -1   5   2    0.63    4.68 122
   0  -4  -9   -2.66    4.61 122
   0   5   2    1.53    4.65 122
   1  -5 -14    0.03    4.96 122
   1  -3  -6    0.12    3.64 122
   1   8  -1    5.54    6.40 122
   2  -4 -10    0.04    4.69 122
   2   2   1    0.25    3.83 122
   3  -5 -16    2.53    6.21 122
   3   6   0  173.14    6.68 122
   3   8  -2   20.72    7.92 122
   4  -4 -12  120.38    5.65 122
   4   8  -3   -3.54    8.10 122
   5  -2  -7    1.20    4.59 122
   6  -4 -16   17.27    6.36 122
   6   6  -3   -0.51    6.24 122
   6   7  -4   -1.69    7.80 122
   7  -1  -8    0.94    4.78 122
   7   1  -5   -0.42    4.85 122
   8  -1 -10    0.13    4.94 122
   9  -2 -16   73.38    8.20 122
   9   1  -9   25.72    6.45 122
   9   2  -8   11.78    6.46 122
  -9   3  -4   -0.21    4.34 122
  -7   4  -1    2.42    3.39 122
  -7   6  -2    5.26    4.54 122
  -6   3   0   -1.53    3.41 122
  -6   4   0  202.97    5.15 122
  -5   6   0   58.55    4.81 122
  -5   7  -1    6.21    4.55 122
  -3   6   1   -0.18    3.52 122
   1   6   1    0.68    3.49 122
   2  -2  -4    0.51    2.57 122
   4  -5 -17   26.83    4.72 122
   8   0  -8   40.67    3.99 122
   5   3  -1   50.03    9.86 121
  -8   0  -5   -0.59    5.94 122
  -6  -3  -9   77.29    7.61 122
   4   4   0  453.33   11.03 122
   5   4  -1   -0.63    5.98 122
  -9   0  -7   -2.03    6.18 123
  -9   4  -4   38.60    6.62 123
  -8   2  -3    1.75    4.85 123
  -6  -4 -13    2.16    6.11 123
  -6   6  -1    5.74    6.11 123
  -6   7  -2   -7.16    7.75 123
  -5  -5 -17   67.67    8.38 123
  -4  -5 -15    4.96    6.26 123
  -4  -4 -10   20.55    5.05 123
  -4   2   1    1.26    3.60 123
  -4   5   1  317.85    6.82 123
  -3  -5 -14   -2.95    6.07 123
  -3  -3  -6   -0.78    4.68 123
  -3   7   0    3.62    6.22 123
  -2   1   1  849.16   13.20 123
  -2   3   2    0.98    3.65 123
  -2   4   2  936.26    9.88 123
  -2   8  -1    1.18    6.39 123
  -1  -5 -13  210.75    6.59 123
  -1   8  -1   -2.70    6.44 123
   0  -5 -13  299.26    6.91 123
   0   1   1  116.88    8.01 123
   0   3   2    0.60    3.65 123
   0   4   2  811.34    9.61 123
   0   8  -1   -3.98    6.39 123
   1  -4  -9    2.94    4.62 123
   1   7   0   -3.23    6.08 123
   2  -5 -14   -1.18    6.00 123
   2   5   1  717.79    9.92 123
   3  -5 -15   36.61    6.36 123
   3  -3  -7  486.15    7.74 123
   3   7  -1  257.19    8.25 123
   4  -3  -8    2.50    4.64 123
   4   6  -1   -1.17    4.98 123
   4   7  -2   -1.91    6.32 123
   5  -4 -13   -0.23    4.89 123
   5   6  -2  128.96    7.64 123
   5   7  -3   35.57    6.82 123
   6  -4 -15   -4.63    6.22 123
   6  -3 -11   35.84    5.00 123
   6  -1  -6    0.62    4.61 123
   7  -3 -13  109.25    6.65 123
   7  -2 -10  265.66    6.77 123
   7   0  -6   -0.84    4.82 123
   8  -3 -16   -3.72    7.71 123
   9  -2 -15    6.05    7.67 123
   9  -1 -12    1.06    6.18 123
   9   0 -10   -0.31    6.16 123
  10   0 -13   -0.57    7.91 123
  -8   5  -3  131.19    5.72 123
  -4   8  -2   14.65    5.80 123
  -2  -5 -13    9.74    3.66 123
  -2   6   1   -1.13    3.50 123
  -2   7   0   -2.26    4.28 123
  -1   3   2    0.04    2.66 123
  -1   4   2 1127.05   10.42 123
   0   6   1    1.41    3.39 123
   1  -5 -13   67.75    4.07 123
   3  -4 -10    1.44    3.36 123
   4  -5 -16   -0.59    4.38 123
   5  -5 -18   -5.70    5.57 123
   6  -2  -8  521.39    7.31 123
   8  -2 -12    0.06    4.29 123
  -5  -2  -5    0.18    8.63 121
  -9  -1  -9   29.69    9.33 123
   7   2  -4   51.05    6.99 123
 -10   1  -8    0.01    6.34 124
 -10   2  -7    0.22    6.42 124
  -9   2  -5    1.57    6.00 124
  -9   5  -5   68.50    8.11 124
  -8   1  -4   -1.91    5.06 124
  -8   4  -3   -4.13    6.11 124
  -8   6  -4   -0.70    7.90 124
  -5  -4 -11   -0.38    4.90 124
  -5   5   0   -0.96    4.75 124
  -4   6   0  278.97    6.62 124
  -4   7  -1  239.83    7.62 124
  -3  -4  -9    0.33    4.68 124
  -1  -2  -3   -0.31    3.89 124
  -1   1   1  442.19   11.21 124
  -1   6   1    0.10    4.94 124
  -1   7   0   -3.28    6.02 124
   0  -2  -3    1.53    4.03 124
   0   7   0    2.50    5.91 124
   2  -4  -9    0.56    4.66 124
   2  -3  -6    0.26    3.76 124
   2  -1  -2    0.21    4.42 124
   2   8  -2   58.26    7.05 124
   4  -4 -11   -0.34    4.73 124
   5  -3  -9   18.00    4.80 124
   7  -4 -17    5.10    7.72 124
   8  -3 -15    1.11    6.32 124
  10   1 -11   98.11    7.60 124
  -8   3  -3  186.14    5.38 124
  -7   5  -2   -2.14    4.37 124
  -6   5  -1  120.40    4.57 124
  -5   2   0    4.28    3.26 124
  -4   3   1  463.17    6.97 124
  -4   4   1    1.33    3.26 124
  -3   5   1  332.07    5.83 124
  -3   8  -2    3.87    5.42 124
   0  -5 -12    0.73    3.34 124
   2  -5 -13   10.93    3.53 124
   3  -5 -14    1.46    4.17 124
   5  -5 -17   66.89    5.15 124
   5  -4 -12   71.53    4.12 124
   6  -4 -14  380.61    6.85 124
   9  -2 -14    5.46    4.51 124
  -8  -3 -13  170.76   13.96 123
  -8  -1  -7  449.60   13.92 124
  -6  -1  -4    0.68    6.55 124
  -5  -1  -3  142.74    9.98 124
   7   5  -4   -0.25    8.73 124
  -7  -4 -15    2.19    9.46 124
   5   1  -2    0.29    4.49 124
  10   2 -10   20.62    8.21 124
 -10   3  -7   90.63    8.43 125
  -9   1  -6    0.48    6.02 125
  -9   3  -5  158.21    7.35 125
  -9   4  -5    5.32    6.20 125
  -7   2  -2   24.90    5.10 125
  -7   6  -3   -0.78    6.29 125
  -6   2  -1   -2.61    4.73 125
  -6   6  -2   60.60    6.57 125
  -6   7  -3    5.93    7.75 125
  -5  -5 -16   -3.20    7.79 125
  -5   6  -1    8.31    5.82 125
  -5   7  -2    4.85    6.13 125
  -4  -5 -14   -1.24    6.17 125
  -4   1   0    0.71    3.63 125
  -3  -5 -13  194.25    7.57 125
  -2   8  -2  161.32    7.67 125
  -1  -6 -18  211.73    9.09 125
  -1  -5 -12   -4.33    4.81 125
  -1  -4  -8   33.27    4.94 125
   0  -6 -18   19.00    7.95 125
   0  -4  -8   41.36    4.98 125
   1  -6 -18  734.31   11.11 125
   1  -5 -12    1.94    4.69 125
   1   5   1   26.72    4.88 125
   1   8  -2  207.67    7.79 125
   2   4   1   -1.05    4.57 125
   2   6   0  118.57    5.82 125
   2   7  -1    1.02    6.07 125
   3   8  -3   -1.91    7.86 125
   4  -5 -15  209.48    7.35 125
   4  -2  -5    0.12    3.59 125
   4   0  -2 1802.59   18.86 125
   4   8  -4  104.30    8.94 125
   5   0  -3    0.21    3.67 125
   6  -3 -10    3.77    4.71 125
   7  -4 -16   86.66    7.51 125
   7  -3 -12    2.19    5.82 125
   7  -1  -7   45.88    5.30 125
   8  -1  -9  318.39    7.39 125
  10  -1 -14    4.23    7.93 125
  10   0 -12  128.24    7.64 125
  -8   5  -4   -3.06    4.47 125
  -7   4  -2    3.91    3.40 125
  -5   4   0  277.72    5.64 125
  -4   8  -3   -1.43    5.56 125
  -3   2   1   -0.40    2.54 125
  -3   6   0  165.51    4.95 125
  -3   7  -1   60.21    4.88 125
  -2  -5 -12   -0.31    3.52 125
  -1  -3  -5  158.11    5.08 125
  -1   8  -2  151.87    5.99 125
   0  -3  -5  629.65    8.52 125
   0   8  -2    1.94    4.53 125
   1  -4  -8  893.64    9.00 125
   5  -5 -16    2.13    4.38 125
   5  -2  -6  417.85    6.77 125
   7  -2  -9    0.40    3.35 125
   8  -3 -14    2.84    4.40 125
   8  -2 -11   -0.48    4.23 125
   9  -1 -11   18.59    4.43 125
 -10   0 -10  134.84   11.09 125
   7   6  -5    2.04    7.78 125
 -10   2  -8  170.53    9.06 126
  -7   0  -4   -1.24    4.76 126
  -7   1  -3   21.45    4.87 126
  -7   3  -2   -0.54    4.86 126
  -6   3  -1   71.46    5.27 126
  -6   4  -1   -0.23    4.86 126
  -5   3   0    0.86    4.57 126
  -4   0  -1    0.25    3.65 126
  -3   4   1   -0.58    4.64 126
  -2  -4  -8    6.30    4.70 126
  -2  -2  -3   -0.25    3.63 126
  -2   5   1   38.36    5.00 126
  -1  -6 -17   -0.30    7.77 126
   0  -6 -17   -4.89    7.81 126
   0   5   1  166.96    6.00 126
   1  -6 -17   -2.77    7.27 126
   1  -2  -3    0.67    3.90 126
   1   7  -1  218.26    7.52 126
   2  -6 -18  132.33    8.61 126
   2  -5 -12   -0.15    4.80 126
   2   3   1  944.03   13.13 126
   3  -5 -13  179.58    6.55 126
   3  -4  -9   -1.26    4.74 126
   3  -2  -4    2.72    3.65 126
   3   5   0    0.85    4.80 126
   3   7  -2    1.40    6.17 126
   4  -5 -14    1.43    6.18 126
   4  -4 -10  132.56    5.71 126
   4  -3  -7   19.64    4.73 126
   6  -4 -13   -4.81    5.94 126
   6   0  -4 5466.60   28.02 126
   7  -4 -15   -5.09    6.23 126
   8   0  -7   -1.15    4.97 126
   9  -2 -13    1.14    6.32 126
   9   1  -8   -1.78    6.13 126
  -4   5   0    1.64    3.27 126
  -4   7  -2   -4.50    4.32 126
  -3   8  -3    2.98    5.37 126
  -2   6   0  107.94    4.43 126
  -2   7  -1    3.28    4.15 126
  -1   5   1  306.05    5.91 126
   0  -5 -11    6.09    3.50 126
   1  -3  -5   82.89    3.77 126
   1   6   0  128.80    4.79 126
   3  -3  -6   -0.01    2.59 126
   5  -4 -11   -1.41    3.38 126
   5  -3  -8    0.10    3.33 126
   6  -2  -7   -0.05    3.28 126
   9   0  -9   -0.43    4.32 126
  -4  -2  -4 1328.63   26.39 126
   4   1  -1 2217.09   32.27 126
  -6  -4 -12  119.67    9.09 126
   6   1  -3    1.37    5.75 126
   8   1  -6    1.31    6.14 126
 -10   1  -9   56.73    8.18 127
 -10   3  -8    3.27    7.87 127
  -9   2  -6  187.30    7.63 127
  -9   4  -6   15.19    6.47 127
  -8   2  -4   72.80    5.62 127
  -8   4  -4    1.21    6.19 127
  -7   5  -3   51.90    6.49 127
  -7   6  -4   51.38    6.60 127
  -6   1  -2   -1.07    4.69 127
  -6   7  -4    4.96    7.66 127
  -5  -5 -15   25.39    6.61 127
  -5   1  -1  113.35    5.25 127
  -5   5  -1   10.87    4.82 127
  -5   7  -3    8.90    6.26 127
  -4   6  -1    0.30    5.03 127
  -3  -5 -12    1.90    5.50 127
  -3   3   1  101.55    4.71 127
  -2  -6 -17    1.77    7.75 127
  -2  -3  -5 1317.75   14.28 127
  -1  -6 -16    4.27    6.45 127
  -1  -5 -11    3.80    4.82 127
  -1   0   0    3.66    6.30 127
  -1   6   0  127.43    5.79 127
  -1   7  -1    3.67    5.95 127
   0  -6 -16   80.01    6.92 127
   0   6   0  326.01    7.04 127
   0   7  -1  198.75    7.24 127
   1  -6 -16    4.03    6.35 127
   1  -5 -11   58.69    5.18 127
   2  -6 -17    6.19    7.59 127
   2  -4  -8  497.16    7.67 127
   2   8  -3   -2.69    6.41 127
   3   6  -1   -0.79    5.00 127
   4  -1  -3   12.38    3.82 127
   4   7  -3   21.44    6.52 127
   5  -5 -15   -0.16    6.25 127
   5  -1  -4   -0.52    3.72 127
   6  -5 -17   43.31    8.02 127
   6   7  -5  213.78    9.93 127
   7  -3 -11   21.60    5.19 127
   8  -3 -13  301.54    7.93 127
  10  -1 -13  152.68    8.78 127
  -8   3  -4    1.27    3.56 127
  -6   5  -2    1.42    3.47 127
  -6   6  -3   -0.72    4.38 127
  -5   6  -2    9.87    4.42 127
  -4   8  -4  124.45    6.97 127
  -2   4   1    0.11    3.28 127
  -2   8  -3    2.05    4.50 127
   3  -5 -12   -3.24    3.47 127
   4  -5 -13  182.46    5.62 127
   6  -4 -12   15.88    4.38 127
   6  -3  -9   -0.05    3.39 127
   6  -1  -5   -0.19    3.29 127
   7  -4 -14   38.50    4.62 127
   9   3  -7  318.95   14.05 127
  -4  -4  -9   -1.41    5.97 127
   4   5  -1  329.88    9.17 127
   6   5  -3   20.84    6.39 127
  10   1 -10    0.21    7.90 127
  -9   0  -8   -0.02    6.08 128
  -9   3  -6   -5.14    6.28 128
  -8   1  -5   31.80    5.33 128
  -8   5  -5   -5.59    6.46 128
  -7   4  -3   -1.16    4.94 128
  -6   0  -3    0.09    4.84 128
  -4  -5 -13  290.87    8.72 128
  -4   4   0  451.92    7.47 128
  -3  -4  -8    3.19    4.66 128
  -3   5   0    2.48    4.68 128
  -3   7  -2   -5.97    6.15 128
  -2  -6 -16  127.86    7.91 128
  -2  -5 -11  838.94   10.18 128
  -2   2   1    0.02    3.72 128
  -1   8  -3    8.88    6.32 128
   0  -6 -15    0.72    6.21 128
   0  -4  -7    1.50    4.62 128
   0   8  -3   -1.28    6.31 128
   1   2   1    0.15    4.00 128
   1   4   1    1.77    3.69 128
   1   8  -3    3.79    6.34 128
   2  -6 -16   73.34    6.97 128
   2  -5 -11   46.81    5.22 128
   2  -3  -5 1298.35   11.28 128
   3  -6 -17    5.72    7.72 128
   3   0  -1   -0.75    3.99 128
   3   8  -4   17.12    7.96 128
   4  -4  -9   -1.75    4.84 128
   4   6  -2  114.86    6.27 128
   5  -5 -14   -9.26    6.19 128
   5   7  -4   -1.35    6.38 128
   6  -5 -16   -5.73    7.75 128
   7  -2  -8  444.25    7.81 128
   7   0  -5   -0.77    4.80 128
   8  -2 -10  249.17    7.23 128
   8  -1  -8    0.69    4.97 128
   9  -3 -15   22.75    8.02 128
   9  -2 -12   -0.07    6.30 128
   9  -1 -10    1.08    6.20 128
  10   0 -11   -2.20    6.48 128
  -4   2   0   30.73    3.09 128
  -3   6  -1   -0.91    3.50 128
  -2   3   1  249.11    5.51 128
  -1  -4  -7   -0.83    3.25 128
  -1   4   1   -0.47    2.66 128
   0   4   1   -0.90    2.68 128
   1  -6 -15    4.76    4.39 128
   1  -4  -7    0.69    3.34 128
   2  -2  -3    1.27    2.59 128
   2   7  -2   -0.44    4.47 128
   3  -4  -8  872.11    8.57 128
   5  -4 -10  340.39    5.94 128
  -7  -4 -14    2.11   11.01 128
  -9   1  -7   66.43    8.19 128
  -8   0  -6  145.40    7.80 128
  -5  -4 -10  226.49    8.77 128
  -5  -3  -7   14.95    6.20 128
  -5   0  -2    0.87    4.40 128
  -4  -3  -6    0.46    5.81 128
   5   5  -2    0.21    5.96 128
   6   6  -4   57.08    8.29 128
   9   2  -7   -0.76    7.59 128
 -10   2  -9   -6.12    7.88 129
  -7   2  -3   -3.11    4.84 129
  -7   3  -3   17.85    4.92 129
  -7   5  -4   -3.83    6.16 129
  -7   6  -5   -5.10    6.39 129
  -6   4  -2  745.32    8.96 129
  -6   7  -5   37.23    8.12 129
  -5  -5 -14    0.19    6.28 129
  -5   4  -1   -3.44    4.83 129
  -5   7  -4   -6.01    6.37 129
  -4   3   0   -0.83    4.53 129
  -4   7  -3   14.38    6.36 129
  -3   8  -4    5.98    7.85 129
  -2   7  -2   -2.93    6.11 129
  -1  -6 -15    3.22    6.22 129
  -1  -5 -10   -0.60    4.92 129
   0  -5 -10   -3.37    4.96 129
   1  -5 -10   -2.02    4.83 129
   1   3   1    7.92    3.87 129
   2  -6 -15   -6.17    6.36 129
   2   5   0   -0.87    4.83 129
   2   6  -1   -2.10    4.99 129
   3  -6 -16    4.20    6.96 129
   3  -1  -2    0.66    3.74 129
   3   4   0  263.74    7.72 129
   4  -5 -12   -1.44    5.99 129
   5   6  -3    4.31    6.04 129
   6  -5 -15    8.43    6.33 129
   7  -4 -13    0.70    6.13 129
   7  -3 -10   -0.95    4.88 129
   7  -1  -6    2.03    4.75 129
   8  -3 -12    4.59    6.23 129
  10  -1 -12    2.96    7.18 129
  -9   4  -7   -2.03    5.44 129
  -8   4  -5   -2.47    4.38 129
  -4   5  -1  297.19    5.76 129
  -4   6  -2   47.70    3.98 129
  -2   5   0   -1.39    3.40 129
  -1   2   1   -0.45    2.88 129
   1   7  -2    2.46    4.19 129
   2   8  -4  110.53    5.88 129
   3  -5 -11  479.68    6.81 129
   4  -3  -6    1.83    3.28 129
   5  -5 -13  159.50    5.55 129
   5  -3  -7  955.37    9.18 129
   5  -2  -5   -0.41    3.24 129
   6  -4 -11   -0.43    3.58 129
   8  -4 -15   -2.40    5.60 129
   9  -3 -14   -2.64    5.55 129
  10   3  -9   38.73   11.75 129
 -10   0 -11    0.77    9.67 129
   7   1  -4   -1.08    5.85 129
  10   2  -9   -1.48    7.85 129
 -10   1 -10    2.01    7.80 130
  -9   2  -7   -0.81    6.23 130
  -9   3  -7    4.62    6.09 130
  -8   2  -5    2.46    4.85 130
  -8   3  -5    1.00    6.14 130
  -8   5  -6    2.21    6.14 130
  -6   2  -2 1059.45   11.22 130
  -6   3  -2    3.58    4.68 130
  -6   5  -3   75.02    5.51 130
  -6   6  -4    8.93    6.16 130
  -5   2  -1   -1.18    4.57 130
  -5   3  -1  244.21    6.47 130
  -5   5  -2    5.43    4.77 130
  -5   6  -3   -6.85    6.28 130
  -4  -5 -12   -2.10    6.21 130
  -3  -6 -16  108.70    8.59 130
  -3  -5 -11    5.65    4.87 130
  -3   1   0    0.77    3.79 130
  -2  -6 -15   -0.55    6.28 130
  -2  -4  -7   -1.15    4.57 130
  -2   6  -1    6.03    4.70 130
  -2   8  -4   11.03    7.01 130
  -1  -6 -14  182.62    7.37 130
  -1   3   1  142.72    5.26 130
  -1   7  -2    1.16    5.95 130
   0  -6 -14    9.41    6.28 130
   0  -1  -1   88.99    7.54 130
   0   2   1    0.26    4.15 130
   0   3   1    2.84    3.67 130
   0   7  -2   -0.70    6.09 130
   1  -6 -14  185.63    7.31 130
   1   5   0    2.75    4.65 130
   2  -5 -10   -1.07    4.79 130
   2  -4  -7   -2.11    4.64 130
   3  -6 -15    1.80    6.28 130
   3   7  -3  282.86    8.22 130
   4  -2  -4   34.22    4.05 130
   6  -3  -8    0.95    4.76 130
   6  -2  -6   85.06    5.39 130
   8  -2  -9    2.03    4.99 130
   9   0  -8    0.02    6.09 130
  -3   4   0  263.68    5.53 130
  -3   7  -3  149.64    5.55 130
  -2  -5 -10    0.09    3.49 130
  -1   5   0    0.63    3.28 130
  -1   6  -1   -0.75    3.46 130
  -1   8  -4    0.30    4.46 130
   0   8  -4   53.90    5.05 130
   1   6  -1    0.83    3.51 130
   1   8  -4  138.88    5.97 130
   2  -6 -14  285.62    6.50 130
   3  -3  -5  534.97    7.14 130
   4  -6 -16   88.53    6.14 130
   6  -5 -14   -3.88    4.49 130
   9  -2 -11    1.67    4.47 130
   8   5  -6    0.53   10.00 129
  -9  -1 -10   -0.42    7.62 130
  -3  -3  -5  123.14    6.76 130
   8   2  -5   -0.61    5.97 130
 -10   2 -10   85.76    8.71 131
  -7   1  -4    3.31    4.69 131
  -7   4  -4  302.52    7.04 131
  -7   6  -6  -12.44    7.08 131
  -6   7  -6   -1.28    7.89 131
  -5   7  -5   91.51    7.06 131
  -4   7  -4    1.82    6.20 131
  -3   8  -5   -9.23    7.94 131
  -2  -6 -14   18.93    6.32 131
   0  -3  -4    0.48    3.67 131
   0   5   0    0.86    4.63 131
   0   6  -1   -0.69    4.82 131
   3   8  -5   -3.94    7.84 131
   4  -5 -11  125.51    5.78 131
   4  -4  -8  685.86    8.51 131
   4   7  -4   -0.92    6.27 131
   5  -4  -9   -1.95    5.06 131
   7  -4 -12  348.89    8.13 131
   7  -3  -9   32.00    5.12 131
   7  -2  -7    2.82    4.77 131
   8  -4 -14   -0.33    7.70 131
   8  -3 -11  104.99    6.94 131
   8   0  -6   99.62    6.03 131
   9  -3 -13   16.98    7.16 131
   9  -1  -9   27.15    6.33 131
   9   1  -7   25.47    6.47 131
  10   0 -10   13.54    6.47 131
  -9   4  -8   11.85    5.47 131
  -7   5  -5  484.27    7.60 131
  -3  -6 -15    0.86    4.53 131
  -3   5  -1   30.69    3.54 131
  -3   6  -2    8.74    3.51 131
  -2   7  -3   84.06    4.87 131
  -1  -3  -4    0.25    2.59 131
   0  -6 -13    1.59    4.23 131
   0  -5  -9 1047.23    9.75 131
   1  -6 -13    0.97    4.24 131
   1  -5  -9  136.33    4.58 131
   1  -3  -4   -0.20    2.69 131
   1  -1  -1  452.85   10.85 131
   3  -6 -14   51.31    4.96 131
   3  -5 -10   -0.47    3.53 131
   3  -4  -7   -1.11    3.26 131
   3  -2  -3   -0.17    2.56 131
   3   6  -2  235.86    6.12 131
   4  -6 -15    4.31    4.50 131
   5  -5 -12   -1.10    4.30 131
   6  -4 -10  579.11    7.38 131
   8  -1  -7  912.60   10.13 131
  10  -2 -13    1.01    5.54 131
  -6  -4 -11   -0.89    7.33 131
   6   7  -6    0.05    9.78 131
  10   1  -9  177.81    9.52 131
  -9   1  -8   -0.43    6.09 132
  -8   4  -6   59.26    6.45 132
  -8   5  -7   15.21    7.13 132
  -7   3  -4    5.00    4.74 132
  -6  -5 -15  251.76   10.49 132
  -6   4  -3   -0.29    4.92 132
  -6   6  -5   -6.20    6.25 132
  -5  -5 -13    8.13    6.39 132
  -4  -4  -8  848.36   12.36 132
  -4   4  -1   -1.15    4.82 132
  -3   2   0   76.32    4.66 132
  -3   3   0   -1.76    3.56 132
  -2   4   0   22.36    4.72 132
  -2   8  -5   -5.96    7.78 132
  -1  -6 -13    3.48    5.95 132
  -1  -5  -9 1155.25   11.17 132
   0  -4  -6 1341.39   11.77 132
   1  -4  -6  426.16    7.49 132
   2  -6 -13    9.25    5.98 132
   2   4   0   23.92    4.89 132
   2   7  -3  306.59    8.26 132
   2   8  -5   -6.37    7.80 132
   3   3   0   -0.29    3.63 132
   3   5  -1  348.20    7.99 132
   4   4  -1    0.37    4.63 132
   5   7  -5   -1.17    6.37 132
   6  -5 -13   91.34    6.74 132
   7  -5 -15  128.98    8.57 132
  10  -1 -11  102.76    7.26 132
  -7   2  -4   67.41    4.21 132
  -6   5  -4    0.94    3.41 132
  -5   4  -2    3.40    3.45 132
  -5   6  -4  657.56    8.19 132
  -4   5  -2   -1.27    3.44 132
  -4   6  -3   -1.37    3.52 132
  -3   8  -6  164.32    6.79 132
  -1  -4  -6  508.53    7.72 132
  -1   7  -3   41.95    4.63 132
  -1   8  -5    1.55    4.53 132
   1   7  -3   38.25    4.83 132
   2  -5  -9  305.24    5.73 132
   2  -3  -4   -0.09    2.57 132
   5  -3  -6    0.70    3.32 132
   5  -1  -3   34.87    3.29 132
   6  -1  -4   -0.06    3.34 132
   7  -4 -11    2.51    4.28 132
   8  -4 -13    3.78    4.41 132
  -7  -3 -10   -0.37   10.41 131
  -7  -1  -6   -0.62    6.80 132
 -10   1 -11   14.21    7.93 133
  -9   0  -9    0.71    6.07 133
  -9   2  -8    8.87    6.25 133
  -9   3  -8   -2.09    6.39 133
  -8   1  -6   -2.23    4.92 133
  -8   3  -6    4.70    5.97 133
  -7   0  -5   -0.14    4.82 133
  -7   6  -7    2.23    7.70 133
  -6   1  -3  446.02    8.77 133
  -5   5  -3    7.54    4.82 133
  -5   7  -6   -4.68    7.10 133
  -4  -5 -11    1.81    6.02 133
  -4   1  -1 1447.25   14.63 133
  -4   7  -5  108.74    6.99 133
  -3  -6 -14  170.45    7.68 133
  -3  -5 -10   -1.53    4.91 133
  -3  -4  -7    2.35    4.65 133
  -3   7  -4   -0.34    6.06 133
  -2  -6 -13   -3.73    6.08 133
  -2   5  -1  707.90    8.64 133
  -2   6  -2  199.67    6.19 133
   0  -6 -12    7.11    5.98 133
   0  -2  -2   21.12    4.47 133
   0   7  -3   33.79    6.12 133
   0   8  -5    4.83    6.36 133
   1  -6 -12  356.34    7.93 133
   1   8  -5   -7.23    6.55 133
   2  -4  -6  217.65    6.10 133
   2   6  -2  454.92    8.27 133
   3  -6 -13   -5.47    6.19 133
   4  -6 -14   52.89    6.53 133
   4  -5 -10    3.62    4.92 133
   4  -3  -5 1298.39   11.12 133
   4   6  -3    0.88    4.86 133
   5  -6 -15   -4.46    7.80 133
   5  -5 -11   45.77    6.34 133
   5  -4  -8  873.43    9.33 133
   6  -3  -7   23.29    4.88 133
   6   0  -3    0.64    4.96 133
   7  -5 -14    1.87    7.70 133
   7   6  -6   56.27    7.38 133
   8  -3 -10    1.96    6.17 133
   8  -2  -8   59.96    5.43 133
   8   1  -5   60.24    5.91 133
   9  -3 -12    0.42    6.30 133
   9  -2 -10   25.28    6.28 133
  -9   4  -9   -1.45    5.47 133
  -7   4  -5    1.03    3.48 133
  -6   3  -3   43.13    3.82 133
  -4   3  -1  259.96    5.61 133
  -2  -5  -9  330.29    6.51 133
  -1   4   0    2.82    2.64 133
   1  -2  -2 1599.12   14.95 133
   3  -5  -9  328.36    5.85 133
   4  -4  -7    0.24    3.36 133
   6  -5 -12    1.52    4.36 133
   6  -4  -9   -3.18    3.51 133
  10  -2 -12   37.00    5.84 133
   8   3  -5    6.93   10.20 131
  -7  -4 -13    0.32    8.86 133
   3   2   0   77.51    7.86 133
  -8  -1  -8   -0.98    6.05 133
  -5  -4  -9   -0.67    5.90 133
  -3  -2  -3    0.09    4.47 133
   5   0  -2    0.07    4.48 133
  -8   0  -7    0.05    4.92 134
  -8   2  -6   34.47    5.23 134
  -8   4  -7   -4.82    6.22 134
  -8   5  -8   -3.52    7.72 134
  -7   5  -6    1.54    6.23 134
  -6   2  -3   -0.65    4.80 134
  -6   6  -6   77.99    6.68 134
  -5   1  -2   -0.42    3.64 134
  -5   3  -2   -0.76    4.69 134
  -4  -6 -15    0.65    7.68 134
  -4   2  -1    0.45    3.58 134
  -3   6  -3   -2.19    4.77 134
  -2  -4  -6  272.70    7.21 134
  -2  -3  -4    0.12    3.74 134
  -2   3   0    1.12    3.60 134
  -2   7  -4   -0.35    5.96 134
  -2   8  -6  292.21    9.28 134
  -1  -6 -12   28.50    6.25 134
  -1   6  -2  676.86    8.70 134
   0  -5  -8    0.49    4.80 134
   0   4   0 1843.42   13.78 134
   1  -5  -8    2.01    4.65 134
   1   4   0    3.09    3.72 134
   1   6  -2  724.96    9.29 134
   2  -6 -12  106.20    6.69 134
   2   5  -1   43.62    5.16 134
   3   7  -4    3.56    6.12 134
   3   8  -6   16.25    7.91 134
   4  -6 -13    0.35    6.19 134
   4  -1  -2    0.45    3.65 134
   4   5  -2    0.90    4.78 134
   5  -2  -4   27.71    4.85 134
   5   6  -4   10.55    6.19 134
   6  -2  -5    0.33    4.71 134
   7  -3  -8    3.37    4.88 134
   7  -1  -5   -0.48    4.69 134
   7   0  -4   -0.42    4.77 134
   8  -4 -12   77.71    6.79 134
   9  -1  -8    1.33    6.06 134
   9   0  -7    2.15    6.02 134
  10  -1 -10   -0.91    6.42 134
  10   0  -9    3.42    6.23 134
  -7   6  -8   13.49    5.53 134
  -5   6  -5   -0.85    4.39 134
  -3   4  -1   -0.45    3.26 134
  -2   1   0    0.16    3.11 134
  -1   5  -1   23.51    3.56 134
   0   6  -2   79.55    4.24 134
   2  -1  -1  885.58   12.99 134
   3  -6 -12  136.58    5.44 134
   3  -4  -6   94.33    4.14 134
   3  -3  -4   -1.34    2.70 134
   5  -6 -14    7.57    5.41 134
   7  -5 -13   16.63    4.72 134
   7  -4 -10   67.28    4.74 134
   9   5  -8    2.48   14.80 132
   7   4  -4   26.03    9.32 133
  -6  -3  -8    0.70    7.52 133
   5   4  -2 1404.62   18.76 134
   6   6  -5   -1.81    7.61 134
  -9   3  -9    7.78    6.30 135
  -6  -5 -14    3.43    7.61 135
  -6   4  -4   56.63    5.35 135
  -6   5  -5  232.74    7.35 135
  -5  -5 -12   -0.20    6.16 135
  -5   2  -2   16.13    4.65 135
  -5   7  -7    2.90    7.55 135
  -4   6  -4  311.45    7.02 135
  -4   7  -6   -1.49    6.35 135
  -3  -6 -13   -1.59    6.25 135
  -3   0  -1    1.15    3.98 135
  -3   5  -2    1.05    4.74 135
  -3   7  -5   99.32    6.70 135
  -2  -6 -12  147.93    7.29 135
  -1  -5  -8    2.32    4.66 135
  -1  -2  -2  166.87    7.00 135
  -1   7  -4   -5.84    6.09 135
  -1   8  -6   20.88    7.13 135
   0  -6 -11   -1.21    5.97 135
   0   5  -1  169.13    5.92 135
   0   8  -6   27.97    7.31 135
   1  -6 -11   -5.24    6.08 135
   1   5  -1  307.24    7.10 135
   1   8  -6   28.04    7.48 135
   2  -5  -8    1.21    4.67 135
   2  -2  -2  551.77    8.85 135
   2   7  -4    4.54    6.22 135
   2   8  -6    1.57    7.68 135
   4  -5  -9  225.54    6.39 135
   4  -2  -3    1.01    3.59 135
   4   7  -5   -0.90    6.20 135
   5  -5 -10    6.23    5.90 135
   7  -2  -6    3.24    4.76 135
   8  -3  -9  275.46    7.77 135
   8  -1  -6    1.69    5.02 135
   9  -3 -11   76.38    6.98 135
   9  -2  -9    2.07    6.13 135
  -7   3  -5  155.62    4.97 135
  -5   4  -3   -3.47    3.47 135
  -5   5  -4   -0.33    3.42 135
  -4   4  -2  538.00    7.18 135
  -4   5  -3   12.45    3.38 135
  -2   2   0  256.58    6.25 135
   0   7  -4   -0.97    4.35 135
   1   7  -4    0.98    4.29 135
   2  -6 -11    4.23    4.14 135
   6  -5 -11   62.38    4.96 135
  10  -2 -11   -0.35    5.43 135
   7   5  -5   74.07    9.97 135
  -9   1  -9   30.05    7.79 135
   5   5  -3  145.90    7.69 135
   6   7  -7   22.87    9.93 135
  10   2  -8   27.32    8.20 135
  -9   2  -9   -4.21    6.31 136
  -8   3  -7  228.69    7.66 136
  -8   4  -8   -1.72    6.19 136
  -8   5  -9   67.17    8.17 136
  -7   1  -5  111.10    6.00 136
  -7   2  -5    1.00    4.73 136
  -7   4  -6   31.43    6.02 136
  -7   5  -7   29.28    6.38 136
  -6   6  -7   -2.46    6.33 136
  -4  -6 -14   75.47    8.27 136
  -3  -5  -9  382.26    8.07 136
  -2   6  -3    0.22    4.79 136
  -2   8  -7  -10.30    7.94 136
  -1  -6 -11   -2.98    6.09 136
  -1   3   0   -0.73    3.64 136
   0  -7 -15  250.42    9.31 136
   0  -4  -5   -1.10    4.72 136
   1  -7 -15   52.15    8.16 136
   1  -4  -5    1.09    4.66 136
   2   3   0    0.70    3.61 136
   3  -5  -8   -2.42    4.88 136
   3   6  -3   -0.12    4.86 136
   3   8  -7   -1.88    7.96 136
   4  -6 -12   80.08    6.64 136
   5  -6 -13    6.24    6.38 136
   5  -4  -7   -0.75    4.85 136
   5  -3  -5    3.68    4.65 136
   5   7  -6   -2.33    6.35 136
   6  -4  -8  472.74    7.59 136
   6  -3  -6    1.75    4.69 136
   7  -5 -12   -0.61    6.29 136
   8  -4 -11   -3.12    6.26 136
   8  -2  -7   -0.51    4.84 136
   8   0  -5   -0.25    4.88 136
  10   1  -8   -1.93    6.47 136
  -7   6  -9   -6.77    5.61 136
  -2   4  -1   -1.15    3.22 136
  -2   7  -5    1.93    4.47 136
   1  -3  -3 2084.41   14.78 136
   2  -4  -5    1.01    3.25 136
   3  -6 -11   -3.45    4.33 136
   4  -4  -6   61.73    3.90 136
   7  -4  -9   -0.23    4.28 136
   7  -3  -7  533.78    7.35 136
   6   4  -3    0.42    6.84 136
  -9  -1 -11   48.29    8.61 136
  -6   0  -4    4.28    5.83 136
   1   0   0    3.86    7.48 136
   6   5  -4    0.41    5.98 136
  -9   0 -10    1.73    6.25 137
  -9   3 -10   -9.49    7.74 137
  -8   1  -7  441.65    8.88 137
  -8   2  -7    0.62    4.92 137
  -6   3  -4    1.15    4.74 137
  -6   5  -6    0.04    6.07 137
  -5   6  -6   10.75    6.19 137
  -5   7  -8    3.52    7.71 137
  -4  -5 -10    0.13    4.92 137
  -4   6  -5   -4.70    6.05 137
  -4   7  -7   66.82    6.90 137
  -3   3  -1   11.34    3.78 137
  -3   6  -4  117.30    5.59 137
  -3   7  -6    1.00    6.23 137
  -2  -5  -8    2.19    4.69 137
  -2   5  -2    1.86    4.66 137
  -1  -4  -5    0.17    4.72 137
  -1   6  -3    1.93    4.85 137
  -1   8  -7    4.55    7.74 137
   0  -5  -7  187.69    6.14 137
   0  -3  -3   87.40    4.80 137
   1  -6 -10   11.60    4.99 137
   1  -5  -7   71.19    5.20 137
   2   6  -3   -2.00    4.95 137
   2   8  -7   -1.43    7.80 137
   3   4  -1   -0.81    4.70 137
   3   5  -2   -1.37    4.77 137
   3   7  -5   10.35    6.24 137
   4  -3  -4   -1.96    4.65 137
   4   0  -1    0.17    3.68 137
   5  -5  -9   64.03    5.37 137
   6  -5 -10    0.88    6.04 137
   9  -3 -10    3.71    6.13 137
   9   1  -6   -0.16    6.01 137
  10  -1  -9  175.26    7.81 137
  -8   5 -10   -3.04    5.59 137
  -2  -6 -11   -2.10    4.28 137
  -2   8  -8   35.32    5.77 137
  -1   7  -5   69.68    4.81 137
   0  -6 -10  248.14    5.58 137
   0   3   0    0.30    2.55 137
   0   6  -3   -2.21    3.43 137
   0   8  -7   -2.83    5.40 137
   1  -7 -14    3.74    5.38 137
   1   3   0    0.14    2.57 137
   1   8  -7   -1.76    5.54 137
   2  -7 -14   -4.14    5.57 137
   2  -6 -10    3.80    4.22 137
   2  -5  -7  190.16    4.98 137
   2  -3  -3  895.95    9.44 137
   3  -2  -2   50.60    3.43 137
   4  -6 -11    4.49    4.20 137
   4  -5  -8   -2.62    3.62 137
   5  -6 -12  363.90    7.04 137
   9   2  -6   25.62    8.99 137
  -9   2 -10   52.64    6.86 138
  -8   3  -8   -3.08    6.14 138
  -7   3  -6    2.43    4.83 138
  -7   5  -8    0.73    6.24 138
  -6   4  -5   -0.99    4.83 138
  -6   6  -8    5.33    6.23 138
  -5   3  -3  139.52    5.84 138
  -5   5  -5  250.67    6.52 138
  -4  -4  -7    0.86    4.73 138
  -4   3  -2    1.64    4.68 138
  -3  -6 -12   -2.13    6.28 138
  -3  -4  -6  219.95    7.15 138
  -3   4  -2    2.61    4.53 138
  -3   5  -3  632.13    8.29 138
  -1  -6 -10    1.56    5.91 138
  -1  -5  -7   14.65    4.67 138
  -1  -3  -3 3463.51   21.74 138
  -1   4  -1    0.12    3.71 138
  -1   5  -2    1.02    4.60 138
   0  -7 -14   -1.00    7.77 138
   0   7  -5  455.05    8.65 138
   1   6  -3   -1.94    4.84 138
   2   7  -5  176.79    7.32 138
   3  -7 -14   -1.90    7.82 138
   3  -6 -10   15.43    6.08 138
   3  -4  -5   -0.40    4.67 138
   3  -1  -1   56.83    4.78 138
   4   6  -4    3.86    5.02 138
   6  -6 -13    2.05    7.68 138
   6  -2  -4 1107.26   11.06 138
   6  -1  -3    2.40    4.62 138
   7  -5 -11  221.58    7.60 138
   7  -2  -5   -2.09    4.73 138
   7  -1  -4   -1.31    4.74 138
   8  -4 -10   18.25    6.32 138
   8  -3  -8    1.70    6.04 138
   9  -4 -12  146.57    8.70 138
   9  -2  -8   18.34    6.27 138
   9  -1  -7   30.08    6.30 138
  10  -2 -10   23.44    6.60 138
  10   0  -8   34.34    6.73 138
  -8   4  -9    0.69    4.42 138
  -7   4  -7   -0.17    4.26 138
  -6   2  -4   47.01    4.03 138
  -5   4  -4 1177.43   10.00 138
  -5   7  -9   25.68    5.73 138
  -4   5  -4    0.94    3.31 138
  -2   6  -4   -0.21    3.39 138
  -2   7  -6   -1.70    4.30 138
  -1  -7 -14   -6.78    5.66 138
  -1   2   0 1618.74   15.56 138
   1   7  -5   99.40    5.38 138
   3  -5  -7  729.30    7.85 138
   4   7  -6   -0.87    4.43 138
   5  -4  -6  118.15    4.45 138
   5  -2  -3   -1.70    3.28 138
   6  -4  -7    2.00    3.55 138
  -6  -4 -10   59.53    9.50 138
  -6  -5 -13    8.30    7.81 138
  -5  -5 -11   57.86    8.10 138
  -5   0  -3    1.29    4.41 138
  -4  -3  -5 1324.02   19.05 138
   4   3  -1  462.37   12.42 138
  -9   1 -10   -0.75    6.26 139
  -9   3 -11    7.28    7.66 139
  -8   0  -8   -1.22    4.93 139
  -6   1  -4    0.84    4.67 139
  -5   6  -7   -6.54    6.23 139
  -4  -6 -13    0.84    6.30 139
  -4   0  -2 1630.23   19.43 139
  -4   4  -3   -2.14    4.79 139
  -4   7  -8   -0.41    6.45 139
  -3   1  -1    4.80    3.84 139
  -3   2  -1   -1.14    3.56 139
  -3   7  -7   85.08    6.90 139
  -1   1   0   -0.09    5.02 139
  -1   8  -8   51.26    8.16 139
   0  -7 -13   14.01    7.29 139
   0   5  -2    0.90    4.66 139
   1  -7 -13   33.71    7.22 139
   2  -7 -13  203.89    8.88 139
   2   4  -1    1.03    4.69 139
   2   5  -2   -0.64    4.81 139
   3  -3  -3 2108.69   13.86 139
   5  -6 -11   -3.25    6.33 139
   5  -5  -8   -2.82    4.85 139
   5  -1  -2    1.37    3.60 139
   5   6  -5    0.07    6.14 139
   5   7  -7   15.34    6.39 139
   6  -5  -9    6.54    6.02 139
   6  -3  -5    9.00    4.76 139
   6   7  -8   -2.24    7.98 139
   7  -4  -8  229.90    7.30 139
   7   6  -7   -0.90    6.48 139
   8  -5 -12    2.07    7.80 139
   9   0  -6   -0.27    5.04 139
  11   0 -10   -0.03    8.02 139
  -6   5  -7    1.23    4.20 139
  -6   6  -9   -0.75    4.39 139
  -4   6  -6   15.83    4.34 139
  -3   6  -5   -1.05    3.35 139
  -2  -4  -5    0.97    3.16 139
   0   4  -1   -0.10    2.63 139
   0   8  -8    4.81    5.55 139
   1  -6  -9    2.27    3.40 139
   1   5  -2    0.40    3.31 139
   2  -6  -9    1.68    3.43 139
   2   8  -8   99.10    6.45 139
   3  -7 -13   74.42    6.27 139
   4  -6 -10   90.57    4.85 139
   4  -4  -5   -0.45    3.28 139
   5  -3  -4    0.84    3.21 139
   6  -6 -12   12.72    5.26 139
   7  -3  -6   -1.54    3.45 139
   8  -2  -6   10.32    3.46 139
   9  -4 -11    0.62    5.49 139
   9  -3  -9    9.52    4.45 139
  10  -3 -11   -0.17    5.56 139
  -8  -2 -10   20.42   11.92 137
  -9  -2 -13    0.57   12.29 138
  -6  -1  -5  127.80    9.15 139
  -7   0  -6   -1.16    5.80 139
  -3  -3  -4    0.41    4.53 139
   6   1  -2    1.06    5.70 139
   6   6  -6   45.46    8.16 139
   7   1  -3    8.63    6.00 139
  -8   1  -8   -0.32    4.90 140
  -8   2  -8    3.10    5.90 140
  -8   4 -10   -4.29    6.29 140
  -7   2  -6    2.11    4.80 140
  -7   5  -9   21.74    6.39 140
  -6   3  -5  140.51    5.94 140
  -5   2  -3    1.37    4.53 140
  -4   2  -2  971.03   10.71 140
  -3  -6 -11    4.03    6.06 140
  -3  -5  -8   -1.17    4.80 140
  -2  -7 -14    1.60    7.80 140
  -2  -6 -10   78.28    6.59 140
  -2  -5  -7  301.77    7.28 140
  -2   3  -1  908.81   10.03 140
  -2   5  -3  760.26    8.90 140
  -1  -7 -13  191.12    8.84 140
  -1   6  -4   35.02    5.01 140
  -1   7  -6    5.36    5.99 140
   0  -6  -9    1.31    4.79 140
   1  -5  -6    1.76    4.68 140
   1  -4  -4 1108.48   10.64 140
   1   4  -1    0.26    3.73 140
   1   8  -8  159.32    8.83 140
   3  -6  -9   -0.92    5.87 140
   3   6  -4   69.36    5.53 140
   3   7  -6    2.43    6.11 140
   4  -5  -7  844.06    9.20 140
   4   5  -3    2.52    4.79 140
   7  -5 -10   -5.88    6.21 140
   8  -4  -9   -1.09    6.09 140
   8  -1  -5   60.95    5.49 140
  -6   4  -6  103.46    4.54 140
  -5   1  -3  138.12    4.88 140
  -5   5  -6   -1.02    3.44 140
  -1   8  -9    4.08    5.49 140
   0  -5  -6    0.56    3.20 140
   0  -4  -4 1733.23   13.07 140
   0   2   0 5504.01   30.68 140
   1  -7 -12    2.92    4.43 140
   2  -7 -12    1.70    4.45 140
   2  -5  -6   -0.79    3.47 140
   2  -4  -4   18.92    3.42 140
   4  -2  -2  847.48    9.49 140
   8  -3  -7   27.82    4.57 140
  10  -2  -9   -1.83    4.58 140
  10  -1  -8   -1.43    4.46 140
  -7  -4 -12   46.14    9.85 140
  -8  -1  -9  208.78   10.06 140
  -5  -4  -8  127.66    7.80 140
  -4  -5  -9    2.44    5.86 140
  -2  -2  -2 1760.53   22.38 140
   2   2   0  265.57    9.80 140
  -9   0 -11   -1.32    6.21 141
  -9   2 -11   -1.18    6.40 141
  -9   3 -12   -0.84    7.86 141
  -8   3  -9  151.97    7.17 141
  -7   1  -6   -0.68    4.68 141
  -7   3  -7   49.33    5.31 141
  -7   4  -8   12.60    6.33 141
  -6   6 -10   -2.76    7.75 141
  -5   6  -8  301.35    7.90 141
  -4  -6 -12   36.91    6.69 141
  -4   1  -2    0.87    3.58 141
  -4   5  -5   25.55    4.97 141
  -4   7  -9   76.69    7.38 141
  -3   5  -4    0.32    4.78 141
  -3   7  -8    3.36    6.21 141
  -2   4  -2  176.35    5.93 141
  -2   6  -5   -2.07    4.83 141
  -2   7  -7   82.91    6.74 141
  -1  -6  -9    0.87    4.84 141
   0  -7 -12    0.03    6.36 141
   0   6  -4  361.26    7.21 141
   0   7  -6    2.05    6.12 141
   1   6  -4   43.59    5.16 141
   1   7  -6    7.57    5.98 141
   2   6  -4   32.14    5.11 141
   2   7  -6    1.33    6.05 141
   3  -7 -12    0.65    7.73 141
   3  -5  -6   -1.39    4.83 141
   4  -3  -3  135.29    5.62 141
   4   4  -2  169.64    7.03 141
   5  -6 -10  194.33    7.46 141
   6  -6 -11    3.92    6.25 141
   6  -4  -6  282.06    6.60 141
   6   0  -2   49.98    5.45 141
   7   0  -3   -1.01    4.79 141
   8  -5 -11    5.94    7.79 141
   9  -2  -7   -3.25    6.12 141
  -7   5 -10   -1.85    4.48 141
  -6   5  -8    0.36    4.17 141
  -5   3  -4   -0.33    3.32 141
  -5   4  -5    0.81    3.39 141
  -4   6  -7    2.97    4.20 141
  -3   3  -2   -0.18    2.58 141
   0   8  -9    3.66    5.59 141
   3  -4  -4   88.17    4.06 141
   4  -6  -9   -3.74    4.27 141
   5  -5  -7  128.22    4.55 141
   5  -4  -5    1.10    3.35 141
   6  -5  -8    0.89    4.23 141
   7  -4  -7    2.50    3.34 141
   9  -4 -10   35.31    5.83 141
   9  -1  -6    0.25    4.27 141
  10  -3 -10   -1.52    5.61 141
  10   3  -8    1.74   13.26 140
  -5  -3  -6    0.06    6.62 141
   8   5  -7  125.19   11.15 141
  -9  -1 -12   -2.37    7.82 141
  -9   1 -11   48.85    8.08 141
   8   1  -4    0.00    5.97 141
  10   1  -7   33.30    8.06 141
  11   1  -9   -3.25    9.82 141
  -8   4 -11   -2.93    7.02 142
  -4   3  -3  532.15    8.15 142
  -4   4  -4  645.83    8.50 142
  -3   4  -3   -2.16    4.69 142
  -3   6  -6   46.62    5.15 142
  -2  -7 -13   72.52    8.12 142
  -2  -3  -3  902.35   12.57 142
  -1  -7 -12    3.29    6.39 142
  -1  -5  -6    0.29    4.65 142
  -1  -4  -4  420.11    8.01 142
  -1   5  -3  271.72    6.55 142
  -1   7  -7   -4.00    6.16 142
   0  -6  -8   20.19    4.88 142
   1  -6  -8  631.21    8.58 142
   1  -2  -1   -0.08    4.11 142
   1   2   0 1641.24   19.03 142
   1   8  -9    0.24    7.80 142
   2  -6  -8  366.81    7.26 142
   2   8  -9   -5.02    7.92 142
   4  -7 -12    1.72    7.69 142
   4  -1  -1 2097.16   17.19 142
   4   6  -5    1.31    4.90 142
   4   7  -7   14.15    6.48 142
   5   5  -4    1.61    4.78 142
   7  -5  -9   38.21    6.57 142
   7  -2  -4   49.60    5.25 142
   8  -4  -8    6.06    6.11 142
   8   0  -4  140.50    6.67 142
   9  -3  -8   -1.06    6.25 142
  10   0  -7    2.74    6.26 142
  11   0  -9   -1.43    7.87 142
  -8   2  -9    1.79    4.26 142
  -6   2  -5   -0.05    3.43 142
  -5   6  -9   -3.52    4.50 142
  -4   7 -10    3.26    5.53 142
  -1   3  -1   10.77    2.76 142
  -1   6  -5    1.49    3.39 142
   1  -7 -11   -0.52    4.50 142
   1  -3  -2    0.45    2.57 142
   2  -7 -11   62.05    5.10 142
   2  -3  -2    0.31    2.58 142
   2  -2  -1    1.10    2.63 142
   3  -6  -8    0.55    3.48 142
   3   5  -3  828.74    9.97 142
   4  -5  -6   -0.77    3.44 142
   6  -6 -10   32.91    4.86 142
   6  -2  -3   -1.39    3.29 142
   8  -5 -10    4.64    5.35 142
  -7  -1  -7   37.98    6.69 142
  -6  -5 -12   -0.99    7.81 142
  -9   2 -12   16.08    7.79 143
  -8   3 -10    2.82    6.21 143
  -7   2  -7   -0.08    4.82 143
  -7   4  -9   -1.63    6.09 143
  -7   5 -11  218.23    8.58 143
  -6   4  -7   -4.12    4.94 143
  -6   6 -11   -1.46    7.83 143
  -5  -5 -10    0.84    5.96 143
  -5   5  -7    9.53    4.94 143
  -3  -6 -10  310.04    8.55 143
  -3   7  -9  282.03    8.00 143
  -2  -6  -9   -2.56    6.08 143
  -2   2  -1    0.06    3.72 143
  -2   7  -8    6.90    6.12 143
  -1   4  -2  647.95    8.39 143
   0  -7 -11  290.84    8.22 143
   0  -3  -2    0.27    3.60 143
   0  -2  -1    0.34    4.18 143
   0   5  -3   64.56    5.21 143
   0   7  -7    5.68    6.07 143
   3  -7 -11  146.38    7.44 143
   3   7  -7  396.23    8.88 143
   4  -4  -4   79.04    5.21 143
   5  -6  -9    3.06    6.31 143
   5   7  -8   -3.96    7.13 143
   6  -3  -4   -3.03    4.81 143
   7  -6 -11    2.07    7.86 143
   7  -3  -5   32.76    5.06 143
   8  -3  -6    2.54    4.90 143
   8  -2  -5    2.66    4.92 143
  10  -2  -8   29.48    6.59 143
  -6   3  -6    0.56    3.40 143
  -6   5  -9  141.11    5.44 143
  -4   5  -6    3.50    3.31 143
  -4   6  -8  192.87    5.82 143
  -2   5  -4   -2.22    3.39 143
  -1  -6  -8  403.42    6.87 143
   1  -5  -5  405.99    6.52 143
   1   5  -3  580.95    7.82 143
   1   7  -7   76.25    5.16 143
   2  -5  -5  981.17    9.15 143
   2   5  -3  476.86    7.57 143
   2   7  -7  131.30    5.64 143
   4  -7 -11   22.29    5.61 143
   4  -6  -8   21.84    4.36 143
   5  -3  -3   30.22    3.69 143
   5  -2  -2  152.18    4.90 143
   6  -5  -7   81.54    4.86 143
   9  -4  -9   -1.08    4.52 143
  -7  -2  -8   32.80    9.37 142
  -5  -6 -13    1.31    9.63 143
   6   5  -5  147.02    8.05 143
   7   5  -6   -2.85    7.62 143
  -9   0 -12    1.75    6.22 144
  -9   1 -12   -4.27    6.45 144
  -8   0  -9   -0.03    4.93 144
  -8   1  -9  208.72    7.81 144
  -8   4 -12  118.88    8.66 144
  -7   3  -8   -2.95    4.95 144
  -6   0  -5   -2.38    4.87 144
  -6   1  -5  133.92    6.09 144
  -5   2  -4  232.04    6.65 144
  -4  -6 -11   -2.29    6.29 144
  -4   7 -11    6.03    7.77 144
  -3  -7 -13   76.17    8.46 144
  -3  -5  -7  288.34    7.53 144
  -3  -4  -5   -0.47    4.69 144
  -3   5  -5  193.14    6.12 144
  -3   6  -7    0.97    4.94 144
  -2  -7 -12    4.36    7.59 144
  -2  -5  -6    0.53    4.70 144
  -2   6  -6  240.69    6.49 144
  -1  -7 -11   23.65    6.53 144
  -1   7  -8   -8.45    6.25 144
   0  -5  -5   49.65    5.16 144
   0   1   0    2.39    5.20 144
   0   6  -5   -0.26    4.82 144
   1  -7 -10    2.76    6.30 144
   1  -6  -7    0.57    4.94 144
   1  -4  -3   -0.01    4.72 144
   2  -7 -10    1.72    6.32 144
   2  -6  -7    1.88    4.80 144
   2  -4  -3   -0.75    4.66 144
   3  -5  -5   63.36    5.28 144
   3  -3  -2   -2.53    3.71 144
   3  -2  -1    0.35    3.63 144
   3   3  -1   99.86    5.73 144
   3   4  -2 1128.60   13.23 144
   3   6  -5    2.30    4.87 144
   5  -5  -6   -1.20    4.84 144
   5   0  -1   -0.12    3.62 144
   5   6  -6  440.12    9.81 144
   6  -4  -5    0.25    4.78 144
   6  -1  -2    0.89    4.59 144
   6   6  -7   -1.68    6.36 144
   7  -5  -8   -5.20    6.35 144
   7  -4  -6   60.92    5.37 144
   7  -1  -3    8.20    4.86 144
   7   6  -8   72.73    8.07 144
   8  -1  -4    0.87    4.97 144
   9  -2  -6   22.58    6.41 144
   9   0  -5   -1.29    5.01 144
  10  -3  -9   42.39    7.97 144
  10  -1  -7   33.84    6.64 144
  11  -1  -9    1.74    8.00 144
  -7   5 -12   -0.57    5.54 144
  -5   4  -6  210.67    5.15 144
  -5   6 -10  167.18    5.95 144
  -3   7 -10    9.85    4.43 144
  -2   7  -9   77.90    5.10 144
   0   3  -1    2.49    2.61 144
   0   4  -2  808.47    9.10 144
   1   6  -5    0.60    3.39 144
   2   6  -5   -0.12    3.45 144
   3  -7 -10   -1.72    4.55 144
   3  -6  -7   -0.77    3.50 144
   6  -6  -9   -0.71    4.41 144
   8  -5  -9   92.60    5.30 144
   8  -4  -7   -1.00    4.27 144
   9  -3  -7  296.70    6.82 144
   7   2  -3   -0.10    8.87 142
   5   1  -1   49.00    6.73 144
  10   2  -7    1.58    8.97 144
  -4  -4  -6   57.90    6.66 144
   5   4  -3   -0.53    6.06 144
   9   1  -5    0.43    6.08 144
  -9   2 -13   -1.27    7.82 145
  -8   2 -10   21.55    6.25 145
  -8   3 -11   33.33    6.48 145
  -8   4 -13    3.53    7.84 145
  -7   0  -7   -0.06    4.72 145
  -7   1  -7   41.20    5.19 145
  -7   4 -10   28.23    6.32 145
  -6   4  -8   64.53    5.44 145
  -6   5 -10   -0.88    6.21 145
  -5   3  -5   79.93    5.36 145
  -5   5  -8   -0.30    4.88 145
  -4  -5  -8    0.22    4.79 145
  -4   2  -3    0.29    3.64 145
  -3   2  -2    4.39    3.66 145
  -2  -4  -4  333.23    7.85 145
  -2   3  -2    1.06    3.64 145
  -2   4  -3    1.70    4.51 145
  -1   5  -4   -2.18    4.68 145
   0  -7 -10   -0.69    6.23 145
   0  -6  -7   -4.83    4.90 145
   0  -4  -3    1.40    3.87 145
   0   7  -8    3.17    6.09 145
   1   4  -2 1120.73   11.47 145
   2   4  -2  927.27   11.33 145
   3  -4  -3   -0.97    4.70 145
   4  -7 -10    5.19    6.22 145
   4  -5  -5  537.94    7.77 145
   4   7  -8    1.08    6.34 145
   5  -6  -8  134.05    6.95 145
   5  -4  -4    9.45    4.75 145
   7  -6 -10    4.12    7.70 145
  -4   4  -5   -1.25    3.37 145
  -4   6  -9    1.82    4.22 145
  -3   4  -4  376.78    6.34 145
  -1   6  -6   52.19    3.94 145
   1   3  -1  138.42    5.01 145
   4  -6  -7   -0.40    4.22 145
   4  -3  -2    0.96    3.11 145
  -5  -1  -4   -0.04    5.50 145
   5   3  -2    0.11    6.55 145
  -9  -1 -13    4.34    9.38 145
  -9   1 -13    2.47    7.68 146
  -7   2  -8   32.87    5.05 146
  -7   3  -9   65.62    5.98 146
  -7   5 -13   10.42    7.71 146
  -6   2  -6 1676.94   13.53 146
  -6   3  -7    8.71    4.79 146
  -5   6 -11    2.81    6.25 146
  -4   3  -4    0.13    4.68 146
  -4   5  -7    7.50    4.86 146
  -3  -6  -9    3.44    5.89 146
  -3   3  -3 1082.39   10.43 146
  -3   6  -8  258.47    7.34 146
  -3   7 -11   20.51    7.84 146
  -2  -7 -11   62.47    6.82 146
  -2  -6  -8   16.43    5.04 146
  -2   6  -7   -0.24    4.77 146
  -1  -7 -10   -3.10    6.24 146
  -1  -5  -5  141.38    5.85 146
  -1  -3  -2    0.26    3.75 146
  -1   7  -9  377.43    8.37 146
   1  -7  -9   -3.35    6.14 146
   1   7  -8   -1.58    6.10 146
   2  -7  -9   38.21    6.32 146
   2   3  -1  255.35    7.30 146
   2   7  -8   -5.07    6.28 146
   3   0   0    0.06    3.95 146
   3   7  -8    0.27    6.14 146
   4  -2  -1    0.06    3.66 146
   4   5  -4   -0.89    4.84 146
   4   6  -6  222.83    7.83 146
   5  -1  -1   48.42    4.38 146
   5   7  -9   39.71    8.17 146
   6  -5  -6    3.32    5.32 146
   7  -5  -7  192.38    7.19 146
   7  -3  -4    0.99    4.70 146
   9  -4  -8   -0.55    6.30 146
   9  -1  -5    0.25    4.96 146
  10  -3  -8    2.93    7.03 146
  10  -2  -7    5.72    6.31 146
  11   0  -8    0.60    7.88 146
  -3  -7 -12   -1.08    5.50 146
  -3   5  -6    0.82    3.44 146
  -2   5  -5   48.52    3.83 146
  -2   7 -10    0.21    4.41 146
  -1  -6  -7   -0.46    3.49 146
   0   6  -6   19.55    3.54 146
   1  -1   0    0.09    3.63 146
   2  -5  -4   -1.68    3.40 146
   2  -1   0    0.05    3.14 146
   3  -7  -9   66.61    4.88 146
   4  -4  -3    0.07    3.26 146
   5  -7 -10   -1.05    5.46 146
   5  -5  -5   31.00    3.65 146
   6  -6  -8  166.33    5.65 146
   6  -3  -3  178.07    5.02 146
   7  -6  -9    2.73    5.35 146
   7  -2  -3    0.31    3.29 146
   8  -5  -8    0.85    4.39 146
   8  -3  -5    7.42    3.51 146
   8   2  -4   13.02    8.02 145
  -6  -4  -9   -0.26    6.88 146
  -8  -1 -10   -0.95    7.38 146
  -9   0 -13   -4.27    7.08 147
  -8   1 -10   -0.25    6.02 147
  -8   3 -12   -2.01    6.26 147
  -7   4 -11    6.10    6.00 147
  -6   5 -11  255.17    7.81 147
  -5  -6 -12    9.65    7.65 147
  -5   1  -4   -1.45    3.66 147
  -5   4  -7   -1.28    4.80 147
  -5   5  -9   91.31    6.54 147
  -4  -6 -10  198.19    7.94 147
  -4   6 -10  178.29    7.21 147
  -1  -4  -3   -0.45    4.58 147
  -1  -2  -1    0.29    3.98 147
  -1   2  -1    1.93    3.95 147
  -1   4  -3   -0.60    4.57 147
   0  -7  -9  147.66    7.15 147
   0   5  -4   -3.17    4.65 147
   1  -6  -6   28.21    4.93 147
   1  -5  -4    0.65    4.82 147
   2  -6  -6    2.44    4.70 147
   3  -6  -6   49.00    5.30 147
   3  -5  -4    0.04    4.79 147
   3   5  -4    0.76    4.91 147
   3   6  -6   54.47    5.33 147
   4  -7  -9   19.06    6.47 147
   4   7  -9   25.96    6.44 147
   5  -6  -7    0.44    6.05 147
   6  -4  -4  238.19    6.43 147
   6  -2  -2    6.84    4.59 147
   7  -4  -5    3.96    4.78 147
   8  -4  -6  133.26    6.95 147
   8  -2  -4   15.73    4.91 147
  10   0  -6  548.16   11.07 147
  11  -1  -8   -1.12    7.88 147
  11   1  -8   -1.09    7.76 147
  -8   2 -11    0.50    4.28 147
  -6   4  -9   -2.61    3.38 147
  -5   6 -12    7.41    4.55 147
  -3   7 -12   -4.13    5.53 147
   0   7  -9  135.58    5.55 147
   1   5  -4   -0.01    3.40 147
   1   6  -6   24.70    3.66 147
   5  -3  -2    1.48    3.11 147
   9  -3  -6    2.13    4.34 147
   8   4  -6  131.45   11.52 147
  -6  -5 -11  259.60   11.09 147
  -5  -5  -9   97.97    8.44 147
  -5  -4  -7   -0.34    6.05 147
   6   4  -4  241.50    9.64 147
  -9   1 -14    3.15    7.77 148
  -8   0 -10   71.21    6.85 148
  -5   0  -4    0.15    3.56 148
  -4   1  -3   31.61    4.14 148
  -4   4  -6   53.45    5.21 148
  -3  -5  -6   -2.05    4.87 148
  -3   6  -9   -0.18    5.94 148
  -2  -7 -10    5.56    6.25 148
  -2   7 -11   60.84    6.76 148
  -1  -7  -9  408.69    8.69 148
  -1   3  -2   -0.50    3.69 148
  -1   6  -7   -5.24    4.89 148
  -1   7 -10   -1.58    6.32 148
   0  -6  -6   18.29    4.97 148
   0  -5  -4    3.18    4.60 148
   1   7  -9   -0.46    6.20 148
[truncated: 621,145 more chars]
