# Supplementary material for: Silver(I) nitrate two-dimensional coordination polymers of two new pyrazine­thio­phane ligands: 5,7-di­hydro-1H,3H-dithieno[3,4-b:3′,4′-e]pyrazine and 3,4,8,10,11,13-hexa­hydro-1H,6H-bis­([1,4]di­thio­cino)[6,7-b:6′,7′-e]pyrazine
Source: Acta Crystallogr E Crystallogr Commun. 2020 Mar 13;76(Pt 4):539–46. doi: 10.1107/S205698902000362X (PMC7133031; doi:10.1107/S205698902000362X)
Supplement: Supplementary file 2 [file e-76-00539-L1sup2.hkl]

data_L1                                                                         
_shelx_title ' TA5   IPDS  -50DEGC'                                             
_shelx_refln_list_code          4                                               
_shelx_F_calc_maximum       59.82                                               
_exptl_crystal_F_000       204.00                                               
_reflns_d_resolution_high  0.8180                                               
                                                                                
loop_                                                                           
 _space_group_symop_operation_xyz                                               
 'x, y, z'                                                                      
 '-x+1/2, y+1/2, -z+1/2'                                                        
 '-x, -y, -z'                                                                   
 'x-1/2, -y-1/2, z-1/2'                                                         
                                                                                
_cell_length_a     4.1027                                                       
_cell_length_b    12.1789                                                       
_cell_length_c     8.1014                                                       
_cell_angle_alpha  90.000                                                       
_cell_angle_beta   95.780                                                       
_cell_angle_gamma  90.000                                                       
                                                                                
_shelx_F_squared_multiplier     1.000                                           
                                                                                
loop_                                                                           
 _refln_index_h                                                                 
 _refln_index_k                                                                 
 _refln_index_l                                                                 
 _refln_F_squared_calc                                                          
 _refln_F_squared_meas                                                          
 _refln_F_squared_sigma                                                         
 _refln_observed_status                                                         
   2   0   0         15.34         17.33         4.88 o                         
   1   1   0         93.16         85.47        15.86 o                         
   2   1   0        352.56        285.38        41.96 o                         
   3   1   0         47.87         37.15         2.86 o                         
   4   1   0         18.91         70.38        39.69 o                         
   0   2   0       1687.93       2224.34        41.93 o                         
   1   2   0       1735.77       1567.73       269.38 o                         
   2   2   0          0.34          0.21         1.46 o                         
   3   2   0        214.26        201.63         4.05 o                         
   4   2   0         13.27         16.28         5.39 o                         
   1   3   0        357.33        346.89        31.78 o                         
   2   3   0        325.77        285.18        29.38 o                         
   3   3   0         87.28         75.47         3.17 o                         
   4   3   0         10.11          9.47         3.24 o                         
   0   4   0       1585.41       1746.87       257.69 o                         
   1   4   0        336.22        345.88        21.74 o                         
   2   4   0        371.74        366.35        27.01 o                         
   3   4   0         38.00         42.97         3.20 o                         
   4   4   0         56.92         77.88         4.16 o                         
   1   5   0         15.46         11.89         1.10 o                         
   2   5   0        277.22        268.59        32.38 o                         
   3   5   0        125.34        119.63        13.80 o                         
   4   5   0          5.27          3.22         3.34 o                         
   0   6   0          3.09          5.64         1.81 o                         
   1   6   0        498.91        408.14        22.54 o                         
   2   6   0        317.37        316.98        29.50 o                         
   3   6   0        184.03        190.85        19.51 o                         
   4   6   0          0.72          0.95         3.25 o                         
   1   7   0        213.81        237.52        30.36 o                         
   2   7   0        149.67        143.00        10.24 o                         
   3   7   0         31.31         31.00         2.04 o                         
   4   7   0          1.26          0.82         3.72 o                         
   0   8   0        930.22        964.42       179.30 o                         
   1   8   0         96.94        107.09         2.65 o                         
   2   8   0         47.07         48.25         2.95 o                         
   3   8   0          7.41          6.17         2.09 o                         
   4   8   0         68.57         90.70         8.18 o                         
   1   9   0          3.40          2.50         1.23 o                         
   2   9   0        268.29        275.02        10.00 o                         
   3   9   0         35.24         34.89         3.77 o                         
   0  10   0        301.32        294.62        77.58 o                         
   1  10   0          0.43          0.45         1.34 o                         
   2  10   0          3.04          2.78         1.63 o                         
   3  10   0         72.58         79.63         4.37 o                         
   1  11   0        205.56        239.65        18.88 o                         
   2  11   0        119.78        117.69        15.00 o                         
   3  11   0         22.07         24.79         2.77 o                         
   0  12   0         53.69         61.08         3.21 o                         
   1  12   0          2.57          0.59         1.77 o                         
   2  12   0          6.43          4.28         1.90 o                         
   1  13   0         26.02         26.80         2.17 o                         
   2  13   0         37.77         34.89         3.39 o                         
   0  14   0         24.69         24.57         3.24 o                         
   1  14   0         82.55         96.66         6.41 o                         
  -3   0   1        443.83        318.94        41.02 o                         
  -1   0   1        248.23        151.95        19.22 o                         
  -4   1   1          5.38         29.73        15.89 o                         
  -3   1   1         25.00         26.64         2.43 o                         
  -2   1   1        277.24        207.22        16.47 o                         
  -1   1   1        452.07        346.25        23.11 o                         
   0   1   1        351.48        509.51        25.42 o                         
   1   1   1        357.35        418.67        80.47 o                         
   2   1   1          0.11          0.49         2.52 o                         
   3   1   1        108.05         76.23         3.80 o                         
  -4   2   1         77.24         70.83         5.11 o                         
  -3   2   1         25.71         22.68         2.14 o                         
  -2   2   1        295.97        245.80        33.76 o                         
  -1   2   1          0.62          0.04         1.20 o                         
   0   2   1       2136.36       2934.90       165.88 o                         
   1   2   1        955.37       1076.39        70.00 o                         
   2   2   1        563.73        549.73        39.53 o                         
   3   2   1          0.12          0.18         2.43 o                         
   4   2   1         98.13         91.54         9.47 o                         
  -4   3   1        152.42        174.85         9.31 o                         
  -3   3   1          5.21          3.71         1.55 o                         
  -2   3   1        225.76        173.00        16.01 o                         
  -1   3   1       1002.41        882.52        29.85 o                         
   0   3   1         20.24         20.82         1.87 o                         
   1   3   1        167.42        224.05        25.70 o                         
   2   3   1        358.82        347.72        58.51 o                         
   3   3   1         65.45         62.80         3.07 o                         
   4   3   1         20.25         73.50        37.06 o                         
  -4   4   1          2.05         95.96        58.71 o                         
  -3   4   1        209.54        219.96        22.84 o                         
  -2   4   1         82.64         76.30        11.97 o                         
  -1   4   1        564.99        471.14        46.71 o                         
   0   4   1        670.60        796.31        64.75 o                         
   1   4   1       1204.62       1412.38        99.38 o                         
   2   4   1         24.86         24.38         2.12 o                         
   3   4   1        204.30        219.69        12.64 o                         
   4   4   1         17.93         17.66         3.77 o                         
  -4   5   1         38.23         41.36         3.22 o                         
  -3   5   1          9.68          8.19         1.53 o                         
  -2   5   1        532.39        485.98        30.65 o                         
  -1   5   1        665.76        736.44        51.75 o                         
   0   5   1          3.99          3.44         1.05 o                         
   1   5   1         38.43         34.92         3.59 o                         
   2   5   1         31.83         28.08         1.51 o                         
   3   5   1        108.66        117.54         3.32 o                         
   4   5   1         16.95         18.64         4.13 o                         
  -4   6   1         79.07         89.33         6.20 o                         
  -3   6   1          1.98          1.73         1.55 o                         
  -2   6   1        225.35        221.96        17.24 o                         
  -1   6   1        482.60        541.51        55.24 o                         
   0   6   1        792.44        861.82        52.20 o                         
   1   6   1         12.64         14.10         1.15 o                         
   2   6   1        170.23        185.22         7.51 o                         
   3   6   1        106.21        105.90        12.79 o                         
   4   6   1         85.23         97.12         3.92 o                         
  -4   7   1          9.50          9.42         2.72 o                         
  -3   7   1          1.24         -0.01         1.77 o                         
  -2   7   1        110.66         90.52         6.09 o                         
  -1   7   1        489.71        579.87        13.26 o                         
   0   7   1        247.33        261.43        24.44 o                         
   1   7   1         20.34         19.93         2.44 o                         
   2   7   1        132.05        129.02        12.89 o                         
   3   7   1         19.80         18.58         2.24 o                         
   4   7   1          3.83          5.28         3.79 o                         
  -4   8   1          4.96          3.73         2.58 o                         
  -3   8   1        207.30        207.96        12.31 o                         
  -2   8   1          3.43          3.71         1.50 o                         
  -1   8   1          4.26          3.36         1.23 o                         
   0   8   1         76.15         66.57         5.80 o                         
   1   8   1        739.69        795.11        58.72 o                         
   2   8   1         56.30         55.72         4.56 o                         
   3   8   1         55.45         55.12         6.60 o                         
   4   8   1          3.66          3.90         4.38 o                         
  -3   9   1          0.01         -0.58         1.90 o                         
  -2   9   1        139.72        128.79        22.58 o                         
  -1   9   1        418.69        394.11        46.69 o                         
   0   9   1          0.02         -0.52         1.21 o                         
   1   9   1          0.18         -0.05         1.40 o                         
   2   9   1          4.15          2.30         1.37 o                         
   3   9   1        110.30        137.34        13.83 o                         
  -3  10   1          0.25         -0.31         2.29 o                         
  -2  10   1         89.30         94.59        15.46 o                         
  -1  10   1          6.70          7.72         1.28 o                         
   0  10   1         10.37         10.19         1.49 o                         
   1  10   1        244.91        278.12         5.17 o                         
   2  10   1         13.57         13.24         2.01 o                         
   3  10   1          1.29          1.98         2.07 o                         
  -3  11   1         21.27         21.18         2.47 o                         
  -2  11   1         72.05         67.52         5.44 o                         
  -1  11   1        207.84        211.07        28.39 o                         
   0  11   1        222.78        248.70        17.38 o                         
   1  11   1         22.72         22.51         1.66 o                         
   2  11   1        118.44        134.94         4.55 o                         
   3  11   1         42.21         47.99         3.41 o                         
  -2  12   1          1.88          3.15         2.27 o                         
  -1  12   1          0.52          0.73         1.61 o                         
   0  12   1          8.96          9.57         1.78 o                         
   1  12   1         37.58         39.50         2.16 o                         
   2  12   1          0.48          0.62         1.86 o                         
  -2  13   1         24.45         24.54         2.28 o                         
  -1  13   1         55.91         66.32         2.56 o                         
   0  13   1         11.11          9.91         1.90 o                         
   1  13   1          0.55         -0.71         2.05 o                         
   2  13   1         30.59         29.80         2.53 o                         
  -1  14   1          1.57          1.07         2.00 o                         
   0  14   1        131.29        144.82        15.39 o                         
   1  14   1         18.15         20.05         2.87 o                         
  -4   0   2          3.15         50.72        30.99 o                         
  -2   0   2       1273.22        941.39       103.14 o                         
   0   0   2        534.58        774.39        49.88 o                         
   2   0   2       3578.30       2466.64       573.03 o                         
  -4   1   2         79.18         84.00        10.26 o                         
  -3   1   2          1.62          0.75         1.31 o                         
  -2   1   2         52.38         57.12         7.58 o                         
  -1   1   2        991.09       1000.88        45.71 o                         
   0   1   2        322.23        530.96        19.70 o                         
   1   1   2        338.60        337.28        49.90 o                         
   2   1   2        295.09        237.44        86.84 o                         
   3   1   2          8.85          4.66         3.64 o                         
  -4   2   2          0.24         40.80        13.43 o                         
  -3   2   2        381.23        370.51        36.48 o                         
  -2   2   2         56.51         51.05         4.50 o                         
  -1   2   2        243.85        208.50        33.19 o                         
   0   2   2          9.31         17.65         1.47 o                         
   1   2   2        909.49       1016.98       185.60 o                         
   2   2   2        265.47        290.28        40.13 o                         
   3   2   2        110.22        104.24         7.36 o                         
  -4   3   2         27.48         26.81         2.33 o                         
  -3   3   2        327.85        306.40        16.26 o                         
  -2   3   2          2.78          2.12         0.84 o                         
  -1   3   2        237.30        192.36        28.27 o                         
   0   3   2       1395.51       1777.43       290.61 o                         
   1   3   2          8.93          9.25         1.21 o                         
   2   3   2        253.64        258.01        40.58 o                         
   3   3   2        191.13        212.47        28.00 o                         
   4   3   2          3.86          3.76         4.27 o                         
  -4   4   2          6.90          3.51         2.55 o                         
  -3   4   2          1.57         -0.18         1.79 o                         
  -2   4   2        517.50        463.87        48.37 o                         
  -1   4   2         83.38         95.87        14.25 o                         
   0   4   2        166.93        187.26        11.23 o                         
   1   4   2        194.88        213.66        12.74 o                         
   2   4   2        425.23        404.73        46.47 o                         
   3   4   2          3.06          2.00         2.67 o                         
   4   4   2         91.93        112.48         5.58 o                         
  -4   5   2         36.14         40.36         2.71 o                         
  -3   5   2         49.06         43.22         3.13 o                         
  -2   5   2          0.01         -0.25         1.13 o                         
  -1   5   2       1353.80       1349.06       163.95 o                         
   0   5   2        656.34        552.52        20.34 o                         
   1   5   2          4.71          7.03         1.10 o                         
   2   5   2         83.05         71.41         6.24 o                         
   3   5   2         25.80         28.95         2.62 o                         
   4   5   2         27.40         27.62         3.60 o                         
  -4   6   2         18.21         18.72         2.61 o                         
  -3   6   2        278.93        258.88        21.86 o                         
  -2   6   2          1.37          2.48         1.23 o                         
  -1   6   2        110.43        104.81         7.28 o                         
   0   6   2        379.57        421.23        43.66 o                         
   1   6   2        626.36        563.53        63.27 o                         
   2   6   2         12.25         11.47         1.37 o                         
   3   6   2         38.14         48.56         3.12 o                         
   4   6   2         22.17         25.64         4.33 o                         
  -4   7   2          2.86          0.49         2.64 o                         
  -3   7   2         11.62         10.80         1.80 o                         
  -2   7   2         37.70         31.86         2.26 o                         
  -1   7   2        237.64        193.20        13.98 o                         
   0   7   2        724.42        689.81        64.70 o                         
   1   7   2        125.40        120.90         5.76 o                         
   2   7   2         48.86         51.42         4.22 o                         
   3   7   2         49.18         59.51         7.56 o                         
   4   7   2          0.01          2.30         3.71 o                         
  -4   8   2          1.41          2.87         2.23 o                         
  -3   8   2          9.98          6.58         1.80 o                         
  -2   8   2        377.81        403.28        30.84 o                         
  -1   8   2          0.09          0.02         1.03 o                         
   0   8   2         39.50         41.26         4.86 o                         
   1   8   2         16.20         17.87         1.46 o                         
   2   8   2        367.09        351.79         4.02 o                         
   3   8   2         37.15         34.01         2.16 o                         
  -3   9   2          1.10          1.69         2.26 o                         
  -2   9   2          5.52          5.13         1.67 o                         
  -1   9   2        231.79        215.04        26.69 o                         
   0   9   2        395.79        394.23        33.45 o                         
   1   9   2          0.04         -0.73         1.46 o                         
   2   9   2          0.22          0.19         1.60 o                         
   3   9   2          1.24          1.70         2.51 o                         
  -3  10   2         62.27         79.10         5.35 o                         
  -2  10   2          3.97          2.88         1.62 o                         
  -1  10   2         41.56         42.43         5.63 o                         
   0  10   2          5.79          5.97         1.36 o                         
   1  10   2         25.39         25.54         1.93 o                         
   2  10   2        120.80        133.62         8.67 o                         
   3  10   2         16.46         15.92         2.96 o                         
  -3  11   2         15.97         17.60         2.43 o                         
  -2  11   2         18.39         16.87         2.20 o                         
  -1  11   2        135.59        139.94        15.41 o                         
   0  11   2        204.67        214.55        26.94 o                         
   1  11   2        148.55        186.81         3.49 o                         
   2  11   2         43.53         44.47         2.24 o                         
   3  11   2         46.81         54.75         3.91 o                         
  -2  12   2         54.84         70.18         5.92 o                         
  -1  12   2          2.34          0.56         1.82 o                         
   0  12   2         18.16         19.37         1.90 o                         
   1  12   2         18.39         19.56         2.10 o                         
   2  12   2         14.54         13.45         2.07 o                         
  -2  13   2         19.56         18.68         2.66 o                         
  -1  13   2         39.09         34.09         1.78 o                         
   0  13   2         51.52         51.19         2.12 o                         
   1  13   2          0.50          0.26         2.33 o                         
   2  13   2          1.74          1.09         2.55 o                         
  -1  14   2          2.05          6.80         2.62 o                         
   0  14   2          0.96          0.37         2.36 o                         
   1  14   2        133.41        191.07         3.91 o                         
  -3   0   3          4.96          6.18         2.06 o                         
  -1   0   3       2796.79       2184.91        31.66 o                         
   1   0   3        314.54        244.22        29.48 o                         
  -4   1   3         27.78         79.81        21.12 o                         
  -3   1   3        201.48        172.91         6.89 o                         
  -2   1   3         37.84         43.34         4.48 o                         
  -1   1   3         62.71         67.62         5.73 o                         
   0   1   3        955.98       1370.42        43.21 o                         
   1   1   3        305.83        248.06        29.45 o                         
   2   1   3        146.24        148.33        10.60 o                         
   3   1   3        193.32        149.33        34.66 o                         
  -4   2   3        109.59        151.36        22.82 o                         
  -3   2   3          2.62          1.61         1.94 o                         
  -2   2   3       1055.74        866.27        65.65 o                         
  -1   2   3         57.98         66.28         5.56 o                         
   0   2   3         65.15         78.33        14.95 o                         
   1   2   3         15.03         20.20         2.82 o                         
   2   2   3        270.31        232.49        17.95 o                         
   3   2   3         81.67         60.05        20.73 o                         
  -4   3   3        247.09        272.09        26.23 o                         
  -3   3   3         82.74         70.60         3.49 o                         
  -2   3   3        531.62        423.39        61.85 o                         
  -1   3   3         77.84         95.61         3.17 o                         
   0   3   3        257.26        287.74        42.79 o                         
   1   3   3        704.58        757.07        77.81 o                         
   2   3   3         17.78         17.56         2.05 o                         
   3   3   3        154.34        157.72        31.26 o                         
   4   3   3         75.44         57.86        21.52 o                         
  -4   4   3         20.00        121.95        40.12 o                         
  -3   4   3          1.16         -0.59         1.49 o                         
  -2   4   3          4.94          3.61         1.14 o                         
  -1   4   3        644.85        575.68        45.96 o                         
   0   4   3          6.05          6.21         1.02 o                         
   1   4   3          0.25          0.27         1.17 o                         
   2   4   3         51.51         46.96         5.02 o                         
   3   4   3         71.48         70.04         2.97 o                         
   4   4   3          0.09         -1.53         4.20 o                         
  -4   5   3        146.58        181.49         9.78 o                         
  -3   5   3         78.70         72.50         4.09 o                         
  -2   5   3         13.58         13.52         1.28 o                         
  -1   5   3         50.96         38.46         4.95 o                         
   0   5   3       1306.38       1470.82       128.26 o                         
   1   5   3        176.97        164.37        11.41 o                         
   2   5   3         13.76         12.86         1.55 o                         
   3   5   3         43.21         52.34         3.14 o                         
   4   5   3         10.01         12.88         4.71 o                         
  -4   6   3         72.50         82.85         5.67 o                         
  -3   6   3         73.91         81.96         5.54 o                         
  -2   6   3        638.04        549.33        79.06 o                         
  -1   6   3          0.01         -0.42         1.22 o                         
   0   6   3          1.72          1.76         1.21 o                         
   1   6   3        148.54        171.50        15.83 o                         
   2   6   3        316.00        329.93        33.09 o                         
   3   6   3          4.00          2.74         1.99 o                         
   4   6   3          6.92          6.55         4.15 o                         
  -4   7   3          0.18          1.10         2.78 o                         
  -3   7   3          2.33          1.88         1.74 o                         
  -2   7   3          2.92          3.28         1.48 o                         
  -1   7   3        142.60        140.85        11.13 o                         
   0   7   3        262.25        265.51         3.27 o                         
   1   7   3        477.96        511.40        17.39 o                         
   2   7   3         30.75         27.35         1.71 o                         
   3   7   3         42.65         42.73         4.61 o                         
  -4   8   3         19.35         19.17         2.66 o                         
  -3   8   3         13.05         10.40         2.41 o                         
  -2   8   3         17.43         14.83         1.53 o                         
  -1   8   3        406.25        361.93        43.95 o                         
   0   8   3          0.05         -0.37         1.11 o                         
   1   8   3        155.84        165.30        15.60 o                         
   2   8   3          4.00          3.04         1.76 o                         
   3   8   3        116.63        142.11        14.01 o                         
  -3   9   3        112.49        135.92         7.82 o                         
  -2   9   3          1.16          0.36         1.55 o                         
  -1   9   3         23.71         23.76         2.89 o                         
   0   9   3        269.23        227.04        22.85 o                         
   1   9   3        231.06        228.60        24.49 o                         
   2   9   3          0.69          0.84         1.74 o                         
   3   9   3          0.25         -0.49         2.56 o                         
  -3  10   3          5.10          4.13         2.37 o                         
  -2  10   3        138.76        171.32        13.43 o                         
  -1  10   3         14.09         13.50         1.53 o                         
   0  10   3          1.00          0.75         1.47 o                         
   1  10   3          2.43          2.81         1.59 o                         
   2  10   3         25.41         28.77         2.16 o                         
   3  10   3         35.75         36.45         2.76 o                         
  -3  11   3         73.57         84.39         5.56 o                         
  -2  11   3         16.97         14.86         1.90 o                         
  -1  11   3          5.13          3.23         1.77 o                         
   0  11   3        151.81        157.50        19.42 o                         
   1  11   3        117.37        113.49         9.65 o                         
   2  11   3         59.28         64.51         3.31 o                         
  -2  12   3          1.36          0.69         2.63 o                         
  -1  12   3         64.77         71.12         5.30 o                         
   0  12   3          2.00          2.59         1.82 o                         
   1  12   3         44.22         52.54         2.51 o                         
   2  12   3         24.17         24.17         2.50 o                         
  -2  13   3         37.63         37.76         5.31 o                         
  -1  13   3         37.76         36.10         4.34 o                         
   0  13   3         35.79         39.27         2.50 o                         
   1  13   3         30.67         29.46         2.52 o                         
   0  14   3          0.00          0.69         2.49 o                         
  -4   0   4         53.62         86.01        29.88 o                         
  -2   0   4        175.01        141.79        22.20 o                         
   0   0   4       2183.71       3415.59       431.15 o                         
   2   0   4        207.24        192.00        43.17 o                         
  -4   1   4         57.28         73.85         8.72 o                         
  -3   1   4        124.03        125.77         7.50 o                         
  -2   1   4        341.89        278.54        29.83 o                         
  -1   1   4        266.63        307.85        21.77 o                         
   0   1   4         12.81         17.00         1.01 o                         
   1   1   4        376.83        342.04        35.93 o                         
   2   1   4         93.59         72.59         2.31 o                         
   3   1   4         52.28         48.68         7.41 o                         
  -4   2   4          4.23         32.47         7.01 o                         
  -3   2   4         96.91         77.48         8.29 o                         
  -2   2   4         10.74         12.48         1.09 o                         
  -1   2   4       1586.22       1649.57       127.66 o                         
   0   2   4         26.33         35.69         3.04 o                         
   1   2   4          0.08         -0.65         0.88 o                         
   2   2   4         11.05         11.03         1.64 o                         
   3   2   4         52.88         44.74         8.72 o                         
  -4   3   4         60.56         64.39         4.31 o                         
  -3   3   4        621.27        537.56        62.13 o                         
  -2   3   4        151.76        105.74        10.56 o                         
  -1   3   4        380.20        428.72        35.17 o                         
   0   3   4        184.67        250.02         8.78 o                         
   1   3   4        219.59        239.29        26.74 o                         
   2   3   4        218.59        201.21        23.61 o                         
   3   3   4         22.79         18.80         3.71 o                         
   4   3   4         65.50         58.07        11.94 o                         
  -4   4   4         35.40         40.59         3.28 o                         
  -3   4   4         53.74         48.01         3.12 o                         
  -2   4   4          0.33         -0.39         0.95 o                         
  -1   4   4         70.25         81.50         7.32 o                         
   0   4   4        449.88        474.17        36.04 o                         
   1   4   4          0.15          1.46         1.24 o                         
   2   4   4         25.83         24.59         1.70 o                         
   3   4   4         17.09         16.94         2.90 o                         
   4   4   4          4.64          3.72         4.95 o                         
  -4   5   4          2.07          0.74         2.36 o                         
  -3   5   4        475.50        525.78        30.22 o                         
  -2   5   4         77.37         71.89         5.40 o                         
  -1   5   4          3.37          3.62         1.23 o                         
   0   5   4         73.49         63.86         6.87 o                         
   1   5   4        606.00        637.41        23.55 o                         
   2   5   4         46.51         41.66         1.79 o                         
   3   5   4         11.37         10.95         2.88 o                         
   4   5   4         12.79         14.34         4.51 o                         
  -4   6   4          0.95          1.20         2.63 o                         
  -3   6   4         84.74         87.66         5.60 o                         
  -2   6   4        164.67        175.02        23.22 o                         
  -1   6   4        835.15        704.80        55.51 o                         
   0   6   4          9.14         11.68         1.27 o                         
   1   6   4         25.23         25.30         1.66 o                         
   2   6   4         37.96         39.60         3.21 o                         
   3   6   4        118.56        138.64        19.27 o                         
  -4   7   4          2.72          3.67         3.11 o                         
  -3   7   4          2.44          1.80         1.77 o                         
  -2   7   4          0.82          0.28         1.46 o                         
  -1   7   4          0.92          0.15         1.11 o                         
   0   7   4        210.48        160.99        16.33 o                         
   1   7   4        163.84        114.62         4.25 o                         
   2   7   4        173.86        188.02        13.79 o                         
   3   7   4          4.63          2.76         2.67 o                         
  -3   8   4         25.78         22.60         2.70 o                         
  -2   8   4         45.95         44.31         5.59 o                         
  -1   8   4         22.46         24.34         2.38 o                         
   0   8   4        260.29        310.93         4.38 o                         
   1   8   4          2.38          2.38         1.36 o                         
   2   8   4        166.83        193.41        15.96 o                         
   3   8   4          0.52          0.87         2.67 o                         
  -3   9   4         35.42         29.22         3.11 o                         
  -2   9   4        155.64        130.17        18.79 o                         
  -1   9   4         22.88         14.03         1.38 o                         
   0   9   4         36.90         34.42         2.18 o                         
   1   9   4        189.71        218.01         5.75 o                         
   2   9   4         79.68         90.04         4.89 o                         
   3   9   4          3.31          1.85         2.31 o                         
  -3  10   4         23.65         26.40         2.74 o                         
  -2  10   4          7.47          5.47         1.86 o                         
  -1  10   4        182.50        239.04         6.65 o                         
   0  10   4         26.25         21.82         1.57 o                         
   1  10   4         15.23         14.08         1.65 o                         
   2  10   4          1.08          0.40         2.06 o                         
  -2  11   4        109.85        116.24         9.10 o                         
  -1  11   4         12.58          9.79         2.28 o                         
   0  11   4          0.04          0.77         1.74 o                         
   1  11   4         99.06        105.14         2.99 o                         
   2  11   4         42.11         43.15         2.62 o                         
  -2  12   4         30.56         31.02         2.12 o                         
  -1  12   4          3.45          2.58         1.76 o                         
   0  12   4         41.47         46.43         3.20 o                         
   1  12   4          0.61          1.05         2.32 o                         
  -1  13   4         17.19         12.82         2.35 o                         
   0  13   4         44.05         42.80         2.91 o                         
   1  13   4         19.23         19.13         2.87 o                         
  -3   0   5         29.02         32.09         2.46 o                         
  -1   0   5        485.86        524.32        92.90 o                         
   1   0   5        752.34        583.42        31.01 o                         
   3   0   5         78.51         83.21         7.87 o                         
  -4   1   5         34.40         44.36         8.01 o                         
  -3   1   5        135.55        106.73        12.47 o                         
  -2   1   5        279.49        304.67        25.66 o                         
  -1   1   5        262.77        242.45        18.26 o                         
   0   1   5        387.82        636.50        58.80 o                         
   1   1   5         96.83        109.81         6.87 o                         
   2   1   5        144.53        124.04         6.69 o                         
   3   1   5         13.68         11.00         2.43 o                         
  -4   2   5         38.61         53.02         7.52 o                         
  -3   2   5          4.71          2.72         1.97 o                         
  -2   2   5         19.16         23.11         1.32 o                         
  -1   2   5         15.17         20.01         2.04 o                         
   0   2   5       1194.04       1767.69       156.64 o                         
   1   2   5          9.74         11.37         1.09 o                         
   2   2   5          9.74          8.94         1.52 o                         
   3   2   5          8.19          6.23         2.05 o                         
  -4   3   5          2.29         11.41         6.39 o                         
  -3   3   5        172.13        189.91        12.84 o                         
  -2   3   5        967.22        842.94        69.65 o                         
  -1   3   5        201.28        196.74        21.63 o                         
   0   3   5         65.73         85.96         7.11 o                         
   1   3   5        205.26        256.58        19.65 o                         
   2   3   5         90.19         88.87         6.23 o                         
   3   3   5         44.62         41.34         3.55 o                         
  -4   4   5          0.01         -1.15         1.86 o                         
  -3   4   5         51.08         50.82         5.00 o                         
  -2   4   5        107.82        123.66        11.76 o                         
  -1   4   5         10.10          7.51         1.04 o                         
   0   4   5         72.65         84.93        10.17 o                         
   1   4   5        184.44        193.00         4.30 o                         
   2   4   5          2.37          3.96         1.69 o                         
   3   4   5         24.53         23.63         2.82 o                         
  -4   5   5         14.18         13.46         2.20 o                         
  -3   5   5         14.36         14.53         1.78 o                         
  -2   5   5        998.70        829.51        73.19 o                         
  -1   5   5         39.79         34.35         3.66 o                         
   0   5   5         28.53         24.06         1.18 o                         
   1   5   5         71.38         65.83         4.62 o                         
   2   5   5        213.81        194.89        11.53 o                         
   3   5   5         11.40          8.27         2.71 o                         
  -4   6   5         93.19        106.83         5.38 o                         
  -3   6   5          1.93          1.68         1.69 o                         
  -2   6   5         36.81         36.33         5.78 o                         
  -1   6   5        242.83        265.56        18.76 o                         
   0   6   5        622.51        587.78        56.84 o                         
   1   6   5         21.28         18.48         1.39 o                         
   2   6   5         51.13         51.00         3.46 o                         
   3   6   5          9.79          6.24         2.60 o                         
  -3   7   5         21.98         19.22         1.65 o                         
  -2   7   5          6.54          4.95         1.74 o                         
  -1   7   5          0.24          1.03         1.23 o                         
   0   7   5         12.89         14.99         1.53 o                         
   1   7   5        173.77        177.36         5.01 o                         
   2   7   5         61.61         53.51         2.41 o                         
   3   7   5         39.50         39.69         3.21 o                         
  -3   8   5        130.47        160.40         5.55 o                         
  -2   8   5         14.14         10.76         1.78 o                         
  -1   8   5         96.12         85.35         8.21 o                         
   0   8   5          6.59          6.57         1.39 o                         
   1   8   5         99.74        101.48        13.19 o                         
   2   8   5          2.24          3.24         2.03 o                         
   3   8   5         92.09        102.35        10.53 o                         
  -3   9   5         24.13         20.82         2.77 o                         
  -2   9   5         93.95         92.70        11.88 o                         
  -1   9   5        136.00        120.16        12.28 o                         
   0   9   5         65.34         58.95         4.51 o                         
   1   9   5         24.91         24.44         2.66 o                         
   2   9   5         61.93         59.33         3.75 o                         
  -2  10   5         14.60         15.29         1.92 o                         
  -1  10   5          6.24          2.90         1.86 o                         
   0  10   5        130.05        104.55         6.51 o                         
   1  10   5         25.85         21.09         2.12 o                         
   2  10   5         30.42         23.57         2.52 o                         
  -2  11   5         23.19         16.66         2.23 o                         
  -1  11   5        100.26        108.35         4.89 o                         
   0  11   5          6.48          5.21         1.73 o                         
   1  11   5          2.53         -0.48         2.15 o                         
  -1  12   5         57.64         49.01         6.82 o                         
   0  12   5          2.63          2.82         2.36 o                         
   1  12   5         12.15         15.25         2.38 o                         
  -4   0   6         43.53         73.90        19.24 o                         
  -2   0   6          0.13          2.98         1.90 o                         
   0   0   6        409.79        550.18        97.95 o                         
   2   0   6        228.97        238.40         9.50 o                         
  -4   1   6         59.60         71.70         3.01 o                         
  -3   1   6         40.03         51.58         8.47 o                         
  -2   1   6        178.85        148.06        20.31 o                         
  -1   1   6        315.14        362.19        23.77 o                         
   0   1   6        113.50        147.77        10.11 o                         
   1   1   6        315.10        388.10        32.36 o                         
   2   1   6         86.85         92.01         3.93 o                         
   3   1   6         41.93         34.93         2.84 o                         
  -4   2   6          1.39         14.02         4.01 o                         
  -3   2   6        121.73        126.13        15.95 o                         
  -2   2   6          1.81          1.20         1.36 o                         
  -1   2   6         19.61         19.62         1.17 o                         
   0   2   6          5.87          9.27         1.06 o                         
   1   2   6        487.30        665.57        31.74 o                         
   2   2   6          2.35          1.03         1.63 o                         
   3   2   6         11.84         14.26         2.88 o                         
  -4   3   6         53.19         56.90         5.05 o                         
  -3   3   6          1.11         -0.71         1.60 o                         
  -2   3   6        312.91        338.36        31.03 o                         
  -1   3   6        895.20       1066.76        20.13 o                         
   0   3   6        150.47        186.97         6.50 o                         
   1   3   6          0.11         -0.65         1.18 o                         
   2   3   6        122.97        103.73         7.36 o                         
   3   3   6         26.41         26.97         2.64 o                         
  -4   4   6         60.97         74.38         5.51 o                         
  -3   4   6          0.69          0.09         1.49 o                         
  -2   4   6         32.58         30.56         2.44 o                         
  -1   4   6         79.53         99.84         6.21 o                         
   0   4   6         39.42         43.16         4.11 o                         
   1   4   6         51.72         41.00         2.57 o                         
   2   4   6         25.70         26.75         2.07 o                         
   3   4   6          2.81          2.51         2.57 o                         
  -3   5   6          4.74          1.92         1.86 o                         
  -2   5   6         43.75         46.80         4.07 o                         
  -1   5   6       1260.58       1342.42       136.97 o                         
   0   5   6          2.57          1.68         1.34 o                         
   1   5   6         40.43         38.23         2.59 o                         
   2   5   6         52.46         47.60         2.11 o                         
   3   5   6         51.28         49.81         3.29 o                         
  -3   6   6        210.85        200.76        25.06 o                         
  -2   6   6          5.99          4.71         1.38 o                         
  -1   6   6          0.04          0.59         1.24 o                         
   0   6   6        238.01        216.56        19.07 o                         
   1   6   6        282.22        288.20        17.17 o                         
   2   6   6         14.77         15.13         2.09 o                         
   3   6   6         35.84         30.92         3.60 o                         
  -3   7   6          0.06          1.11         1.97 o                         
  -2   7   6         66.50         63.24         5.59 o                         
  -1   7   6          8.06          5.04         1.48 o                         
   0   7   6          2.00          1.70         1.47 o                         
   1   7   6         27.30         27.51         3.51 o                         
   2   7   6         91.44         86.44         4.07 o                         
  -3   8   6          2.06          3.52         1.98 o                         
  -2   8   6        122.46        138.99        14.20 o                         
  -1   8   6          2.50          1.26         1.74 o                         
   0   8   6        127.10        135.20         3.72 o                         
   1   8   6          0.22          1.09         2.01 o                         
   2   8   6         22.06         20.68         2.24 o                         
  -2   9   6         75.77         83.71         8.52 o                         
  -1   9   6        130.55        150.94         2.70 o                         
   0   9   6         75.36         66.06         5.94 o                         
   1   9   6         67.86         60.92         9.07 o                         
   2   9   6          7.87          5.99         2.13 o                         
  -2  10   6         19.71         17.66         2.43 o                         
  -1  10   6          2.12          1.37         2.00 o                         
   0  10   6          2.39          1.87         2.05 o                         
   1  10   6         57.55         51.41         2.63 o                         
  -1  11   6         28.47         26.08         2.47 o                         
   0  11   6         58.36         42.25         2.04 o                         
   1  11   6          2.37          3.06         2.52 o                         
  -3   0   7        155.01        181.95         3.68 o                         
  -1   0   7         24.85         23.05         4.64 o                         
   1   0   7        268.51        302.96        62.12 o                         
   3   0   7         47.87         44.62         4.42 o                         
  -3   1   7         88.61         74.75         9.22 o                         
  -2   1   7         21.68         10.73         1.50 o                         
  -1   1   7        169.16        164.65        16.74 o                         
   0   1   7        178.94        254.77        19.63 o                         
   1   1   7         25.91         31.38         3.18 o                         
   2   1   7        178.69        181.25        20.25 o                         
   3   1   7         43.41         42.80         3.45 o                         
  -3   2   7          1.23         -0.29         1.88 o                         
  -2   2   7        215.45        244.80        30.86 o                         
  -1   2   7          0.22         -0.25         1.11 o                         
   0   2   7        123.96        184.75         6.33 o                         
   1   2   7          0.58          0.71         1.37 o                         
   2   2   7        105.70        125.56         6.83 o                         
   3   2   7          0.98          1.82         3.44 o                         
  -3   3   7         52.83         48.39         4.41 o                         
  -2   3   7          0.07         -0.18         1.47 o                         
  -1   3   7        340.80        441.54        29.32 o                         
   0   3   7        539.76        626.91        27.16 o                         
   1   3   7         73.11         94.76         6.07 o                         
   2   3   7          8.25          9.11         2.07 o                         
   3   3   7         44.55         40.29         3.16 o                         
  -3   4   7        180.35        210.37        28.59 o                         
  -2   4   7          1.18          0.41         1.37 o                         
  -1   4   7          2.22          2.80         1.45 o                         
   0   4   7         21.25         21.14         1.63 o                         
   1   4   7         29.89         24.12         2.08 o                         
   2   4   7         38.03         36.60         2.16 o                         
  -3   5   7         16.34         11.90         2.18 o                         
  -2   5   7          1.58          1.35         1.40 o                         
  -1   5   7         50.52         49.00         2.81 o                         
   0   5   7        944.12       1096.49        74.46 o                         
   1   5   7          4.51          3.18         1.49 o                         
   2   5   7         24.42         20.97         1.97 o                         
  -3   6   7          3.54          1.62         1.99 o                         
  -2   6   7        280.63        285.57        35.35 o                         
  -1   6   7         11.04         11.71         1.62 o                         
   0   6   7         33.98         29.42         3.15 o                         
   1   6   7        137.45        124.60         8.55 o                         
   2   6   7         82.35         95.38         3.94 o                         
  -2   7   7         10.16          9.35         1.75 o                         
  -1   7   7         95.12        111.42        10.66 o                         
   0   7   7          2.69          2.87         2.18 o                         
   1   7   7          1.52          1.70         1.71 o                         
   2   7   7         21.57         20.66         2.35 o                         
  -2   8   7          0.84          1.81         2.11 o                         
  -1   8   7         53.57         42.14         2.78 o                         
   0   8   7          0.76         -0.30         1.71 o                         
   1   8   7         99.02         83.50         7.26 o                         
  -2   9   7          3.59          3.99         2.34 o                         
  -1   9   7        125.22        132.92         8.69 o                         
   0   9   7        110.02        108.00         3.03 o                         
   1   9   7         25.23         21.02         2.25 o                         
  -1  10   7         26.42         19.10         2.87 o                         
   0  10   7          0.93         -0.73         2.73 o                         
  -2   0   8        306.79        284.11        38.44 o                         
   0   0   8         64.69         85.83         3.03 o                         
   2   0   8        118.45        140.75        20.18 o                         
  -3   1   8         49.05         42.88         6.40 o                         
  -2   1   8         68.91         83.64         9.18 o                         
  -1   1   8          4.65          2.55         1.46 o                         
   0   1   8        108.23        146.33         9.80 o                         
   1   1   8         59.09         69.65         3.96 o                         
   2   1   8          1.49          0.98         2.37 o                         
  -3   2   8         16.03          6.12         3.59 o                         
  -2   2   8          0.18          0.90         2.01 o                         
  -1   2   8        220.56        285.09        24.74 o                         
   0   2   8          3.52          2.57         1.77 o                         
   1   2   8        151.43        213.30        18.77 o                         
   2   2   8          0.38         -0.02         2.64 o                         
  -3   3   8        194.83        224.31        17.52 o                         
  -2   3   8         25.12         23.87         2.65 o                         
  -1   3   8          6.81          4.49         1.61 o                         
   0   3   8        223.77        241.58        28.14 o                         
   1   3   8        208.66        259.76        32.48 o                         
   2   3   8         28.83         22.85         2.46 o                         
  -3   4   8          1.06          2.64         2.56 o                         
  -2   4   8        294.91        280.07        25.43 o                         
  -1   4   8          0.28          0.70         1.68 o                         
   0   4   8          5.22          5.89         1.49 o                         
   1   4   8          2.11          2.94         1.77 o                         
   2   4   8          7.73         10.18         2.73 o                         
  -2   5   8          5.34          6.13         1.73 o                         
  -1   5   8         17.56         17.63         2.28 o                         
   0   5   8         30.34         25.54         1.68 o                         
   1   5   8        473.64        466.75        36.60 o                         
   2   5   8         10.02          6.72         3.64 o                         
  -2   6   8          3.90          4.72         1.84 o                         
  -1   6   8        221.13        211.71        14.83 o                         
   0   6   8         14.82         14.58         1.64 o                         
   1   6   8         67.20         56.61         4.43 o                         
  -2   7   8          0.13         -1.20         1.94 o                         
  -1   7   8         32.25         29.66         1.93 o                         
   0   7   8         69.18         66.62         2.88 o                         
   1   7   8          0.01          1.46         2.13 o                         
  -1   8   8          0.15         -0.52         2.14 o                         
   0   8   8          5.93          3.72         2.27 o                         
  -1   0   9        331.91        364.58        73.23 o                         
   1   0   9         71.26         74.13        12.58 o                         
  -2   1   9         44.31         39.39         2.24 o                         
  -1   1   9         21.12         25.61         3.34 o                         
   0   1   9          0.02         -0.89         1.90 o                         
   1   1   9         36.07         43.26         4.20 o                         
  -2   2   9         74.26         61.38         7.89 o                         
  -1   2   9          0.11         -0.51         2.33 o                         
   0   2   9        132.49        211.49        18.27 o                         
   1   2   9          6.72          7.03         2.16 o                         
  -2   3   9        209.14        234.35        16.66 o                         
  -1   3   9          2.90          0.51         1.84 o                         
   0   3   9         16.05         16.24         2.37 o                         
   1   3   9         88.38        124.38         4.29 o                         
  -2   4   9          0.24         -2.58         6.23 o                         
  -1   4   9        293.96        303.04        22.58 o                         
   0   4   9          0.02          1.33         1.83 o                         
   1   4   9         17.30         12.68         2.61 o                         
  -1   5   9          0.00          0.10         2.38 o                         
   0   5   9         27.10         23.78         2.28 o                         
  -1   6   9          1.70          3.81         3.03 o                         
   0   6   9        102.46         89.31        10.02 o                         
                                                                                
