# Supplementary material for: Silver(I) nitrate two-dimensional coordination polymers of two new pyrazine­thio­phane ligands: 5,7-di­hydro-1H,3H-dithieno[3,4-b:3′,4′-e]pyrazine and 3,4,8,10,11,13-hexa­hydro-1H,6H-bis­([1,4]di­thio­cino)[6,7-b:6′,7′-e]pyrazine
Source: Acta Crystallogr E Crystallogr Commun. 2020 Mar 13;76(Pt 4):539–46. doi: 10.1107/S205698902000362X (PMC7133031; doi:10.1107/S205698902000362X)
Supplement: Supplementary file 3 [file e-76-00539-L2sup3.hkl]

data_L2                                                                         
_shelx_title ' TA4 ( TS2) IPDS  -50DEGC               NEW:C2/C'                 
_shelx_refln_list_code          4                                               
_shelx_F_calc_maximum      183.50                                               
_exptl_crystal_F_000       664.00                                               
_reflns_d_resolution_high  0.8135                                               
                                                                                
loop_                                                                           
 _space_group_symop_operation_xyz                                               
 'x, y, z'                                                                      
 '-x, y, -z+1/2'                                                                
 'x+1/2, y+1/2, z'                                                              
 '-x+1/2, y+1/2, -z+1/2'                                                        
 '-x, -y, -z'                                                                   
 'x, -y, z-1/2'                                                                 
 '-x+1/2, -y+1/2, -z'                                                           
 'x+1/2, -y+1/2, z-1/2'                                                         
                                                                                
_cell_length_a    21.1618                                                       
_cell_length_b     7.0585                                                       
_cell_length_c     9.5057                                                       
_cell_angle_alpha  90.000                                                       
_cell_angle_beta   94.470                                                       
_cell_angle_gamma  90.000                                                       
                                                                                
_shelx_F_squared_multiplier     1.000                                           
                                                                                
loop_                                                                           
 _refln_index_h                                                                 
 _refln_index_k                                                                 
 _refln_index_l                                                                 
 _refln_F_squared_calc                                                          
 _refln_F_squared_meas                                                          
 _refln_F_squared_sigma                                                         
 _refln_observed_status                                                         
   4   0   0      10740.65       9746.81       255.63 o                         
   6   0   0      30725.17      29189.95       130.47 o                         
   8   0   0       2194.92       2267.75        24.59 o                         
  10   0   0       9087.01       8758.21       130.36 o                         
  12   0   0       5264.77       5324.88        94.42 o                         
  14   0   0       3400.79       3316.69        57.78 o                         
  16   0   0       5624.55       5383.94        64.31 o                         
  18   0   0        468.69        415.66        15.12 o                         
  20   0   0       3502.45       3501.81        80.41 o                         
  22   0   0        190.45        231.89        18.49 o                         
  24   0   0         82.41         82.43        17.10 o                         
   1   1   0        373.81        364.14        24.71 o                         
   3   1   0        245.34        224.31         9.41 o                         
   5   1   0        244.69        272.17         9.41 o                         
   7   1   0       1538.22       1570.53        21.14 o                         
   9   1   0        984.50       1001.91        19.42 o                         
  11   1   0         50.09         38.60         5.63 o                         
  13   1   0       4436.01       4518.87        34.78 o                         
  15   1   0         19.04         14.55         7.50 o                         
  17   1   0       1612.49       1574.08        12.90 o                         
  19   1   0        836.83        855.58        10.91 o                         
  21   1   0         42.39         34.78         9.64 o                         
  23   1   0        612.38        671.69        12.80 o                         
  25   1   0        565.03        583.78        18.87 o                         
   0   2   0      20307.29      21792.58       566.81 o                         
   2   2   0         78.84         82.40         7.89 o                         
   4   2   0      18983.22      20638.49       142.57 o                         
   6   2   0       9466.13       9393.67        66.87 o                         
   8   2   0       4960.06       5570.01        48.76 o                         
  10   2   0       9452.21       9381.99       113.52 o                         
  12   2   0       8229.93       8668.13        65.71 o                         
  14   2   0       5756.75       5850.85        72.41 o                         
  16   2   0       4880.37       4655.73        50.68 o                         
  18   2   0        277.53        300.83         9.54 o                         
  20   2   0       2098.99       2204.08        73.17 o                         
  22   2   0        324.45        342.89        11.89 o                         
  24   2   0          6.76         -7.22        12.80 o                         
   1   3   0          6.71         11.76         6.32 o                         
   3   3   0        262.20        327.45         9.19 o                         
   5   3   0       2402.28       2433.96        32.38 o                         
   7   3   0         29.41         30.73         5.62 o                         
   9   3   0       2654.06       2876.89        25.77 o                         
  11   3   0          1.58          6.30         5.64 o                         
  13   3   0       1476.16       1559.79        12.47 o                         
  15   3   0         30.76         25.10         6.62 o                         
  17   3   0        169.98        179.22         6.97 o                         
  19   3   0        423.93        441.84        10.18 o                         
  21   3   0          2.01         -3.88        10.68 o                         
  23   3   0       1795.84       1709.43        55.70 o                         
   0   4   0       7542.22       7332.57       223.86 o                         
   2   4   0       3153.58       3174.36        29.39 o                         
   4   4   0       6092.47       6657.90        92.15 o                         
   6   4   0       4967.48       5185.62        58.39 o                         
   8   4   0        147.70        151.41         8.77 o                         
  10   4   0       1603.41       1564.68        13.72 o                         
  12   4   0        907.83        851.29        11.61 o                         
  14   4   0        774.43        769.10        10.79 o                         
  16   4   0       1627.36       1562.14        31.50 o                         
  18   4   0         62.36         61.32         9.90 o                         
  20   4   0        818.53        848.79        14.48 o                         
  22   4   0        184.61        188.85        15.49 o                         
   1   5   0        656.24        666.17        10.92 o                         
   3   5   0        238.63        259.62         8.63 o                         
   5   5   0        231.88        207.97         7.41 o                         
   7   5   0        680.18        720.50         9.71 o                         
   9   5   0       4079.27       4123.65        58.07 o                         
  11   5   0         34.00         29.75         8.46 o                         
  13   5   0       1111.10       1119.47        15.71 o                         
  15   5   0        546.66        600.68        13.78 o                         
  17   5   0         12.88          1.61        10.76 o                         
  19   5   0       1488.96       1422.15        19.44 o                         
  21   5   0        291.95        253.37        15.21 o                         
   0   6   0       1332.35       1292.98        35.16 o                         
   2   6   0        372.48        316.60         9.77 o                         
   4   6   0       1429.29       1443.79        22.90 o                         
   6   6   0        104.30         81.26         7.83 o                         
   8   6   0         69.66         62.75         8.62 o                         
  10   6   0        941.47        944.19        11.78 o                         
  12   6   0         18.09         19.01        10.38 o                         
  14   6   0         45.91         46.66        10.85 o                         
  16   6   0        305.06        292.37        12.26 o                         
  18   6   0         91.08         79.67        12.63 o                         
   1   7   0        744.13        763.10        11.84 o                         
   3   7   0         92.74        109.73        11.98 o                         
   5   7   0       1760.25       1844.77        44.91 o                         
   7   7   0         11.76         19.42         8.32 o                         
   9   7   0        539.22        571.34        16.56 o                         
  11   7   0       1076.77       1102.62        30.01 o                         
  13   7   0         45.76         51.23        12.13 o                         
  15   7   0        910.75        942.70        29.33 o                         
   0   8   0          0.06        -10.95        17.33 o                         
   2   8   0          1.06         11.59         9.97 o                         
   4   8   0        239.78        218.37         9.68 o                         
   6   8   0        126.13        111.97        12.43 o                         
   8   8   0          0.86          3.09        12.30 o                         
 -25   1   1        167.50        172.90        15.57 o                         
 -23   1   1        594.13        609.19        17.12 o                         
 -21   1   1        313.23        331.83        10.61 o                         
 -19   1   1          0.24         11.80        10.05 o                         
 -17   1   1          0.35         -1.64         7.02 o                         
 -15   1   1          2.84          9.31         9.00 o                         
 -13   1   1       1561.44       1629.05        15.92 o                         
 -11   1   1         18.48          7.05         5.86 o                         
  -9   1   1         92.94         62.81         6.25 o                         
  -7   1   1       2564.50       2593.62        56.44 o                         
  -5   1   1       3118.31       3125.89        76.04 o                         
  -3   1   1        575.28        508.98        13.46 o                         
  -1   1   1       1763.56       1731.77        21.92 o                         
   1   1   1      17309.94      16835.73       459.82 o                         
   3   1   1       2693.28       2866.57        22.99 o                         
   5   1   1      15466.50      16485.01       178.94 o                         
   7   1   1         22.82         19.60         6.60 o                         
   9   1   1          1.12          3.18         5.86 o                         
  11   1   1         37.18         32.12         6.08 o                         
  13   1   1       3026.22       3223.54        36.00 o                         
  15   1   1        183.27        134.56         8.13 o                         
  17   1   1          8.65         13.37         9.31 o                         
  19   1   1        859.13        816.68        10.81 o                         
  21   1   1        193.92        191.87        11.17 o                         
  23   1   1          3.71          6.73         9.18 o                         
  25   1   1          4.19          4.44        11.41 o                         
 -24   2   1        559.69        584.51        20.65 o                         
 -22   2   1         26.76         25.90         9.13 o                         
 -20   2   1         74.00         73.84         9.66 o                         
 -18   2   1       1506.89       1465.46        15.23 o                         
 -16   2   1        486.56        467.58        10.11 o                         
 -14   2   1       2087.02       2080.79        33.09 o                         
 -12   2   1        485.07        445.48         9.56 o                         
 -10   2   1        176.28        173.98         7.02 o                         
  -8   2   1          3.75         18.32         6.46 o                         
  -6   2   1       2529.60       2670.99        27.34 o                         
  -4   2   1        877.28        934.17        12.24 o                         
  -2   2   1       5887.44       6076.16        72.59 o                         
   0   2   1       6140.04       6388.61        60.68 o                         
   2   2   1        589.95        635.99        12.55 o                         
   4   2   1       1009.43       1067.15        12.09 o                         
   6   2   1        346.53        300.23         8.77 o                         
   8   2   1        640.51        603.51         9.30 o                         
  10   2   1        851.97        975.58        10.12 o                         
  12   2   1       2351.01       2417.84        39.65 o                         
  14   2   1         57.48         57.95         7.85 o                         
  16   2   1         69.53         58.64         7.29 o                         
  18   2   1        153.49        137.27         8.31 o                         
  20   2   1        249.66        275.75        10.52 o                         
  22   2   1         10.32         18.21         9.93 o                         
  24   2   1        683.95        747.06        16.17 o                         
 -23   3   1        529.27        535.10        17.81 o                         
 -21   3   1        128.09        104.52        10.24 o                         
 -19   3   1         59.73         46.98         8.49 o                         
 -17   3   1        831.33        846.73        14.98 o                         
 -15   3   1        209.24        195.57         7.40 o                         
 -13   3   1         40.74         24.96         8.19 o                         
 -11   3   1        676.12        682.49        12.14 o                         
  -9   3   1       1294.54       1354.69        11.86 o                         
  -7   3   1          2.21          8.13         6.42 o                         
  -5   3   1        263.94        316.54         7.69 o                         
  -3   3   1       7751.97       7997.95        73.58 o                         
  -1   3   1        616.58        555.34         9.86 o                         
   1   3   1         33.00         40.72         6.17 o                         
   3   3   1      12724.41      13144.34       197.92 o                         
   5   3   1        569.03        616.54         8.63 o                         
   7   3   1         10.91          7.69         7.11 o                         
   9   3   1       3692.75       3930.38        42.39 o                         
  11   3   1        703.71        738.94        10.72 o                         
  13   3   1        436.18        376.72         8.72 o                         
  15   3   1        980.38        889.08        10.42 o                         
  17   3   1        407.70        409.00         8.60 o                         
  19   3   1        122.86        116.07         9.25 o                         
  21   3   1        157.70        159.21         9.72 o                         
  23   3   1        554.50        575.54        12.91 o                         
 -22   4   1        251.18        247.28        12.94 o                         
 -20   4   1        298.15        258.14        10.73 o                         
 -18   4   1        388.10        413.16        11.55 o                         
 -16   4   1          3.61          5.46         7.65 o                         
 -14   4   1       3289.38       3216.45        34.61 o                         
 -12   4   1        552.76        536.53        11.08 o                         
 -10   4   1       1771.14       1624.92        13.15 o                         
  -8   4   1       3327.88       3435.63        23.05 o                         
  -6   4   1       1486.04       1616.20        14.16 o                         
  -4   4   1       3951.45       4154.84        44.50 o                         
  -2   4   1       4669.72       4469.21        79.29 o                         
   0   4   1          9.91         13.00         6.38 o                         
   2   4   1       2487.43       2586.30        32.78 o                         
   4   4   1       1576.22       1624.43        17.94 o                         
   6   4   1       1814.69       1998.25        22.49 o                         
   8   4   1        180.41        142.51         8.82 o                         
  10   4   1       1761.98       1792.73        23.38 o                         
  12   4   1       2131.57       2148.93        47.60 o                         
  14   4   1        437.75        424.60        10.08 o                         
  16   4   1         38.20         30.88         7.35 o                         
  18   4   1        332.94        354.52        11.75 o                         
  20   4   1         56.18         46.92        10.08 o                         
  22   4   1          8.09         -2.93        13.49 o                         
 -21   5   1          8.39         18.15        12.32 o                         
 -19   5   1         90.44         88.69        10.40 o                         
 -17   5   1        672.37        682.10        13.97 o                         
 -15   5   1        794.01        820.86        11.70 o                         
 -13   5   1        272.80        262.79         8.43 o                         
 -11   5   1        195.46        207.14         9.27 o                         
  -9   5   1        589.84        544.41         9.86 o                         
  -7   5   1        256.26        266.34         9.46 o                         
  -5   5   1       1567.48       1609.75        21.55 o                         
  -3   5   1       2250.88       2270.99        15.20 o                         
  -1   5   1       1200.59       1205.47        14.41 o                         
   1   5   1         95.37         95.02         7.29 o                         
   3   5   1       1187.57       1068.03        20.11 o                         
   5   5   1        536.08        545.33        10.58 o                         
   7   5   1          0.58         16.79         8.16 o                         
   9   5   1       4419.36       4394.10        56.65 o                         
  11   5   1          3.21         15.30         7.74 o                         
  13   5   1        773.58        832.05        18.77 o                         
  15   5   1       1588.15       1657.97        43.43 o                         
  17   5   1         78.12         85.83        10.08 o                         
  19   5   1        641.72        622.12        11.50 o                         
 -18   6   1       2606.23       2820.92        21.74 o                         
 -16   6   1          9.58         10.92        10.08 o                         
 -14   6   1        722.97        734.97        15.84 o                         
 -12   6   1       1231.45       1297.90        31.97 o                         
 -10   6   1         61.76         48.09         9.97 o                         
  -8   6   1       2293.96       2371.65        31.79 o                         
  -6   6   1        113.24         99.14         8.02 o                         
  -4   6   1        174.79        191.64         7.90 o                         
  -2   6   1       2819.06       2795.87        40.26 o                         
   0   6   1        532.47        511.57        10.75 o                         
   2   6   1       2667.02       2692.77        49.47 o                         
   4   6   1        170.38        146.78         9.00 o                         
   6   6   1        200.08        212.75         6.93 o                         
   8   6   1       1554.99       1583.08        20.44 o                         
  10   6   1          0.22         -8.97        10.38 o                         
  12   6   1         94.84        113.22        10.02 o                         
  14   6   1        684.13        667.09        15.12 o                         
  16   6   1         21.45         30.42        10.18 o                         
  18   6   1        810.90        825.17        40.27 o                         
 -15   7   1        189.32        185.12        14.39 o                         
 -13   7   1        142.98        129.97        12.82 o                         
 -11   7   1          7.50          9.56         9.94 o                         
  -9   7   1          0.70          0.87        10.57 o                         
  -7   7   1        311.18        313.31         9.88 o                         
  -5   7   1        439.60        413.83        10.84 o                         
  -3   7   1        190.65        173.73        10.43 o                         
  -1   7   1        838.59        864.66        14.27 o                         
   1   7   1         11.81         14.15         9.49 o                         
   3   7   1        159.15        183.02        10.20 o                         
   5   7   1        271.39        274.43         9.35 o                         
   7   7   1          1.17          3.34         9.71 o                         
   9   7   1       1495.49       1529.51        26.83 o                         
  11   7   1         94.69         92.17        10.46 o                         
  13   7   1        727.14        747.82        14.71 o                         
  -8   8   1        564.41        589.34        21.87 o                         
  -6   8   1        142.20        139.34        13.29 o                         
  -4   8   1        586.01        552.69        12.74 o                         
  -2   8   1        784.51        788.99        16.77 o                         
   0   8   1         56.51         51.57         9.50 o                         
   2   8   1        658.24        656.20        25.16 o                         
   4   8   1          0.11          3.81         9.98 o                         
   6   8   1         48.89         62.32        13.15 o                         
   8   8   1        207.60        223.96        15.81 o                         
 -24   0   2       1559.27       1610.08        33.49 o                         
 -22   0   2        343.44        321.47        15.26 o                         
 -20   0   2       4200.30       4396.13        37.63 o                         
 -18   0   2       5981.09       5930.83       189.75 o                         
 -16   0   2       5040.62       4804.13        28.67 o                         
 -14   0   2        476.06        478.74        15.33 o                         
 -12   0   2       4653.11       4689.91       132.38 o                         
 -10   0   2       1259.75       1187.72        20.49 o                         
  -8   0   2       1410.75       1330.23        25.68 o                         
  -6   0   2      12807.70      12873.42       169.40 o                         
  -4   0   2        253.59        232.38        14.97 o                         
   2   0   2      14391.51      15496.56       455.54 o                         
   4   0   2       4405.09       4741.66        45.76 o                         
   6   0   2      19625.30      20625.66       171.77 o                         
   8   0   2         75.65         50.23         9.05 o                         
  10   0   2          0.57         53.98        32.66 o                         
  12   0   2          2.24          4.46        12.72 o                         
  14   0   2        841.06        936.06        16.24 o                         
  16   0   2        107.03         97.32        11.18 o                         
  18   0   2        181.71        158.08        14.07 o                         
  20   0   2        306.51        298.07        19.76 o                         
  22   0   2          9.26         14.84        13.71 o                         
  24   0   2         29.65         24.96        17.61 o                         
 -25   1   2        205.49        185.13        12.19 o                         
 -23   1   2        190.16        176.58         9.32 o                         
 -21   1   2        106.47        108.24        10.43 o                         
 -19   1   2       1856.05       1831.58        21.83 o                         
 -17   1   2         20.13         23.16         7.06 o                         
 -15   1   2       1964.22       1826.98        14.02 o                         
 -13   1   2       2274.12       2269.96        34.64 o                         
 -11   1   2       2158.65       2093.04        39.90 o                         
  -9   1   2       6733.67       6133.69       115.94 o                         
  -7   1   2       2607.74       2598.25        47.76 o                         
  -5   1   2      18545.01      18845.61       423.26 o                         
  -3   1   2      32615.16      34639.50       144.01 o                         
  -1   1   2       3554.47       3336.14        35.06 o                         
   3   1   2        384.14        323.27        11.92 o                         
   5   1   2        167.72        124.58         8.59 o                         
   7   1   2      33670.83      37038.09       719.74 o                         
   9   1   2         84.07         70.01         7.01 o                         
  11   1   2      11277.37      11541.62       133.38 o                         
  13   1   2       5319.71       5326.97        55.54 o                         
  15   1   2       4181.10       3843.42        36.15 o                         
  17   1   2       2939.59       2867.12        39.62 o                         
  19   1   2        316.95        380.61         9.48 o                         
  21   1   2       1468.65       1582.38        30.20 o                         
  23   1   2       1612.80       1750.66        17.67 o                         
 -24   2   2         97.01        120.36        12.47 o                         
 -22   2   2       1801.90       1900.36        16.75 o                         
 -20   2   2        673.55        669.01        18.71 o                         
 -18   2   2       1968.85       1972.46        34.66 o                         
 -16   2   2       3254.94       3258.91        65.33 o                         
 -14   2   2        157.04        128.55         8.00 o                         
 -12   2   2       9808.47      10174.37       167.43 o                         
 -10   2   2          6.18          1.62         7.12 o                         
  -8   2   2          8.45          2.54         5.71 o                         
  -6   2   2      10200.59      10704.64       134.98 o                         
  -4   2   2          0.08          1.21         5.04 o                         
  -2   2   2       1971.54       2067.75        18.65 o                         
   0   2   2       1010.40       1020.44        14.70 o                         
   2   2   2       6450.40       6614.27        82.96 o                         
   4   2   2        609.82        570.98        11.14 o                         
   6   2   2       2359.38       2604.96        36.66 o                         
   8   2   2        333.41        374.47         8.95 o                         
  10   2   2        570.50        632.46         9.59 o                         
  12   2   2         43.01         41.39         6.55 o                         
  14   2   2       1031.04       1038.46        17.19 o                         
  16   2   2          0.43         11.89         8.12 o                         
  18   2   2        409.60        403.81         9.64 o                         
  20   2   2        167.64        162.07         8.92 o                         
  22   2   2         23.61         25.91        10.91 o                         
  24   2   2        986.08        940.66        18.12 o                         
 -23   3   2         92.73         75.39        14.59 o                         
 -21   3   2        285.19        293.16        11.73 o                         
 -19   3   2       1774.28       1810.06        44.43 o                         
 -17   3   2        111.57         98.02         8.19 o                         
 -15   3   2       1463.56       1457.53        25.10 o                         
 -13   3   2       2436.64       2440.45        29.63 o                         
 -11   3   2         43.24         45.01         7.57 o                         
  -9   3   2       5774.61       5793.97        45.01 o                         
  -7   3   2       6018.25       6431.79        24.79 o                         
  -5   3   2       4744.80       4864.16        60.98 o                         
  -3   3   2       3588.71       3393.53        35.00 o                         
  -1   3   2        936.15        997.83        15.88 o                         
   1   3   2       3867.70       3621.95        42.45 o                         
   3   3   2       3472.55       3477.67        25.01 o                         
   5   3   2       4698.89       5074.42        75.58 o                         
   7   3   2      11338.59      11746.81       184.58 o                         
   9   3   2         12.98         19.41         9.14 o                         
  11   3   2       5638.11       5700.08        53.35 o                         
  13   3   2       3174.11       3119.13        24.87 o                         
  15   3   2       1456.66       1412.56        12.97 o                         
  17   3   2       1771.50       1830.29        22.93 o                         
  19   3   2        388.48        389.15        10.82 o                         
  21   3   2       1383.77       1346.51        30.36 o                         
  23   3   2        779.14        824.89        15.19 o                         
 -22   4   2       1491.11       1531.59        18.69 o                         
 -20   4   2          7.71         18.59         8.94 o                         
 -18   4   2        845.00        879.96        12.11 o                         
 -16   4   2       1232.12       1235.85        22.84 o                         
 -14   4   2        187.50        157.38         7.34 o                         
 -12   4   2       2887.75       2927.39        32.87 o                         
 -10   4   2          6.61         -0.40         7.42 o                         
  -8   4   2       1932.20       1894.29        21.83 o                         
  -6   4   2        812.58        816.40        11.56 o                         
  -4   4   2         87.12         75.10         7.65 o                         
  -2   4   2       3399.50       3651.10        33.92 o                         
   0   4   2         99.61         86.79         9.24 o                         
   2   4   2        699.16        692.35        12.03 o                         
   4   4   2       1182.58       1331.55        20.56 o                         
   6   4   2       1011.31       1082.38        19.13 o                         
   8   4   2         20.40         30.77         6.90 o                         
  10   4   2        441.31        507.07        10.74 o                         
  12   4   2        109.38         94.32         9.67 o                         
  14   4   2        146.48        129.63         7.78 o                         
  16   4   2        879.81        966.49        12.77 o                         
  18   4   2         98.20        106.14        10.11 o                         
  20   4   2        586.23        558.30        15.80 o                         
  22   4   2         15.65         22.38        13.59 o                         
 -19   5   2          7.64          9.21         9.37 o                         
 -17   5   2        531.88        525.90        13.60 o                         
 -15   5   2         85.37         69.46         8.52 o                         
 -13   5   2         51.81         44.08         7.80 o                         
 -11   5   2        181.19        188.38         9.21 o                         
  -9   5   2       1185.19       1177.35        14.26 o                         
  -7   5   2        659.26        721.21        11.19 o                         
  -5   5   2       3899.81       3796.44        28.17 o                         
  -3   5   2       1907.04       1893.76        22.88 o                         
  -1   5   2        179.23        165.04         9.75 o                         
   1   5   2       2763.45       2750.91        17.34 o                         
   3   5   2       3076.28       2933.78        17.51 o                         
   5   5   2        199.06        191.97         8.52 o                         
   7   5   2       1208.82       1166.96        13.93 o                         
   9   5   2       1258.12       1260.25        27.55 o                         
  11   5   2       3029.15       3145.38        36.21 o                         
  13   5   2         41.21         34.35         8.01 o                         
  15   5   2         11.65          2.49        11.80 o                         
  17   5   2        983.22        990.45        13.50 o                         
  19   5   2        161.90        153.71        12.85 o                         
 -18   6   2        468.82        495.91        16.81 o                         
 -16   6   2        286.19        274.79        11.32 o                         
 -14   6   2       1107.06       1084.59        13.87 o                         
 -12   6   2        411.79        408.49        12.04 o                         
 -10   6   2         22.70         19.06         9.43 o                         
  -8   6   2       1455.19       1423.05        18.38 o                         
  -6   6   2          0.74         -0.44         9.31 o                         
  -4   6   2        145.80        127.44         8.76 o                         
  -2   6   2       1777.90       1825.31        37.81 o                         
   0   6   2        406.56        440.58        10.26 o                         
   2   6   2        798.92        815.15        12.27 o                         
   4   6   2          6.72          5.86         7.63 o                         
   6   6   2        953.99        996.80        18.47 o                         
   8   6   2         54.44         63.97         7.03 o                         
  10   6   2        287.38        305.29        10.90 o                         
  12   6   2        556.16        571.06        18.13 o                         
  14   6   2         71.22         60.46        10.29 o                         
  16   6   2        463.96        433.51        21.37 o                         
 -13   7   2        819.86        840.99        20.51 o                         
 -11   7   2        244.22        247.40        10.47 o                         
  -9   7   2        146.61        132.63         9.76 o                         
  -7   7   2        508.16        497.20        16.26 o                         
  -5   7   2        633.75        647.42        22.13 o                         
  -3   7   2       1166.47       1194.11        15.55 o                         
  -1   7   2          9.57         14.90        11.68 o                         
   1   7   2          4.51         15.37         9.30 o                         
   3   7   2        326.52        331.67        10.94 o                         
   5   7   2         26.15         12.57         9.83 o                         
   7   7   2        356.40        337.41        10.27 o                         
   9   7   2        294.95        322.64        11.29 o                         
  11   7   2        244.04        236.04        13.29 o                         
  13   7   2        253.33        254.06        15.80 o                         
  -8   8   2        419.12        405.72        13.15 o                         
  -6   8   2         12.05         -2.09        13.47 o                         
  -4   8   2        455.27        450.16        10.92 o                         
  -2   8   2        244.30        230.12         9.81 o                         
   0   8   2        690.79        627.24        23.35 o                         
   2   8   2        699.22        676.58        15.64 o                         
   4   8   2         15.89         20.04        12.00 o                         
   6   8   2       1046.09       1135.24        14.99 o                         
   8   8   2        155.29        137.40        10.67 o                         
 -25   1   3         20.83         24.86        11.47 o                         
 -23   1   3        760.91        736.19        30.60 o                         
 -21   1   3          7.92          8.62         9.63 o                         
 -19   1   3        300.11        299.16        10.64 o                         
 -17   1   3       1717.32       1710.27        14.93 o                         
 -15   1   3        103.07         97.53         7.94 o                         
 -13   1   3        127.40        112.77         9.40 o                         
 -11   1   3        161.28        170.01         8.19 o                         
  -9   1   3        599.67        641.91        20.43 o                         
  -7   1   3       1554.78       1647.81        37.73 o                         
  -5   1   3         39.09         55.33         6.99 o                         
  -3   1   3       1598.57       1435.50        27.41 o                         
  -1   1   3        212.64        215.41        10.20 o                         
   1   1   3         13.46         18.16        10.47 o                         
   3   1   3         90.48        107.20         8.59 o                         
   5   1   3        695.46        744.25        14.26 o                         
   7   1   3        629.55        748.83        20.06 o                         
   9   1   3       1672.36       1677.20        22.11 o                         
  11   1   3       1444.62       1551.42        18.01 o                         
  13   1   3        908.98        895.05        10.75 o                         
  15   1   3         47.51         45.22         8.57 o                         
  17   1   3          8.86          4.35         8.43 o                         
  19   1   3       1113.89       1187.75        16.29 o                         
  21   1   3        115.32        126.69         9.57 o                         
  23   1   3          4.39          8.57        11.42 o                         
 -24   2   3         94.19         91.71        11.65 o                         
 -22   2   3        330.65        326.61        13.02 o                         
 -20   2   3        678.40        676.38        11.73 o                         
 -18   2   3        234.39        234.38         8.69 o                         
 -16   2   3        213.12        210.34         9.13 o                         
 -14   2   3        298.26        291.82         9.43 o                         
 -12   2   3        275.40        253.10         9.19 o                         
 -10   2   3       1102.51       1200.04        21.05 o                         
  -8   2   3        565.29        472.57        14.13 o                         
  -6   2   3        171.18        143.67         7.46 o                         
  -4   2   3          0.03          3.25         7.10 o                         
  -2   2   3        105.37        190.84         8.47 o                         
   0   2   3        267.26        305.24        10.91 o                         
   2   2   3         18.21         69.91        36.04 o                         
   4   2   3       5749.45       6151.55       115.61 o                         
   6   2   3       2611.75       2806.32        49.35 o                         
   8   2   3         24.06         36.79         7.45 o                         
  10   2   3       2305.10       2378.60        31.13 o                         
  12   2   3        230.95        240.03         8.23 o                         
  14   2   3        453.25        432.97         9.90 o                         
  16   2   3        475.83        423.41         9.72 o                         
  18   2   3         93.85         96.99         8.28 o                         
  20   2   3        277.44        274.09        10.09 o                         
  22   2   3         10.49         16.52         8.21 o                         
 -23   3   3        454.43        449.09        20.16 o                         
 -21   3   3          0.12          1.74         9.14 o                         
 -19   3   3        197.71        218.15        12.34 o                         
 -17   3   3       1779.87       1746.34        29.82 o                         
 -15   3   3        329.26        313.10         9.80 o                         
 -13   3   3       1734.57       1630.47        27.47 o                         
 -11   3   3        661.80        688.30        14.15 o                         
  -9   3   3        396.54        364.15         9.46 o                         
  -7   3   3       1958.21       1854.97        20.41 o                         
  -5   3   3       1962.06       2019.17        20.42 o                         
  -3   3   3       7912.32       7977.92        83.64 o                         
  -1   3   3        439.76        404.41         9.13 o                         
   1   3   3         58.02         47.78         7.75 o                         
   3   3   3       4130.31       4316.46        51.79 o                         
   5   3   3        520.30        461.56        10.75 o                         
   7   3   3        497.32        475.20        10.08 o                         
   9   3   3       3273.53       3324.02        66.64 o                         
  11   3   3        261.15        297.16         9.68 o                         
  13   3   3       1593.91       1515.36        23.29 o                         
  15   3   3          3.44         10.33         9.32 o                         
  17   3   3         41.18         47.10         9.62 o                         
  19   3   3        185.35        198.38         9.86 o                         
  21   3   3         60.85         63.76        11.22 o                         
 -22   4   3        154.63        161.37        11.84 o                         
 -20   4   3         59.50         44.79         9.35 o                         
 -18   4   3         66.36         78.51         9.14 o                         
 -16   4   3         29.11         19.91         9.67 o                         
 -14   4   3       1496.69       1347.56        17.76 o                         
 -12   4   3        209.37        208.25         9.16 o                         
 -10   4   3          7.09          4.42         6.94 o                         
  -8   4   3       3190.70       3336.94        31.36 o                         
  -6   4   3        376.31        352.06         9.16 o                         
  -4   4   3        286.12        313.77        11.65 o                         
  -2   4   3       4501.27       4459.34        47.45 o                         
   0   4   3       1007.06       1020.60        12.81 o                         
   2   4   3          6.76          8.68         7.97 o                         
   4   4   3       1501.05       1543.34        35.39 o                         
   6   4   3        872.90        850.64        12.15 o                         
   8   4   3          2.86         25.02         8.12 o                         
  10   4   3       2259.49       2245.63        44.83 o                         
  12   4   3        565.06        599.04        10.93 o                         
  14   4   3         14.01          5.27         9.43 o                         
  16   4   3       1004.90       1019.55        14.15 o                         
  18   4   3        466.36        457.23        12.66 o                         
  20   4   3        298.36        308.46        13.40 o                         
 -19   5   3        895.33        898.86        16.07 o                         
 -17   5   3        839.83        847.09        13.05 o                         
 -15   5   3        152.84        140.23        12.28 o                         
 -13   5   3        708.48        659.92        12.30 o                         
 -11   5   3       1721.24       1812.43        20.39 o                         
  -9   5   3       1299.86       1290.52        13.10 o                         
  -7   5   3       2713.51       2788.47        16.37 o                         
  -5   5   3        285.32        249.37         9.60 o                         
  -3   5   3       3346.01       3297.04        64.24 o                         
  -1   5   3       1359.25       1364.98        26.58 o                         
   1   5   3        130.64        116.55         8.66 o                         
   3   5   3       2451.92       2525.94        29.42 o                         
   5   5   3        882.71        784.64        12.55 o                         
   7   5   3        963.91       1098.37        11.08 o                         
   9   5   3       1545.83       1462.48        28.19 o                         
  11   5   3          6.06         10.93         8.49 o                         
  13   5   3        724.40        752.75        12.42 o                         
  15   5   3        742.34        772.75        13.54 o                         
  17   5   3        228.82        236.67        11.27 o                         
  19   5   3        273.48        281.65        16.05 o                         
 -16   6   3         10.89         16.48        13.25 o                         
 -14   6   3        204.36        202.13        11.71 o                         
 -12   6   3        517.13        520.00        10.58 o                         
 -10   6   3         68.30         58.89        10.66 o                         
  -8   6   3          1.64          2.57         7.78 o                         
  -6   6   3        226.67        196.02        10.33 o                         
  -4   6   3        331.43        280.53         9.66 o                         
  -2   6   3        996.75        976.23        22.56 o                         
   0   6   3        724.26        670.42        11.87 o                         
   2   6   3         64.97         44.90         7.28 o                         
   4   6   3        452.89        449.40        10.46 o                         
   6   6   3        234.25        192.12         9.42 o                         
   8   6   3        945.68       1028.72        12.18 o                         
  10   6   3       1189.39       1209.81        24.50 o                         
  12   6   3          1.61          1.31        10.82 o                         
  14   6   3        654.26        627.80        13.59 o                         
  16   6   3        424.18        404.75        15.00 o                         
 -13   7   3        353.94        306.07        13.72 o                         
 -11   7   3        575.59        559.86        14.55 o                         
  -9   7   3        229.69        232.31        13.66 o                         
  -7   7   3       1463.28       1520.73        23.37 o                         
  -5   7   3         35.43         35.60        10.67 o                         
  -3   7   3       1099.72       1098.62        14.62 o                         
  -1   7   3        966.38       1030.08        20.47 o                         
   1   7   3        218.64        251.27        10.83 o                         
   3   7   3        614.67        632.86        20.86 o                         
   5   7   3        377.68        372.18        12.36 o                         
   7   7   3        379.46        392.44        12.83 o                         
   9   7   3       1065.72       1065.94        12.75 o                         
  11   7   3         86.05         96.52        13.84 o                         
  13   7   3        278.79        288.75        16.54 o                         
  -6   8   3         80.93         73.07        13.70 o                         
  -4   8   3         57.81         71.43        15.30 o                         
  -2   8   3         80.17         92.94        13.55 o                         
   0   8   3        231.23        212.13        11.40 o                         
   2   8   3         10.53         10.79        13.31 o                         
   4   8   3         32.29         26.16        15.16 o                         
   6   8   3        739.60        685.61        16.64 o                         
 -24   0   4         16.81         21.88        14.84 o                         
 -22   0   4        118.43        123.88        16.91 o                         
 -20   0   4        244.00        258.15        14.84 o                         
 -18   0   4       1148.09       1142.97        23.54 o                         
 -16   0   4        547.05        552.83        15.64 o                         
 -14   0   4       1343.71       1317.02        40.43 o                         
 -12   0   4         45.80         37.85        10.71 o                         
 -10   0   4       1751.49       1703.66        88.49 o                         
  -8   0   4       2355.03       2092.35        57.49 o                         
  -6   0   4       2720.33       2966.64        87.33 o                         
  -4   0   4      11603.26      12469.73       124.48 o                         
  -2   0   4       7169.06       6849.07       101.36 o                         
   0   0   4        101.17         94.55        12.60 o                         
   2   0   4       6486.58       6422.07       135.56 o                         
   4   0   4       6727.63       6916.72       138.26 o                         
   6   0   4       5778.45       5794.65        56.31 o                         
   8   0   4       7379.08       7668.95        81.77 o                         
  10   0   4        390.76        396.65        10.42 o                         
  12   0   4       6647.72       6413.58       207.82 o                         
  14   0   4       3077.11       3144.29        25.66 o                         
  16   0   4        461.62        348.34        15.40 o                         
  18   0   4       1140.63       1239.69        19.28 o                         
  20   0   4       1468.01       1548.12        61.90 o                         
  22   0   4       1669.87       1537.18        54.73 o                         
 -23   1   4         13.64         15.31        10.93 o                         
 -21   1   4       2840.42       3013.94        63.64 o                         
 -19   1   4       2638.07       2676.14        41.80 o                         
 -17   1   4       5425.36       5348.38       101.47 o                         
 -15   1   4       2353.22       2313.78        48.48 o                         
 -13   1   4         59.25         61.52         8.39 o                         
 -11   1   4       7789.40       7758.93        94.71 o                         
  -9   1   4       4333.96       4008.27       101.23 o                         
  -7   1   4       1330.34       1144.71        22.31 o                         
  -5   1   4      27603.51      29161.06       867.45 o                         
  -3   1   4         35.77         45.89         8.23 o                         
  -1   1   4       7958.08       7990.59       199.36 o                         
   1   1   4       5831.60       5649.19        68.94 o                         
   3   1   4        144.78        125.93         9.58 o                         
   5   1   4       1184.93       1066.55        13.38 o                         
   7   1   4       7101.59       7486.89       154.79 o                         
   9   1   4       6482.50       6622.98        75.50 o                         
  11   1   4        115.92         93.99         8.67 o                         
  13   1   4          0.13          5.31         8.20 o                         
  15   1   4        566.27        505.57         9.18 o                         
  17   1   4         18.40         24.10         7.33 o                         
  19   1   4         15.70         14.60        10.56 o                         
  21   1   4        275.63        313.95        11.04 o                         
  23   1   4         62.87         61.39        10.88 o                         
 -24   2   4          0.62        -12.39        13.54 o                         
 -22   2   4          6.42         11.17         9.94 o                         
 -20   2   4        303.34        297.04        11.38 o                         
 -18   2   4        234.71        228.72         8.68 o                         
 -16   2   4         20.06         29.32         9.39 o                         
 -14   2   4         33.96         21.72         7.17 o                         
 -12   2   4       2281.14       2163.55        45.57 o                         
 -10   2   4         87.13         79.44         8.41 o                         
  -8   2   4       2877.19       2873.13        80.78 o                         
  -6   2   4         50.87         33.43         6.57 o                         
  -4   2   4        156.11        132.91         8.48 o                         
  -2   2   4       3177.19       3237.40        23.05 o                         
   0   2   4         94.19        115.46         8.46 o                         
   2   2   4       3948.63       3855.47       110.73 o                         
   4   2   4       5200.29       5126.28        33.31 o                         
   6   2   4       2073.17       2244.01        27.55 o                         
   8   2   4       6712.53       6889.43       150.25 o                         
  10   2   4        173.56        175.50        10.10 o                         
  12   2   4       1099.12       1028.32        12.70 o                         
  14   2   4       2262.68       2249.76        42.81 o                         
  16   2   4        678.25        631.81        11.31 o                         
  18   2   4       2613.03       2731.99        39.23 o                         
  20   2   4        277.81        282.62        13.07 o                         
  22   2   4       1332.27       1383.50        18.67 o                         
 -23   3   4         62.33         76.11        12.50 o                         
 -21   3   4       2696.90       2710.56        85.50 o                         
 -19   3   4        204.19        219.46        10.58 o                         
 -17   3   4       1436.49       1410.43        55.36 o                         
 -15   3   4       3507.24       3545.61        58.18 o                         
 -13   3   4        210.81        217.18         9.32 o                         
 -11   3   4       4594.13       4599.68       106.22 o                         
  -9   3   4       1978.76       2139.39        27.75 o                         
  -7   3   4        115.11         72.95         8.39 o                         
  -5   3   4       4755.03       4916.27        51.57 o                         
  -3   3   4        396.87        498.38        12.35 o                         
  -1   3   4       1824.83       1805.80        20.01 o                         
   1   3   4       1098.70       1020.48        13.76 o                         
   3   3   4       2079.99       2104.28        19.63 o                         
   5   3   4       4759.45       5053.74        72.49 o                         
   7   3   4          3.22          2.11         8.46 o                         
   9   3   4        609.34        567.63        11.21 o                         
  11   3   4       2460.92       2375.89        23.99 o                         
  13   3   4          0.52          5.74         9.21 o                         
  15   3   4        601.89        635.89        15.28 o                         
  17   3   4         51.99         46.16        10.66 o                         
  19   3   4        402.70        353.59        11.43 o                         
  21   3   4         43.87         76.23        15.18 o                         
 -20   4   4        101.73         89.28         9.69 o                         
 -18   4   4          0.77         -3.39         8.98 o                         
 -16   4   4          7.81         16.80         8.71 o                         
 -14   4   4        169.51        141.91         7.40 o                         
 -12   4   4        478.19        465.14         8.96 o                         
 -10   4   4        480.90        498.95        10.01 o                         
  -8   4   4       2717.71       2621.68        17.47 o                         
  -6   4   4        243.53        239.53         8.25 o                         
  -4   4   4        280.49        283.03        10.47 o                         
  -2   4   4        784.39        671.80        11.59 o                         
   0   4   4       1766.91       1767.03        16.07 o                         
   2   4   4       2140.39       2152.79        37.39 o                         
   4   4   4       2528.30       2570.84        41.08 o                         
   6   4   4        247.40        223.59        10.86 o                         
   8   4   4       3292.85       3402.60        67.43 o                         
  10   4   4         89.31         80.88         9.67 o                         
  12   4   4        986.62        957.37        20.30 o                         
  14   4   4        831.67        883.02        29.90 o                         
  16   4   4        375.79        398.02        12.18 o                         
  18   4   4       2230.77       2209.86        39.69 o                         
  20   4   4        123.67        122.45        12.85 o                         
 -19   5   4         21.96         26.50        12.38 o                         
 -17   5   4        125.95        107.37        10.44 o                         
 -15   5   4        764.03        777.14        13.47 o                         
 -13   5   4        789.93        700.55        11.65 o                         
 -11   5   4        451.84        464.30        10.73 o                         
  -9   5   4        856.06        851.49        12.15 o                         
  -7   5   4       3193.54       3155.34        27.69 o                         
  -5   5   4       2014.40       2031.72        26.29 o                         
  -3   5   4          5.79          7.42         8.33 o                         
  -1   5   4       1245.67       1266.05        13.94 o                         
   1   5   4       1276.95       1192.91        19.10 o                         
   3   5   4         41.40         42.16         7.65 o                         
   5   5   4        107.16        113.77        10.25 o                         
   7   5   4         29.48         32.47         8.77 o                         
   9   5   4          0.38         10.73         7.82 o                         
  11   5   4          9.18         11.53        11.69 o                         
  13   5   4       1077.83       1137.61        18.41 o                         
  15   5   4         26.79         22.97        10.83 o                         
  17   5   4         30.74         36.69        12.19 o                         
 -16   6   4        339.38        340.96        12.07 o                         
 -14   6   4        156.03        187.32        11.63 o                         
 -12   6   4        284.59        297.63        13.08 o                         
 -10   6   4        317.52        330.55        10.94 o                         
  -8   6   4         55.71         56.65        13.44 o                         
  -6   6   4        808.98        865.34        14.28 o                         
  -4   6   4         15.00         21.77         9.60 o                         
  -2   6   4        495.26        461.26        10.98 o                         
   0   6   4       1022.13       1097.41        12.70 o                         
   2   6   4        215.99        190.68         8.95 o                         
   4   6   4       1304.56       1269.68        20.03 o                         
   6   6   4         50.52         62.58        10.66 o                         
   8   6   4        742.56        776.63        12.41 o                         
  10   6   4        692.70        732.35        17.69 o                         
  12   6   4        146.91        138.58        10.66 o                         
  14   6   4        287.65        303.88        14.43 o                         
 -11   7   4         89.01         87.87        13.69 o                         
  -9   7   4         77.45         68.17        11.41 o                         
  -7   7   4         59.20         67.67        11.10 o                         
  -5   7   4          0.89         -4.72        11.97 o                         
  -3   7   4         83.87         82.23        12.40 o                         
  -1   7   4        698.40        663.28        15.04 o                         
   1   7   4        974.83        979.26        17.21 o                         
   3   7   4         50.99         69.97        10.98 o                         
   5   7   4        491.78        477.57        16.10 o                         
   7   7   4        319.43        309.76        12.16 o                         
   9   7   4        274.29        276.87        13.74 o                         
  11   7   4         15.62         13.08        15.22 o                         
  -4   8   4        389.93        432.73        17.61 o                         
  -2   8   4        275.71        288.46        14.82 o                         
   0   8   4        254.91        273.58        13.38 o                         
   2   8   4         73.27         76.75        12.80 o                         
   4   8   4        558.41        479.83        26.87 o                         
 -23   1   5        429.55        426.64        14.67 o                         
 -21   1   5         48.07         47.02        10.02 o                         
 -19   1   5         47.43         41.93        10.54 o                         
 -17   1   5        802.08        806.24        13.42 o                         
 -15   1   5          0.07          2.90         7.53 o                         
 -13   1   5        452.26        446.81         9.08 o                         
 -11   1   5        636.69        588.09         9.81 o                         
  -9   1   5        103.47        104.84         8.60 o                         
  -7   1   5         39.13         40.50         8.25 o                         
  -5   1   5       2478.35       2461.97        47.76 o                         
  -3   1   5        117.18        135.93         7.50 o                         
  -1   1   5        177.79        180.26        10.00 o                         
   1   1   5        374.57        445.98        13.16 o                         
   3   1   5        600.17        552.87        12.71 o                         
   5   1   5        233.49        270.11        10.30 o                         
   7   1   5        222.01        197.93         9.88 o                         
   9   1   5         90.36         90.10         8.66 o                         
  11   1   5          0.15         -1.08         8.14 o                         
  13   1   5         15.67         15.19         8.20 o                         
  15   1   5        237.31        243.64         9.69 o                         
  17   1   5          0.11         -3.03        10.42 o                         
  19   1   5        247.21        242.55        11.04 o                         
  21   1   5          0.84          4.55        13.63 o                         
 -22   2   5        190.94        172.39        12.54 o                         
 -20   2   5          9.36         10.89         9.01 o                         
 -18   2   5          2.12         -4.67        10.52 o                         
 -16   2   5       1727.32       1667.97        24.63 o                         
 -14   2   5       1100.04       1037.70        19.70 o                         
 -12   2   5         48.32         41.05         7.73 o                         
 -10   2   5        993.11       1010.51        20.26 o                         
  -8   2   5        216.06        206.52         9.35 o                         
  -6   2   5       1623.39       1576.50        34.44 o                         
  -4   2   5         86.04        116.63        10.51 o                         
  -2   2   5        597.32        577.70        12.12 o                         
   0   2   5         24.70         20.04         8.87 o                         
   2   2   5         58.43         69.45        12.69 o                         
   4   2   5        970.97        911.02        18.10 o                         
   6   2   5        211.29        232.77         9.52 o                         
   8   2   5        130.39         94.93         9.47 o                         
  10   2   5       3321.57       3287.30        45.67 o                         
  12   2   5       1702.50       1703.78        34.59 o                         
  14   2   5        135.70        121.23         9.09 o                         
  16   2   5        487.40        488.81        13.48 o                         
  18   2   5          0.04         -2.94        12.04 o                         
  20   2   5        718.45        717.90        13.95 o                         
 -21   3   5         17.31         12.69         9.90 o                         
 -19   3   5        261.80        260.21        10.89 o                         
 -17   3   5         80.64         74.65        10.77 o                         
 -15   3   5        222.12        194.78         9.32 o                         
 -13   3   5        637.37        618.98        15.79 o                         
 -11   3   5        250.51        243.26         8.83 o                         
  -9   3   5         71.92         58.08         8.52 o                         
  -7   3   5       3842.71       3626.34        20.19 o                         
  -5   3   5          8.72         15.07        10.06 o                         
  -3   3   5        118.54        124.07         8.72 o                         
  -1   3   5        217.88        185.76        12.23 o                         
   1   3   5        912.21        947.09        17.60 o                         
   3   3   5        532.23        562.98        24.17 o                         
   5   3   5        361.68        331.72        11.97 o                         
   7   3   5         68.49         59.38         8.30 o                         
   9   3   5        182.96        184.78         9.70 o                         
  11   3   5        287.49        291.47        10.87 o                         
  13   3   5        212.12        218.95         9.64 o                         
  15   3   5         11.77         22.66        11.70 o                         
  17   3   5        788.40        759.06        14.75 o                         
  19   3   5        703.33        665.49        15.18 o                         
 -20   4   5          0.58          1.21        10.56 o                         
 -18   4   5        413.54        412.51        11.27 o                         
 -16   4   5        536.31        547.37        12.18 o                         
 -14   4   5        107.38        101.96         9.68 o                         
 -12   4   5        301.83        279.50         8.41 o                         
 -10   4   5       1359.13       1307.08        12.90 o                         
  -8   4   5       3399.72       3326.19        49.06 o                         
  -6   4   5        498.09        451.64         9.94 o                         
  -4   4   5         38.53         33.93         8.56 o                         
  -2   4   5       5201.57       5291.54        65.46 o                         
   0   4   5       1110.76       1080.50        14.60 o                         
   2   4   5         12.11         18.66         9.42 o                         
   4   4   5       4702.51       4665.11        52.91 o                         
   6   4   5        909.46        832.26        16.66 o                         
   8   4   5        500.96        501.07        10.51 o                         
  10   4   5        938.09        896.03        15.57 o                         
  12   4   5          0.03          0.90        10.65 o                         
  14   4   5         76.83         93.68        12.22 o                         
  16   4   5        285.17        303.12        11.30 o                         
  18   4   5        597.42        615.84        15.84 o                         
 -17   5   5        289.81        266.40        11.54 o                         
 -15   5   5         10.88          7.51        10.78 o                         
 -13   5   5        612.32        613.64        12.03 o                         
 -11   5   5        178.32        193.32        12.37 o                         
  -9   5   5        215.79        229.86        10.55 o                         
  -7   5   5        449.45        481.95        11.01 o                         
  -5   5   5        125.32        117.99         8.97 o                         
  -3   5   5        566.49        544.09        11.60 o                         
  -1   5   5        385.78        377.66        10.09 o                         
   1   5   5         37.00         39.56         9.15 o                         
   3   5   5         11.23         24.70         9.12 o                         
   5   5   5       1092.45       1034.86        18.06 o                         
   7   5   5         21.92         24.96         9.25 o                         
   9   5   5        329.16        380.64        12.46 o                         
  11   5   5        204.44        201.29        10.91 o                         
  13   5   5         28.81         35.47        12.27 o                         
  15   5   5         90.19         98.32        12.78 o                         
  17   5   5        260.14        236.60        27.43 o                         
 -14   6   5          8.99         25.22        13.29 o                         
 -12   6   5       1443.45       1435.27        23.99 o                         
 -10   6   5        791.93        768.07        14.88 o                         
  -8   6   5        471.26        493.64        12.80 o                         
  -6   6   5       1694.89       1718.62        28.18 o                         
  -4   6   5         47.51         47.47        10.99 o                         
  -2   6   5        495.29        502.74        14.36 o                         
   0   6   5        257.57        237.55        10.78 o                         
   2   6   5         81.69         47.76        10.73 o                         
   4   6   5       2690.19       2709.63        55.86 o                         
   6   6   5         38.25         31.59        12.13 o                         
   8   6   5       1122.02       1224.72        14.89 o                         
  10   6   5        719.97        702.31        22.37 o                         
  12   6   5         14.30         30.26        12.11 o                         
  14   6   5        979.32        987.79        26.62 o                         
 -11   7   5        147.86        143.29        18.30 o                         
  -9   7   5        144.06        169.86        15.52 o                         
  -7   7   5         43.89         47.56        12.41 o                         
  -5   7   5          0.13        -12.34        12.34 o                         
  -3   7   5        126.92        128.61        11.61 o                         
  -1   7   5         39.98         49.75        12.44 o                         
   1   7   5         20.12         25.85        11.14 o                         
   3   7   5          6.36         12.58        10.96 o                         
   5   7   5        426.63        387.87        15.16 o                         
   7   7   5          2.01         -0.16        14.33 o                         
   9   7   5        100.39        107.18        13.13 o                         
 -22   0   6          9.86         13.22        20.88 o                         
 -20   0   6       1672.37       1677.61        23.61 o                         
 -18   0   6        262.95        289.81        15.30 o                         
 -16   0   6        836.07        802.68        30.42 o                         
 -14   0   6       3674.00       3721.65       136.31 o                         
 -12   0   6          9.15          7.10        13.21 o                         
 -10   0   6       7825.71       7671.25       103.68 o                         
  -8   0   6       7333.84       7503.35       194.53 o                         
  -6   0   6       2015.14       1971.72        67.28 o                         
  -4   0   6      19516.14      20988.99        88.35 o                         
  -2   0   6        306.50        195.71        14.93 o                         
   0   0   6         64.90         35.37        16.06 o                         
   2   0   6      11683.46      11933.28       250.34 o                         
   4   0   6         15.67         21.86        14.27 o                         
   6   0   6       4410.88       4334.89        40.97 o                         
   8   0   6       1158.43       1126.35        21.29 o                         
  10   0   6       2082.13       1946.46        26.30 o                         
  12   0   6        391.97        385.92        16.14 o                         
  14   0   6        114.16        151.68        14.68 o                         
  16   0   6        899.23        919.75        21.43 o                         
  18   0   6        670.06        703.69        20.86 o                         
  20   0   6         10.15         14.57        21.14 o                         
 -23   1   6        321.42        305.47        44.44 o                         
 -21   1   6        426.10        401.49        13.64 o                         
 -19   1   6          9.94         19.32        10.68 o                         
 -17   1   6        656.00        632.67        14.92 o                         
 -15   1   6        282.70        248.01         8.41 o                         
 -13   1   6        899.43        844.56        18.51 o                         
 -11   1   6        970.81        929.49        17.84 o                         
  -9   1   6         11.54          7.77         8.17 o                         
  -7   1   6         19.57         22.39         9.65 o                         
  -5   1   6          1.72          0.07         8.08 o                         
  -3   1   6          3.77          3.84         9.83 o                         
  -1   1   6       1004.05        989.59        18.46 o                         
   1   1   6         89.07         76.57        10.12 o                         
   3   1   6       1706.59       1737.16        39.45 o                         
   5   1   6        498.54        513.67        12.03 o                         
   7   1   6        888.58        933.51        23.38 o                         
   9   1   6        491.49        488.94        13.12 o                         
  11   1   6       1188.90       1197.26        28.27 o                         
  13   1   6       2187.11       2143.57        30.00 o                         
  15   1   6        388.33        392.64        10.53 o                         
  17   1   6         14.97         23.35         9.82 o                         
  19   1   6        694.53        648.87        13.18 o                         
  21   1   6         84.56         61.61        22.94 o                         
 -22   2   6         68.49         84.87        16.86 o                         
 -20   2   6       2702.17       2707.55        70.61 o                         
 -18   2   6       1017.47       1132.26        20.87 o                         
 -16   2   6        593.12        635.98        12.68 o                         
 -14   2   6       3722.75       3682.57       109.10 o                         
 -12   2   6       2071.99       2134.20        39.42 o                         
 -10   2   6       4757.88       4775.93       147.19 o                         
  -8   2   6       1906.61       1969.38        37.46 o                         
  -6   2   6        295.31        318.71        10.11 o                         
  -4   2   6       4104.39       4245.83        58.23 o                         
  -2   2   6         42.59         23.33        10.51 o                         
   0   2   6       3684.48       3520.08        87.66 o                         
   2   2   6       4112.57       4087.13        29.65 o                         
   4   2   6        193.37        186.86        12.29 o                         
   6   2   6       6339.36       6694.92       107.83 o                         
   8   2   6       1082.33       1024.95        15.79 o                         
  10   2   6       1377.46       1264.86        26.15 o                         
  12   2   6       1006.46       1040.77        15.85 o                         
  14   2   6        436.13        449.19        12.13 o                         
  16   2   6        955.46        983.63        18.77 o                         
  18   2   6        120.51        149.49        12.91 o                         
  20   2   6         20.49         24.48        13.50 o                         
 -21   3   6         53.16         54.99        13.69 o                         
 -19   3   6         70.02         59.14        12.48 o                         
 -17   3   6         55.44         65.77         9.92 o                         
 -15   3   6          0.11          0.04         9.60 o                         
 -13   3   6        281.57        274.16         8.54 o                         
 -11   3   6        138.32        124.98         9.89 o                         
  -9   3   6          0.82          4.25         8.32 o                         
  -7   3   6        111.03         92.54         8.40 o                         
  -5   3   6         37.04         31.77         8.88 o                         
  -3   3   6        682.79        695.86        13.42 o                         
  -1   3   6       1968.09       1945.87        28.47 o                         
   1   3   6        307.07        278.73        14.44 o                         
   3   3   6        182.62        166.85        11.80 o                         
   5   3   6        544.84        545.81        16.19 o                         
   7   3   6         40.74         28.54        10.81 o                         
   9   3   6        309.04        296.22         9.71 o                         
  11   3   6         11.04          9.29        10.46 o                         
  13   3   6         61.02         60.15        12.35 o                         
  15   3   6       1573.37       1547.18        28.34 o                         
  17   3   6        233.40        187.68        13.27 o                         
  19   3   6       1537.92       1455.95        41.65 o                         
 -18   4   6        316.91        319.62        12.03 o                         
 -16   4   6         80.45         96.39        11.02 o                         
 -14   4   6       1295.93       1421.01        24.95 o                         
 -12   4   6         54.87         61.50         8.47 o                         
 -10   4   6       2241.65       2222.72        26.03 o                         
  -8   4   6       1752.38       1756.63        23.73 o                         
  -6   4   6       1044.29       1054.90        14.13 o                         
  -4   4   6        952.10        912.53        13.62 o                         
  -2   4   6       1460.96       1351.39        16.35 o                         
   0   4   6        819.79        802.65        19.89 o                         
   2   4   6       2882.36       2881.36        23.49 o                         
   4   4   6        234.90        232.94        12.64 o                         
   6   4   6        437.08        433.76        32.98 o                         
   8   4   6        322.57        274.69        11.05 o                         
  10   4   6        238.50        244.03        11.57 o                         
  12   4   6        464.14        472.83        13.52 o                         
  14   4   6          7.80          9.76        12.07 o                         
  16   4   6         51.06         73.10        13.50 o                         
 -17   5   6        140.52        144.09        13.21 o                         
 -15   5   6         59.28         51.54        10.24 o                         
 -13   5   6        348.91        323.80        11.41 o                         
 -11   5   6        276.42        244.03        10.96 o                         
  -9   5   6         17.17         24.83        11.74 o                         
  -7   5   6        294.16        309.77        11.76 o                         
  -5   5   6        570.83        545.55        11.20 o                         
  -3   5   6         71.46         66.97         9.63 o                         
  -1   5   6         47.82         50.57        10.73 o                         
   1   5   6        447.87        472.70        12.76 o                         
   3   5   6        328.87        325.71        33.37 o                         
   5   5   6        914.70        945.43        46.48 o                         
   7   5   6          6.26          5.60        10.55 o                         
   9   5   6        564.08        579.82        16.67 o                         
  11   5   6        962.31        996.81        16.25 o                         
  13   5   6         18.57         16.45        13.78 o                         
  15   5   6        986.51        909.55        27.83 o                         
 -14   6   6        309.20        318.27        16.91 o                         
 -12   6   6          7.15         17.49        12.10 o                         
 -10   6   6        137.21        142.32        10.10 o                         
  -8   6   6        645.31        646.05        14.28 o                         
  -6   6   6        193.44        178.17        12.25 o                         
  -4   6   6        231.33        219.73        13.37 o                         
  -2   6   6        153.72        152.02        11.79 o                         
   0   6   6         96.22         87.39        10.83 o                         
   2   6   6        257.05        251.81        13.24 o                         
   4   6   6         10.42         18.42        13.44 o                         
   6   6   6        336.53        309.22        13.06 o                         
   8   6   6          0.40         -1.49        11.69 o                         
  10   6   6          5.02         11.25        16.29 o                         
  -7   7   6         73.58         97.20        16.83 o                         
  -5   7   6        723.59        823.98        17.98 o                         
  -3   7   6        227.17        243.95        13.53 o                         
  -1   7   6        180.53        190.81        17.07 o                         
   1   7   6        956.70       1007.83        29.57 o                         
   3   7   6          7.45          9.72        14.62 o                         
   5   7   6        150.96        181.30        17.80 o                         
 -21   1   7         43.78         50.83        12.46 o                         
 -19   1   7         12.69         19.52        12.19 o                         
 -17   1   7        278.81        277.94        11.56 o                         
 -15   1   7        293.10        280.63         9.50 o                         
 -13   1   7          0.42         -0.07         7.67 o                         
 -11   1   7        241.04        254.04         9.68 o                         
  -9   1   7        139.91        142.42        10.04 o                         
  -7   1   7        172.92        171.83        11.18 o                         
  -5   1   7          0.56         -2.84         9.19 o                         
  -3   1   7         33.90         34.29        10.21 o                         
  -1   1   7        150.27        156.46        11.52 o                         
   1   1   7        765.99        778.17        17.04 o                         
   3   1   7         74.47         73.13        11.92 o                         
   5   1   7        413.51        414.62        13.73 o                         
   7   1   7        151.70        149.04        11.19 o                         
   9   1   7        413.11        398.66        12.70 o                         
  11   1   7        511.32        486.48        12.39 o                         
  13   1   7         95.86         93.00        12.67 o                         
  15   1   7         52.98         58.03        10.89 o                         
  17   1   7        151.78        143.41        11.68 o                         
  19   1   7          0.81          2.11        13.53 o                         
 -20   2   7          0.63         -6.53        13.63 o                         
 -18   2   7         52.98         62.00        12.23 o                         
 -16   2   7        236.39        214.58        11.65 o                         
 -14   2   7        155.40        114.57        10.93 o                         
 -12   2   7         38.07         33.83         8.58 o                         
 -10   2   7       1048.42       1003.18        32.03 o                         
  -8   2   7       1740.67       1692.61        52.48 o                         
  -6   2   7         22.16         19.41         9.74 o                         
  -4   2   7        194.70        192.94        11.63 o                         
  -2   2   7         13.18          6.21        13.07 o                         
   0   2   7        928.36        905.04        24.87 o                         
   2   2   7        126.43        109.00        13.88 o                         
   4   2   7        276.29        265.77        11.64 o                         
   6   2   7         14.44         12.92        10.77 o                         
   8   2   7        128.93        132.77        10.77 o                         
  10   2   7        138.98        147.19        11.35 o                         
  12   2   7         80.57         71.83        11.94 o                         
  14   2   7          2.20         -7.82        12.47 o                         
  16   2   7        799.36        783.80        21.49 o                         
  18   2   7        129.15        110.30        14.47 o                         
 -19   3   7         75.69         79.77        15.21 o                         
 -17   3   7        152.90        153.34        10.72 o                         
 -15   3   7         94.67         95.18        11.08 o                         
 -13   3   7        393.15        393.20        13.17 o                         
 -11   3   7        100.15         82.91        10.53 o                         
  -9   3   7        122.54        121.53        10.56 o                         
  -7   3   7       2062.39       2071.70        18.90 o                         
  -5   3   7        121.67        115.67        10.06 o                         
  -3   3   7        348.26        308.52        13.01 o                         
  -1   3   7       3104.09       3080.44        89.20 o                         
   1   3   7        392.62        351.36        15.14 o                         
   3   3   7         64.55         66.00        13.55 o                         
   5   3   7        645.19        616.78        21.13 o                         
   7   3   7        245.38        218.96        12.27 o                         
   9   3   7        241.94        266.90        16.42 o                         
  11   3   7        307.54        292.43        13.27 o                         
  13   3   7        188.52        190.53        13.54 o                         
  15   3   7         57.94         83.08        12.71 o                         
  17   3   7        294.46        259.38        13.61 o                         
 -18   4   7        375.72        336.75        20.09 o                         
 -16   4   7        322.94        302.49        12.29 o                         
 -14   4   7        146.16        134.48         9.10 o                         
 -12   4   7       1256.06       1298.23        14.54 o                         
 -10   4   7        228.73        250.41        11.63 o                         
  -8   4   7        832.95        867.05        14.66 o                         
  -6   4   7        219.18        220.38        11.27 o                         
  -4   4   7        114.77        102.48        10.53 o                         
  -2   4   7       1066.60       1025.75        67.24 o                         
   0   4   7         36.48         39.28         9.72 o                         
   2   4   7          2.68         13.94        10.76 o                         
   4   4   7       1195.83       1237.97        69.07 o                         
   6   4   7         96.18        105.60        10.97 o                         
   8   4   7         98.68         89.07        17.09 o                         
  10   4   7         91.01        122.04        17.54 o                         
  12   4   7        188.23        172.63        13.23 o                         
  14   4   7         23.01         25.96        12.69 o                         
 -15   5   7        439.21        469.84        16.90 o                         
 -13   5   7         79.13         90.12        12.63 o                         
 -11   5   7        815.91        842.52        15.38 o                         
  -9   5   7        170.47        150.57        12.85 o                         
  -7   5   7        688.71        732.02        15.94 o                         
  -5   5   7        287.77        287.22        13.19 o                         
  -3   5   7         45.87         42.49        14.75 o                         
  -1   5   7        679.82        748.13        49.72 o                         
   1   5   7        769.93        745.53        21.46 o                         
   3   5   7        172.62        204.32        17.78 o                         
   5   5   7       1990.32       1991.54       139.59 o                         
   7   5   7        117.11        107.04        14.32 o                         
   9   5   7         69.85         85.59        17.62 o                         
  11   5   7        930.78        928.06        68.42 o                         
  13   5   7          2.97         18.22        16.37 o                         
 -10   6   7          3.45          4.50        13.44 o                         
  -8   6   7        276.74        265.03        12.72 o                         
  -6   6   7        230.74        222.79        11.65 o                         
  -4   6   7          1.77          6.01        11.67 o                         
  -2   6   7        319.04        300.45        14.83 o                         
   0   6   7        150.01        129.69        17.76 o                         
   2   6   7         17.43         23.81        14.17 o                         
   4   6   7        203.76        210.67        18.16 o                         
   6   6   7          0.48        -11.27        15.20 o                         
   8   6   7         23.21         43.13        12.36 o                         
 -20   0   8        113.65        103.99        30.92 o                         
 -18   0   8          0.13          0.68        14.17 o                         
 -16   0   8        355.34        321.26        16.24 o                         
 -14   0   8        374.50        391.33        18.52 o                         
 -12   0   8        143.35        137.14        16.61 o                         
 -10   0   8       3055.94       2968.28       137.80 o                         
  -8   0   8        168.27        154.25        12.36 o                         
  -6   0   8        366.82        374.65        16.44 o                         
  -4   0   8        559.70        543.15        19.09 o                         
  -2   0   8        239.81        216.48        15.43 o                         
   0   0   8         81.07        104.77        17.23 o                         
   2   0   8       1882.69       1911.14        25.53 o                         
   4   0   8         40.74         27.37        14.90 o                         
   6   0   8        566.61        547.65        20.04 o                         
   8   0   8          0.99         -4.63        13.61 o                         
  10   0   8        263.29        268.84        18.85 o                         
  12   0   8        323.83        292.49        19.07 o                         
  14   0   8        318.13        299.66        19.53 o                         
  16   0   8        192.44        191.54        22.15 o                         
 -19   1   8        635.97        664.72        14.71 o                         
 -17   1   8        462.49        497.44        14.33 o                         
 -15   1   8        259.03        285.16        11.85 o                         
 -13   1   8       3207.95       3360.05        65.50 o                         
 -11   1   8         14.42          4.35         8.68 o                         
  -9   1   8       1099.44       1174.60        27.92 o                         
  -7   1   8       3459.07       3502.83        96.51 o                         
  -5   1   8        204.97        227.45        11.26 o                         
  -3   1   8       3453.01       3420.41        84.35 o                         
  -1   1   8        881.60        883.13        27.70 o                         
   1   1   8        874.80        856.49        19.60 o                         
   3   1   8       4455.29       4573.54       142.12 o                         
   5   1   8        128.29        129.22        12.92 o                         
   7   1   8       1726.61       1705.48        46.98 o                         
   9   1   8        758.47        795.68        23.38 o                         
  11   1   8        136.19        110.24        13.10 o                         
  13   1   8       1510.26       1567.26        39.65 o                         
  15   1   8         48.81         48.33        12.61 o                         
  17   1   8        357.41        389.42        16.73 o                         
 -18   2   8          0.86          0.42        11.21 o                         
 -16   2   8        354.89        355.64        11.21 o                         
 -14   2   8        592.43        578.89        20.39 o                         
 -12   2   8          3.89          2.85        10.48 o                         
 -10   2   8        915.18        925.56        33.56 o                         
  -8   2   8        214.10        235.22        10.14 o                         
  -6   2   8         27.73         33.37         8.29 o                         
  -4   2   8         58.72         53.26        11.48 o                         
  -2   2   8        438.45        416.31        15.91 o                         
   0   2   8         26.09         26.10        13.53 o                         
   2   2   8        121.70        107.55        11.90 o                         
   4   2   8        302.83        297.92        16.60 o                         
   6   2   8        173.02        142.91        11.89 o                         
   8   2   8          0.41         14.11        16.23 o                         
  10   2   8         80.32         82.97        15.04 o                         
  12   2   8         23.05         28.18        11.81 o                         
  14   2   8        606.80        546.39        15.86 o                         
  16   2   8         49.69         50.43        16.08 o                         
 -17   3   8        978.64       1022.67        35.59 o                         
 -15   3   8          8.58          6.76        12.34 o                         
 -13   3   8       1065.30       1116.13        40.48 o                         
 -11   3   8        390.26        419.81        14.20 o                         
  -9   3   8       1033.02       1045.47        14.28 o                         
  -7   3   8        111.64        116.14        11.45 o                         
  -5   3   8         32.68         28.10        10.16 o                         
  -3   3   8       1329.86       1329.61        35.47 o                         
  -1   3   8       1726.37       1655.91        28.99 o                         
   1   3   8       2583.53       2673.18        24.60 o                         
   3   3   8        766.65        749.53        38.25 o                         
   5   3   8         24.91         16.01        10.56 o                         
   7   3   8        916.80        934.08        24.21 o                         
   9   3   8        588.29        596.38        17.35 o                         
  11   3   8        139.11        148.57        17.97 o                         
  13   3   8        628.90        646.57        18.47 o                         
  15   3   8        220.93        187.42        15.82 o                         
 -14   4   8          4.03         12.81        12.11 o                         
 -12   4   8        306.77        291.48        13.19 o                         
 -10   4   8         69.18         75.12        11.15 o                         
  -8   4   8          1.18         10.86        12.97 o                         
  -6   4   8        500.63        513.89        16.55 o                         
  -4   4   8         33.91         23.83        13.95 o                         
  -2   4   8          7.54          6.95        11.56 o                         
   0   4   8         46.81         35.14        16.72 o                         
   2   4   8         76.78         94.56        17.09 o                         
   4   4   8         30.56         13.29        16.90 o                         
   6   4   8        218.28        221.58        14.66 o                         
   8   4   8          2.10         -2.26        10.77 o                         
  10   4   8          0.15        -10.24        14.23 o                         
  12   4   8        485.57        478.64        23.58 o                         
 -11   5   8         38.37         42.91        14.06 o                         
  -9   5   8        384.85        344.93        13.20 o                         
  -7   5   8        463.60        468.73        16.70 o                         
  -5   5   8        211.60        193.74        15.15 o                         
  -3   5   8        553.38        537.34        16.90 o                         
  -1   5   8        767.99        765.43        18.24 o                         
   1   5   8         73.55         62.04        14.44 o                         
   3   5   8        610.36        527.94        27.66 o                         
   5   5   8          2.87         -5.52        14.19 o                         
   7   5   8         83.71         76.72        15.89 o                         
   9   5   8        241.72        259.92        22.36 o                         
  -6   6   8        212.00        224.05        16.88 o                         
  -4   6   8        354.91        313.19        23.63 o                         
  -2   6   8          1.49          2.16        16.92 o                         
   0   6   8          9.94          5.54        16.91 o                         
   2   6   8        278.70        329.92        19.32 o                         
   4   6   8          6.85         12.95        17.55 o                         
 -17   1   9          2.68        -13.54        13.54 o                         
 -15   1   9         54.45         48.11        12.57 o                         
 -13   1   9         15.51         13.74        12.22 o                         
 -11   1   9         61.77         76.81        10.85 o                         
  -9   1   9        107.48         98.55        11.37 o                         
  -7   1   9        110.52        105.52        12.23 o                         
  -5   1   9          2.36          3.74        10.00 o                         
  -3   1   9          8.33          9.85        10.44 o                         
  -1   1   9          9.68          8.77        11.61 o                         
   1   1   9          5.20          5.42        13.46 o                         
   3   1   9        159.19        141.87        14.89 o                         
   5   1   9         69.99         64.25        17.12 o                         
   7   1   9        249.89        249.27        17.83 o                         
   9   1   9        111.58        112.13        15.45 o                         
  11   1   9        192.68        187.79        15.23 o                         
  13   1   9         14.79          1.90        16.35 o                         
 -16   2   9        230.62        253.77        14.57 o                         
 -14   2   9         10.45         20.39        11.03 o                         
 -12   2   9          0.15          0.10        12.15 o                         
 -10   2   9         77.77         72.88        12.29 o                         
  -8   2   9         63.44         52.54        12.68 o                         
  -6   2   9        103.60         91.56        14.11 o                         
  -4   2   9        267.04        259.66        15.45 o                         
  -2   2   9        147.91        158.37        17.71 o                         
   0   2   9        631.41        667.56        22.54 o                         
   2   2   9        401.90        410.29        19.08 o                         
   4   2   9         60.49         37.40        13.81 o                         
   6   2   9        718.07        764.65        41.37 o                         
   8   2   9         26.20         26.19        16.98 o                         
  10   2   9        188.86        208.25        18.68 o                         
  12   2   9         63.22         56.98        21.36 o                         
 -15   3   9         61.92         80.09        15.46 o                         
 -13   3   9         70.95         52.88        12.98 o                         
 -11   3   9        311.93        309.50        14.35 o                         
  -9   3   9         34.78         39.21        10.56 o                         
  -7   3   9       1169.50       1153.66        18.29 o                         
  -5   3   9          2.05         16.24        16.34 o                         
  -3   3   9        113.49        122.14        17.43 o                         
  -1   3   9       1640.81       1659.66        22.40 o                         
   1   3   9          9.57         10.37        16.88 o                         
   3   3   9          0.62         -3.15        16.81 o                         
   5   3   9        594.18        643.20        16.70 o                         
   7   3   9          5.15         10.42        16.87 o                         
   9   3   9         27.85         33.37        17.30 o                         
  11   3   9          0.87         12.14        17.43 o                         
 -12   4   9        484.88        567.96        17.62 o                         
 -10   4   9        152.16        160.63        14.84 o                         
  -8   4   9         11.05         15.71        12.19 o                         
  -6   4   9        590.26        618.76        17.86 o                         
  -4   4   9        390.18        423.60        19.48 o                         
  -2   4   9         27.48         14.90        14.14 o                         
   0   4   9        582.97        615.62        17.74 o                         
   2   4   9        208.16        208.59        18.33 o                         
   4   4   9        151.15        155.87        18.16 o                         
   6   4   9         59.02         67.93        14.50 o                         
   8   4   9         48.54         37.67        17.31 o                         
  -7   5   9        214.08        216.31        18.79 o                         
  -5   5   9        339.83        345.42        22.74 o                         
  -3   5   9          2.10          3.58        21.15 o                         
  -1   5   9        763.69        764.28        54.73 o                         
   1   5   9         12.47         22.91        14.76 o                         
   3   5   9         88.85         71.02        21.86 o                         
   5   5   9        219.14        224.40        16.80 o                         
 -14   0  10         95.12         85.32        22.11 o                         
 -12   0  10        414.73        475.95        20.64 o                         
 -10   0  10         23.39         48.47        17.57 o                         
  -8   0  10         82.38        127.53        19.94 o                         
  -6   0  10       1933.48       2055.45        58.14 o                         
  -4   0  10        545.92        527.54        23.13 o                         
  -2   0  10        784.20        844.85        24.31 o                         
   0   0  10        236.89        282.58        19.24 o                         
   2   0  10        451.97        467.72        25.77 o                         
   4   0  10       1293.69       1354.93        39.64 o                         
   6   0  10        139.68        120.66        22.66 o                         
   8   0  10        716.91        712.57        49.27 o                         
  10   0  10        507.05        498.48        27.51 o                         
 -13   1  10        533.83        547.43        22.48 o                         
 -11   1  10        389.07        374.72        14.22 o                         
  -9   1  10        608.80        649.44        23.50 o                         
  -7   1  10        151.08        135.62        13.89 o                         
  -5   1  10        215.69        201.00        14.72 o                         
  -3   1  10        665.68        651.96        25.68 o                         
  -1   1  10         12.89         19.65        17.03 o                         
   1   1  10        280.59        272.86        19.19 o                         
   3   1  10        281.16        260.29        20.91 o                         
   5   1  10        436.19        403.50        20.39 o                         
   7   1  10        111.57         93.66        18.35 o                         
   9   1  10        225.35        226.07        24.35 o                         
  11   1  10         38.17         42.60        18.13 o                         
 -12   2  10        137.73        144.48        14.05 o                         
 -10   2  10         74.17         75.19        14.05 o                         
  -8   2  10        100.33         98.79        12.54 o                         
  -6   2  10       1054.67       1090.77        18.86 o                         
  -4   2  10         33.47         37.96        17.29 o                         
  -2   2  10        489.50        535.29        20.57 o                         
   0   2  10        496.49        520.35        20.62 o                         
   2   2  10        496.65        524.51        20.70 o                         
   4   2  10         68.43         83.43        14.61 o                         
   6   2  10         95.22         90.40        18.25 o                         
   8   2  10        601.76        655.81        24.73 o                         
  10   2  10        355.32        330.66        33.58 o                         
 -11   3  10          5.43          9.03        13.13 o                         
  -9   3  10        155.30        150.97        17.56 o                         
  -7   3  10         26.39         40.30        17.69 o                         
  -5   3  10         16.46         10.92        14.39 o                         
  -3   3  10        453.20        402.25        19.94 o                         
  -1   3  10        344.96        383.59        19.71 o                         
   1   3  10        360.41        362.55        19.63 o                         
   3   3  10          3.25         15.36        17.35 o                         
   5   3  10          4.86         17.25        17.15 o                         
   7   3  10        345.94        351.71        23.24 o                         
  -6   4  10        180.12        226.73        22.60 o                         
  -4   4  10        242.38        275.20        22.57 o                         
  -2   4  10        902.57        915.88        25.53 o                         
   0   4  10         38.00         45.12        17.67 o                         
   2   4  10         27.17         32.82        15.33 o                         
  -9   1  11          0.35          5.22        16.67 o                         
  -7   1  11         20.87         13.15        16.67 o                         
  -5   1  11          1.42         -7.11        18.46 o                         
  -3   1  11         55.44         50.45        17.84 o                         
  -1   1  11        142.32        163.97        19.99 o                         
   1   1  11          1.53          7.37        18.09 o                         
   3   1  11         22.21         17.55        21.39 o                         
   5   1  11         25.40         13.37        23.62 o                         
  -8   2  11          1.35          4.24        21.28 o                         
  -6   2  11         21.00         29.13        21.74 o                         
  -4   2  11         17.02         19.27        21.47 o                         
  -2   2  11         78.27         68.19        21.74 o                         
   0   2  11         60.19         73.32        21.61 o                         
   2   2  11         11.22         17.04        17.52 o                         
   4   2  11         29.72         62.00        30.84 o                         
                                                                                
