# Supplementary material for: Silver(I) nitrate two-dimensional coordination polymers of two new pyrazine­thio­phane ligands: 5,7-di­hydro-1H,3H-dithieno[3,4-b:3′,4′-e]pyrazine and 3,4,8,10,11,13-hexa­hydro-1H,6H-bis­([1,4]di­thio­cino)[6,7-b:6′,7′-e]pyrazine
Source: Acta Crystallogr E Crystallogr Commun. 2020 Mar 13;76(Pt 4):539–46. doi: 10.1107/S205698902000362X (PMC7133031; doi:10.1107/S205698902000362X)
Supplement: Supplementary file 4 [file e-76-00539-Isup4.hkl]

data_I                                                                          
_shelx_title ' TA5AG   IPDS  -50DEGC                  NEW:P2/N'                 
_shelx_refln_list_code          4                                               
_shelx_F_calc_maximum       98.97                                               
_exptl_crystal_F_000       360.00                                               
_reflns_d_resolution_high  0.8162                                               
                                                                                
loop_                                                                           
 _space_group_symop_operation_xyz                                               
 'x, y, z'                                                                      
 '-x+1/2, y, -z+1/2'                                                            
 '-x, -y, -z'                                                                   
 'x-1/2, -y, z-1/2'                                                             
                                                                                
_cell_length_a     3.8995                                                       
_cell_length_b     6.3902                                                       
_cell_length_c    20.5741                                                       
_cell_angle_alpha  90.000                                                       
_cell_angle_beta   93.121                                                       
_cell_angle_gamma  90.000                                                       
                                                                                
_shelx_F_squared_multiplier     1.000                                           
                                                                                
loop_                                                                           
 _refln_index_h                                                                 
 _refln_index_k                                                                 
 _refln_index_l                                                                 
 _refln_F_squared_calc                                                          
 _refln_F_squared_meas                                                          
 _refln_F_squared_sigma                                                         
 _refln_observed_status                                                         
   2   0   0       1404.46       1416.18        24.21 o                         
   0   1   0       3766.69       3440.27        30.77 o                         
   2   1   0        115.07        101.95         3.45 o                         
   3   1   0       2464.31       2382.19        71.32 o                         
   4   1   0         92.72         92.11         6.90 o                         
   1   2   0        396.75        382.32         3.63 o                         
   2   2   0       1426.53       1333.39        29.00 o                         
   3   2   0        313.66        284.19         5.14 o                         
   4   2   0       1240.14       1233.40        13.56 o                         
   0   3   0       6346.04       7013.05       173.62 o                         
   1   3   0       4118.60       4306.75        57.85 o                         
   2   3   0        446.49        461.65         7.67 o                         
   3   3   0        787.00        790.00        10.63 o                         
   4   3   0        305.11        303.09         5.19 o                         
   0   4   0        101.50         85.91         2.44 o                         
   1   4   0        979.30       1032.29         5.54 o                         
   2   4   0       1985.26       1937.66        17.20 o                         
   3   4   0         56.52         55.88         3.48 o                         
   4   4   0         40.52         35.46         4.86 o                         
   0   5   0         91.03        100.62         3.21 o                         
   1   5   0        749.38        745.83         4.62 o                         
   2   5   0         41.98         54.51         2.68 o                         
   3   5   0         58.82         61.92         3.67 o                         
   0   6   0        112.19        113.12         3.95 o                         
   1   6   0         94.34        101.59         2.94 o                         
   2   6   0        868.01        886.86        15.99 o                         
   3   6   0         95.71         86.03         3.90 o                         
   0   7   0          8.43          9.58         4.37 o                         
   1   7   0         97.74         96.67         3.71 o                         
   2   7   0        561.85        587.52         5.86 o                         
  -3   0   1       3257.51       3291.22        26.72 o                         
  -4   1   1        635.16        649.81        10.67 o                         
  -3   1   1        244.73        240.59         5.21 o                         
  -2   1   1       1071.44       1036.13        10.70 o                         
  -1   1   1        598.90        625.87        10.67 o                         
   1   1   1       1282.45       1356.83         9.12 o                         
   2   1   1        323.46        302.70        26.40 o                         
   3   1   1        100.53        107.42         3.39 o                         
   4   1   1       1223.92       1258.20        41.80 o                         
  -4   2   1        282.25        276.30         5.92 o                         
  -3   2   1        410.38        389.89         4.22 o                         
  -2   2   1         55.79         60.00         2.60 o                         
  -1   2   1       5021.68       5149.32        78.71 o                         
   0   2   1       1599.51       1681.63        13.97 o                         
   1   2   1       5192.43       5268.57        52.89 o                         
   2   2   1       1178.31       1187.29        21.80 o                         
   3   2   1       1439.77       1412.52        51.60 o                         
   4   2   1        321.55        316.11         5.58 o                         
  -4   3   1        107.59        109.38         4.45 o                         
  -3   3   1        959.59        947.68        14.25 o                         
  -2   3   1       2667.87       2607.07        58.44 o                         
  -1   3   1          1.32          3.68         1.48 o                         
   0   3   1       5811.27       6143.85       118.36 o                         
   1   3   1         33.89         27.09         1.80 o                         
   2   3   1       4581.72       4568.73        65.06 o                         
   3   3   1         13.70         16.99         3.55 o                         
   4   3   1         70.89         76.54         4.59 o                         
  -4   4   1        234.87        226.92         5.52 o                         
  -3   4   1         97.74         99.55         3.24 o                         
  -2   4   1        367.13        369.94         6.79 o                         
  -1   4   1       4796.28       4861.33        34.98 o                         
   0   4   1        260.82        273.06         2.72 o                         
   1   4   1        722.97        759.72         8.47 o                         
   2   4   1        122.92        131.42         2.54 o                         
   3   4   1       1542.00       1569.30        14.92 o                         
   4   4   1         56.74         53.08         5.94 o                         
  -3   5   1         37.50         29.26         3.04 o                         
  -2   5   1       1705.20       1662.90        18.42 o                         
  -1   5   1        487.88        458.32         6.29 o                         
   0   5   1        190.37        189.52         2.65 o                         
   1   5   1         13.34         12.80         1.99 o                         
   2   5   1       4175.96       4209.13        43.04 o                         
   3   5   1         48.61         43.36         3.91 o                         
  -3   6   1         80.13         82.71         3.86 o                         
  -2   6   1        184.30        190.16         5.93 o                         
  -1   6   1       1978.69       2011.60        33.46 o                         
   0   6   1         33.47         35.18         2.08 o                         
   1   6   1        733.26        746.28        13.22 o                         
   2   6   1       1043.17       1027.14        16.47 o                         
   3   6   1        611.19        631.57         8.14 o                         
  -2   7   1        496.32        492.82         9.77 o                         
  -1   7   1       1071.54       1086.80        20.12 o                         
   0   7   1        592.78        583.22        10.43 o                         
   1   7   1          1.16          0.94         2.64 o                         
   2   7   1        177.03        188.15         3.80 o                         
  -2   0   2       4206.39       4295.11        27.36 o                         
   2   0   2       3997.62       4134.13        43.76 o                         
  -4   1   2         26.83         23.27         5.64 o                         
  -3   1   2       3900.57       3900.26        63.43 o                         
  -2   1   2        246.94        244.68         3.10 o                         
  -1   1   2       1655.97       1656.67        13.03 o                         
   0   1   2        975.12        927.43        10.34 o                         
   2   1   2        318.79        327.63         8.24 o                         
   3   1   2        499.45        469.39        13.69 o                         
   4   1   2        295.96        287.85        11.80 o                         
  -4   2   2        239.52        240.62         5.66 o                         
  -3   2   2       1871.41       1803.99        27.27 o                         
  -2   2   2       4180.37       4195.03        61.07 o                         
  -1   2   2        402.90        370.14         3.44 o                         
   0   2   2       2525.67       2556.85        18.91 o                         
   1   2   2       1075.83       1063.82         6.34 o                         
   2   2   2       3279.14       3318.60        47.18 o                         
   3   2   2        364.98        365.97         9.00 o                         
   4   2   2        653.49        658.56        15.99 o                         
  -4   3   2          1.98          3.40         4.35 o                         
  -3   3   2        344.09        334.81         3.94 o                         
  -2   3   2        362.33        402.45        11.48 o                         
  -1   3   2       3002.92       2896.79        32.39 o                         
   0   3   2        929.51        994.69         8.96 o                         
   1   3   2        756.10        718.55         6.98 o                         
   2   3   2         24.90         26.36         2.10 o                         
   3   3   2       1600.24       1580.43        39.84 o                         
   4   3   2        161.06        150.82         4.70 o                         
  -4   4   2        183.47        187.56         5.26 o                         
  -3   4   2        613.50        600.21         5.72 o                         
  -2   4   2       1233.44       1166.43        10.74 o                         
  -1   4   2         41.13         43.61         2.21 o                         
   0   4   2       1315.28       1286.96        22.65 o                         
   1   4   2       1153.29       1134.27         9.19 o                         
   2   4   2       2223.27       2191.99        41.54 o                         
   3   4   2         20.22         24.97         3.29 o                         
   4   4   2         33.70         30.81         5.89 o                         
  -3   5   2        166.00        153.04         4.51 o                         
  -2   5   2       1028.73       1036.62        10.95 o                         
  -1   5   2       3475.85       3347.28        31.82 o                         
   0   5   2        255.34        270.53         2.78 o                         
   1   5   2        633.32        624.88         8.47 o                         
   2   5   2        309.64        322.07         4.06 o                         
   3   5   2        949.57        963.42        11.34 o                         
  -3   6   2          0.46         -0.43         3.81 o                         
  -2   6   2        341.56        354.98         4.32 o                         
  -1   6   2       1355.18       1335.93        29.17 o                         
   0   6   2        442.94        457.06         4.39 o                         
   1   6   2         63.94         61.34         2.18 o                         
   2   6   2        767.83        757.46        17.21 o                         
   3   6   2        488.32        476.74         4.70 o                         
  -2   7   2        499.53        499.63         8.41 o                         
  -1   7   2        584.65        614.73         4.98 o                         
   0   7   2         46.49         43.07         2.97 o                         
   1   7   2        109.89        120.99         4.74 o                         
   2   7   2        633.60        616.28        15.93 o                         
  -3   0   3       3100.52       2992.19        28.01 o                         
  -1   0   3       5513.55       5796.13        39.76 o                         
   1   0   3       4057.13       4384.14        37.86 o                         
  -4   1   3         85.48         85.77         5.23 o                         
  -3   1   3         14.80         15.21         2.60 o                         
  -2   1   3       2982.65       2845.21        30.26 o                         
  -1   1   3       3227.22       3599.09        48.79 o                         
   0   1   3       1397.19       1313.79        17.66 o                         
   1   1   3       3241.58       3424.83        23.34 o                         
   2   1   3       1078.87       1052.62        23.64 o                         
   3   1   3         16.01         14.31         3.60 o                         
  -4   2   3        130.60        125.76         4.98 o                         
  -3   2   3       1376.39       1322.33         7.79 o                         
  -2   2   3        691.99        677.36         7.68 o                         
  -1   2   3       1245.67       1185.86         8.13 o                         
   0   2   3       1232.57       1286.39        17.86 o                         
   2   2   3        334.76        375.53         9.78 o                         
   3   2   3        173.26        174.11         5.76 o                         
   4   2   3         26.67         22.54         3.87 o                         
  -4   3   3        758.38        762.09         8.97 o                         
  -3   3   3        923.29        908.42         8.94 o                         
  -2   3   3        285.70        258.20         2.94 o                         
  -1   3   3        557.35        573.18         4.66 o                         
   0   3   3       4365.81       4356.45        73.90 o                         
   1   3   3       2473.06       2540.96        33.08 o                         
   2   3   3       1819.54       1734.21        15.93 o                         
   3   3   3        154.05        157.08         4.22 o                         
   4   3   3        541.58        562.20         7.75 o                         
  -4   4   3          6.33          2.26         4.18 o                         
  -3   4   3        675.92        695.58        11.61 o                         
  -2   4   3        228.23        227.12         7.44 o                         
  -1   4   3       6686.85       6743.90        48.02 o                         
   0   4   3          0.36          5.84         1.81 o                         
   1   4   3        857.42        848.13         8.62 o                         
   2   4   3        142.08        131.57         2.51 o                         
   3   4   3       1362.42       1427.82        10.03 o                         
   4   4   3        339.82        312.28        12.63 o                         
  -3   5   3        206.55        202.32         4.22 o                         
  -2   5   3       1249.82       1250.90         9.96 o                         
  -1   5   3        638.62        617.62         8.05 o                         
   0   5   3       3711.35       3627.47        38.50 o                         
   1   5   3        622.67        638.06         8.86 o                         
   2   5   3        570.31        592.01         9.97 o                         
   3   5   3         25.63         23.66         3.60 o                         
  -3   6   3        174.28        174.04         4.13 o                         
  -2   6   3          7.00         10.14         2.48 o                         
  -1   6   3       2025.94       1984.49        45.49 o                         
   0   6   3       1245.80       1242.39        19.50 o                         
   1   6   3        332.27        313.65         5.46 o                         
   2   6   3        160.83        164.38         3.37 o                         
  -2   7   3        475.32        492.53         8.35 o                         
  -1   7   3        808.07        794.81        17.95 o                         
   0   7   3       1118.07       1138.55        13.63 o                         
   1   7   3         18.47         16.68         2.85 o                         
   2   7   3        477.98        467.13        10.52 o                         
  -4   0   4         76.86         77.92         7.47 o                         
  -2   0   4       3969.52       3759.68        42.20 o                         
  -4   1   4        218.95        206.19         5.65 o                         
  -3   1   4       1710.71       1716.93        12.94 o                         
  -2   1   4        445.25        415.65         3.91 o                         
  -1   1   4       8125.76       8425.30        41.03 o                         
   0   1   4        819.22        789.58         6.08 o                         
   2   1   4        273.81        314.72        22.61 o                         
   3   1   4        495.84        502.65         7.22 o                         
  -4   2   4        734.09        740.35         8.93 o                         
  -3   2   4         52.52         52.57         2.32 o                         
  -2   2   4       4998.20       4989.87        62.28 o                         
  -1   2   4        317.90        355.91         3.10 o                         
   0   2   4       5390.91       5920.25        90.14 o                         
   1   2   4       2637.63       2859.83        19.72 o                         
   2   2   4        937.34        891.12        10.29 o                         
   3   2   4        135.20        127.73         4.18 o                         
   4   2   4        330.56        329.91         6.93 o                         
  -4   3   4        211.61        233.08        10.21 o                         
  -3   3   4        833.72        819.40         4.74 o                         
  -2   3   4        509.11        492.78         3.61 o                         
  -1   3   4       3109.17       3056.79        41.69 o                         
   0   3   4         55.80         71.59         2.00 o                         
   1   3   4        315.65        266.40         4.75 o                         
   2   3   4       1385.90       1333.53        13.51 o                         
   3   3   4       1294.22       1224.01       103.74 o                         
   4   3   4          0.17          2.95         5.48 o                         
  -4   4   4       1055.96       1123.72        17.21 o                         
  -3   4   4         26.99         29.82         2.74 o                         
  -2   4   4         52.72         61.39         3.58 o                         
  -1   4   4         54.37         51.29         2.05 o                         
   0   4   4       5348.91       5494.99        94.86 o                         
   1   4   4       2092.87       2065.18        31.47 o                         
   2   4   4        114.49        126.60         2.30 o                         
   3   4   4        240.84        224.05         4.85 o                         
  -3   5   4        347.51        359.69         6.23 o                         
  -2   5   4         84.26         88.42         2.68 o                         
  -1   5   4       1432.46       1401.22        17.48 o                         
   0   5   4       1529.72       1529.51        19.27 o                         
   1   5   4         30.17         29.38         2.21 o                         
   2   5   4        196.45        189.22         3.77 o                         
   3   5   4        699.46        711.84         9.24 o                         
  -3   6   4        213.46        197.18         6.62 o                         
  -2   6   4          6.33          8.43         2.94 o                         
  -1   6   4        840.59        858.51        15.12 o                         
   0   6   4       1024.03       1001.53        26.36 o                         
   1   6   4         62.01         57.52         3.09 o                         
   2   6   4         63.01         60.39         3.58 o                         
  -2   7   4         43.99         50.73         4.88 o                         
  -1   7   4        551.34        559.37         5.37 o                         
   0   7   4       1209.02       1232.54        13.40 o                         
   1   7   4        418.86        427.55         5.97 o                         
  -3   0   5        573.40        585.57         7.04 o                         
   1   0   5        725.31        682.15         9.39 o                         
  -4   1   5         14.95         13.61         5.30 o                         
  -3   1   5        111.02        105.34         2.52 o                         
  -2   1   5       7981.58       8451.60        37.87 o                         
  -1   1   5        213.98        220.24         2.67 o                         
   0   1   5       1115.90       1042.60         9.91 o                         
   1   1   5        605.14        626.42         5.06 o                         
   2   1   5       4707.35       4888.48       110.91 o                         
   3   1   5         15.14         16.88         3.64 o                         
  -4   2   5        290.64        295.27         7.39 o                         
  -3   2   5        573.70        580.35         4.80 o                         
  -2   2   5       1053.10       1052.96        12.98 o                         
  -1   2   5       4701.65       4776.50        41.83 o                         
   0   2   5        714.96        739.11         7.20 o                         
   1   2   5       2827.54       2688.45        28.07 o                         
   2   2   5       2719.09       2714.09        17.22 o                         
   3   2   5        895.17        902.75        17.06 o                         
   4   2   5        170.80        180.82         6.66 o                         
  -4   3   5        767.11        757.39        21.22 o                         
  -3   3   5          9.73         10.93         1.98 o                         
  -2   3   5       1368.23       1369.42         5.72 o                         
  -1   3   5        886.06        930.67        10.97 o                         
   0   3   5       5605.25       5721.58        54.02 o                         
   1   3   5         17.01         19.78         1.33 o                         
   2   3   5       1338.10       1334.12        12.00 o                         
   3   3   5          2.20          5.71         2.83 o                         
   4   3   5        266.10        282.86        14.69 o                         
  -4   4   5         62.21         65.61         4.49 o                         
  -3   4   5       1223.23       1271.91        14.50 o                         
  -2   4   5       1020.08       1022.54         9.88 o                         
  -1   4   5       2654.89       2589.36        28.72 o                         
   0   4   5          0.45          2.87         1.66 o                         
   1   4   5       1911.13       1878.49        15.74 o                         
   2   4   5        456.16        455.87         7.36 o                         
   3   4   5       1636.37       1677.86        11.39 o                         
  -3   5   5          2.47          0.93         2.52 o                         
  -2   5   5        283.27        289.32         4.01 o                         
  -1   5   5        179.17        189.69         2.40 o                         
   0   5   5       2983.87       2932.17        33.89 o                         
   1   5   5        132.27        121.60         2.54 o                         
   2   5   5         23.04         24.19         2.23 o                         
   3   5   5        402.95        400.44         4.97 o                         
  -2   6   5         88.52         84.68         3.13 o                         
  -1   6   5        739.16        741.40        15.57 o                         
   0   6   5        307.91        307.00         7.71 o                         
   1   6   5        711.03        741.50        13.10 o                         
   2   6   5          0.54          1.03         2.60 o                         
  -1   7   5         92.56         96.18         3.07 o                         
   0   7   5        801.32        792.41        12.39 o                         
   1   7   5        113.97        111.53         2.92 o                         
  -4   0   6        645.78        635.55         9.63 o                         
   0   0   6       5316.99       5263.02        33.80 o                         
  -4   1   6          1.85          0.58         4.02 o                         
  -3   1   6        834.13        841.94         6.84 o                         
  -2   1   6       2386.55       2537.78        14.00 o                         
  -1   1   6       9794.51       9941.82        45.18 o                         
   0   1   6        319.65        299.45         2.88 o                         
   2   1   6         20.52         32.06         1.92 o                         
   3   1   6       1621.01       1641.86        13.04 o                         
   4   1   6        398.62        368.44        10.83 o                         
  -4   2   6        253.12        255.21         5.43 o                         
  -3   2   6        249.30        252.06         3.59 o                         
  -2   2   6       5056.33       5210.09        29.53 o                         
  -1   2   6        833.53        837.09         5.76 o                         
   0   2   6       3726.15       3707.51        46.20 o                         
   1   2   6        394.89        410.78         4.48 o                         
   2   2   6       3319.62       3382.60        22.11 o                         
   3   2   6         99.17         91.71         3.98 o                         
   4   2   6        229.85        235.03        11.14 o                         
  -4   3   6          4.62          2.00         4.51 o                         
  -3   3   6       2469.75       2455.81        21.35 o                         
  -2   3   6        686.64        688.44         5.85 o                         
  -1   3   6       3355.78       3496.85        21.68 o                         
   0   3   6        758.62        798.62         7.70 o                         
   1   3   6       3125.02       3142.54        30.82 o                         
   2   3   6       1119.24       1101.16         9.76 o                         
   3   3   6         74.65         83.38         3.88 o                         
   4   3   6        210.94        219.27         6.19 o                         
  -3   4   6        108.70        103.96         3.06 o                         
  -2   4   6        101.88        110.14         2.25 o                         
  -1   4   6        400.38        417.98         3.06 o                         
   0   4   6       3074.31       3100.66        29.97 o                         
   1   4   6        147.53        158.02         3.04 o                         
   2   4   6        451.18        442.63         3.39 o                         
   3   4   6          0.24         -1.45         3.39 o                         
  -3   5   6        668.92        684.97         6.28 o                         
  -2   5   6         81.45         79.97         2.66 o                         
  -1   5   6         58.28         55.29         2.33 o                         
   0   5   6        129.69        123.72         2.23 o                         
   1   5   6       2355.64       2242.02        13.75 o                         
   2   5   6        232.98        226.16         5.87 o                         
   3   5   6        304.43        311.61         8.98 o                         
  -2   6   6        166.63        163.36         4.30 o                         
  -1   6   6          0.34          4.10         2.40 o                         
   0   6   6       1152.19       1189.80        21.72 o                         
   1   6   6        543.60        530.23        11.31 o                         
   2   6   6         19.51         22.77         2.48 o                         
  -1   7   6        285.49        294.57         5.97 o                         
   0   7   6        710.75        751.17         8.20 o                         
   1   7   6        230.68        237.81         5.07 o                         
  -3   0   7        368.01        370.74         8.71 o                         
   1   0   7         47.71         37.80         4.13 o                         
   3   0   7       1248.83       1269.26        14.83 o                         
  -4   1   7        642.81        629.09        10.38 o                         
  -3   1   7          4.71          4.23         2.03 o                         
  -2   1   7        808.94        747.79         5.24 o                         
  -1   1   7        165.22        139.88         5.35 o                         
   0   1   7       2969.50       3036.15        16.22 o                         
   1   1   7        661.45        711.13         8.34 o                         
   2   1   7       2233.96       2195.20        24.17 o                         
   3   1   7        189.17        178.73         5.14 o                         
   4   1   7        251.45        255.85         9.71 o                         
  -4   2   7        278.89        260.33         4.98 o                         
  -3   2   7        442.34        444.99         4.92 o                         
  -2   2   7        111.97        150.00         2.63 o                         
  -1   2   7       1506.05       1380.04         8.71 o                         
   0   2   7        307.04        366.08         2.76 o                         
   1   2   7       4218.53       4397.48        60.72 o                         
   2   2   7        467.71        452.21         4.05 o                         
   3   2   7       1592.47       1558.41        24.55 o                         
   4   2   7          3.37          8.05         5.59 o                         
  -4   3   7        561.56        553.18         6.57 o                         
  -3   3   7         20.91         19.13         2.34 o                         
  -2   3   7       1702.25       1669.03         5.63 o                         
  -1   3   7       1734.53       1676.68         8.80 o                         
   0   3   7       4890.94       5066.07        51.05 o                         
   1   3   7        512.66        489.51         4.35 o                         
   2   3   7       1038.84        996.15        10.97 o                         
   3   3   7        270.06        263.79         8.44 o                         
   4   3   7        507.65        526.32        20.30 o                         
  -3   4   7       2156.42       2156.34        31.24 o                         
  -2   4   7        413.36        429.44         4.01 o                         
  -1   4   7        585.25        592.92         5.86 o                         
   0   4   7        122.71        128.50         1.76 o                         
   1   4   7       5363.60       5252.81        41.43 o                         
   2   4   7         50.99         61.55         2.58 o                         
   3   4   7         95.21         91.56         3.78 o                         
  -3   5   7        198.19        194.20         3.24 o                         
  -2   5   7       1455.13       1455.71        19.28 o                         
  -1   5   7          3.71          5.10         2.29 o                         
   0   5   7       4211.39       4180.14        47.72 o                         
   1   5   7        249.40        237.66         4.28 o                         
   2   5   7        386.54        391.04         5.40 o                         
   3   5   7          4.01          6.30         3.23 o                         
  -2   6   7         70.31         64.16         2.79 o                         
  -1   6   7        616.21        631.78        13.61 o                         
   0   6   7        736.52        751.34         9.66 o                         
   1   6   7       1899.12       1914.16        27.98 o                         
   2   6   7         11.22         15.00         2.65 o                         
  -1   7   7         24.08         19.02         3.01 o                         
   0   7   7        263.22        263.89         4.20 o                         
   1   7   7        954.91        936.65         9.13 o                         
  -4   0   8       2026.24       2024.39        17.11 o                         
  -2   0   8         63.01         59.43         9.50 o                         
   2   0   8       5099.38       5230.02        88.64 o                         
  -4   1   8         85.91         79.56         3.73 o                         
  -3   1   8        197.89        196.66         3.48 o                         
  -2   1   8         78.80        102.18         2.97 o                         
  -1   1   8       9188.02       9230.67        57.42 o                         
   0   1   8        996.38       1033.57         9.10 o                         
   1   1   8        859.65        787.57         7.62 o                         
   2   1   8          0.13          9.80         2.06 o                         
   3   1   8       4519.82       4523.02        28.51 o                         
   4   1   8          3.06          2.56         7.47 o                         
  -4   2   8        537.21        532.17         7.84 o                         
  -3   2   8        186.83        194.90         3.16 o                         
  -2   2   8       1701.12       1674.17         9.39 o                         
  -1   2   8       2558.59       2551.05        16.90 o                         
   0   2   8       7904.85       8180.54       147.40 o                         
   1   2   8        868.18        852.52        11.14 o                         
   2   2   8       1248.13       1210.30        10.23 o                         
   3   2   8        728.89        728.06        11.79 o                         
   4   2   8        372.54        368.96        24.59 o                         
  -4   3   8        425.47        420.28         6.94 o                         
  -3   3   8        742.80        729.78         8.09 o                         
  -2   3   8        128.67        144.99         2.11 o                         
  -1   3   8       2439.18       2425.36        14.71 o                         
   0   3   8       1396.05       1449.36        14.85 o                         
   1   3   8       2524.95       2502.00        18.49 o                         
   2   3   8        215.88        222.63         4.78 o                         
   3   3   8        335.86        334.67         4.84 o                         
   4   3   8          1.58         -0.71         6.42 o                         
  -3   4   8          3.45          2.14         2.15 o                         
  -2   4   8       1545.49       1510.33        17.12 o                         
  -1   4   8        610.76        578.57         2.90 o                         
   0   4   8        444.48        428.47         3.92 o                         
   1   4   8          0.89          2.86         1.42 o                         
   2   4   8        390.99        353.96         3.17 o                         
   3   4   8        767.02        715.66         5.75 o                         
  -3   5   8       1060.58       1054.49         5.83 o                         
  -2   5   8        408.94        407.34         6.69 o                         
  -1   5   8        152.30        144.18         2.30 o                         
   0   5   8        438.51        462.39         7.10 o                         
   1   5   8       2285.30       2268.57        18.55 o                         
   2   5   8         35.35         54.06         3.83 o                         
   3   5   8         37.72         30.40         3.76 o                         
  -2   6   8        986.00        980.29        11.29 o                         
  -1   6   8        727.25        731.34         8.99 o                         
   0   6   8        345.16        343.62         5.99 o                         
   1   6   8        956.93        954.18        13.48 o                         
   2   6   8        241.57        249.80         5.98 o                         
  -1   7   8        375.86        385.40         3.84 o                         
   0   7   8        142.16        136.39         2.78 o                         
   1   7   8        144.71        146.18         3.56 o                         
  -3   0   9         27.03         28.21         2.61 o                         
  -1   0   9       5899.05       5776.61        23.47 o                         
   1   0   9       1158.96       1173.79         8.02 o                         
   3   0   9       2355.04       2327.53        41.53 o                         
  -4   1   9        947.32        995.11         7.67 o                         
  -3   1   9         65.73         71.07         2.49 o                         
  -2   1   9        831.14        823.94         7.06 o                         
  -1   1   9          0.68          3.34         1.31 o                         
   0   1   9       3754.49       3610.02        44.36 o                         
   1   1   9        155.15        184.57         6.36 o                         
   2   1   9        265.99        279.04         2.99 o                         
   3   1   9        942.09        902.64        15.48 o                         
   4   1   9        147.25        150.77         8.66 o                         
  -4   2   9        575.47        586.23         7.36 o                         
  -3   2   9       1050.42       1044.87         9.53 o                         
  -2   2   9         72.85         70.49         2.71 o                         
  -1   2   9       2123.94       2077.09         8.26 o                         
   0   2   9       1434.34       1495.26        11.15 o                         
   1   2   9        886.34        818.21         9.82 o                         
   2   2   9         78.07        101.67         2.95 o                         
   3   2   9        800.14        793.24        11.99 o                         
   4   2   9         20.83         15.81         5.74 o                         
  -4   3   9         76.94         82.84         4.35 o                         
  -3   3   9          1.34          3.08         2.23 o                         
  -2   3   9       2030.22       1899.88        16.33 o                         
  -1   3   9       1895.94       1969.76        20.54 o                         
   0   3   9        632.34        587.42         3.68 o                         
   1   3   9         75.60         75.86         1.95 o                         
   2   3   9       3676.19       3553.03        49.33 o                         
   3   3   9        491.00        479.31         6.71 o                         
  -3   4   9       1220.92       1218.66        12.61 o                         
  -2   4   9         20.20         21.58         1.78 o                         
  -1   4   9       1533.51       1496.51         6.23 o                         
   0   4   9       1359.30       1304.26         8.92 o                         
   1   4   9       2239.91       2219.36        15.91 o                         
   2   4   9        271.59        281.32         3.72 o                         
   3   4   9         24.25         28.23         3.45 o                         
  -3   5   9        148.53        148.63         3.46 o                         
  -2   5   9       4013.32       4033.23        49.28 o                         
  -1   5   9        366.23        392.70         3.64 o                         
   0   5   9        419.35        431.79         8.20 o                         
   1   5   9        135.09        135.24         2.22 o                         
   2   5   9       1320.21       1384.82        29.03 o                         
   3   5   9          4.84          7.43         4.19 o                         
  -2   6   9       1006.88       1011.63         6.33 o                         
  -1   6   9        621.91        592.23         5.64 o                         
   0   6   9         32.14         24.61         2.43 o                         
   1   6   9       1505.83       1468.81        23.92 o                         
   2   6   9        717.75        697.51         9.82 o                         
  -1   7   9         42.03         41.58         3.38 o                         
   0   7   9        332.02        314.86         3.64 o                         
   1   7   9        508.33        491.96         7.52 o                         
  -4   0  10       1543.99       1612.25        29.96 o                         
  -2   0  10       1239.05       1261.26        21.56 o                         
   2   0  10        705.43        707.21        10.75 o                         
  -4   1  10          4.74          3.77         3.61 o                         
  -3   1  10       4415.66       4371.61        31.87 o                         
  -2   1  10        125.14        125.12         2.07 o                         
  -1   1  10       3428.48       3390.74        35.01 o                         
   0   1  10       3281.39       3461.22        47.00 o                         
   1   1  10       3624.31       3645.00        34.41 o                         
   2   1  10         58.41         65.50         2.08 o                         
   3   1  10        435.84        431.25         6.97 o                         
   4   1  10         68.38         63.05         6.81 o                         
  -4   2  10        747.84        759.61         8.63 o                         
  -3   2  10        606.60        597.68         6.82 o                         
  -2   2  10       2746.75       2816.05        18.68 o                         
  -1   2  10        210.95        223.65         3.58 o                         
   0   2  10       5088.14       5130.91        54.88 o                         
   1   2  10        171.53        171.62         2.11 o                         
   2   2  10        522.45        529.41         3.97 o                         
   3   2  10          1.63          1.50         2.46 o                         
   4   2  10        215.87        229.18        16.54 o                         
  -4   3  10        226.28        227.26         4.29 o                         
  -3   3  10        342.14        354.72         3.90 o                         
  -2   3  10         71.13         95.37         2.18 o                         
  -1   3  10       2082.72       2025.09        14.08 o                         
   0   3  10       1463.76       1449.98        19.68 o                         
   1   3  10       3226.65       3211.51        19.91 o                         
   2   3  10         67.70         89.19         4.12 o                         
   3   3  10        225.96        243.08         4.25 o                         
  -3   4  10        213.79        205.39         3.57 o                         
  -2   4  10       2449.74       2386.32        27.45 o                         
  -1   4  10         39.44         42.05         3.45 o                         
   0   4  10          8.22         13.40         1.60 o                         
   1   4  10        868.02        825.21        14.60 o                         
   2   4  10       1891.18       1941.18        26.17 o                         
   3   4  10        204.81        191.58         4.31 o                         
  -3   5  10        144.36        144.50         3.30 o                         
  -2   5  10        571.85        593.19         9.86 o                         
  -1   5  10        212.51        200.94         2.67 o                         
   0   5  10        234.05        238.31         2.41 o                         
   1   5  10        362.92        381.59         4.90 o                         
   2   5  10        321.25        327.36         6.88 o                         
   3   5  10        163.90        170.69         4.71 o                         
  -2   6  10        524.18        520.87         4.00 o                         
  -1   6  10        159.86        164.39         4.21 o                         
   0   6  10         44.13         45.05         2.46 o                         
   1   6  10        543.34        555.51         6.02 o                         
   2   6  10       1179.74       1233.07        16.04 o                         
  -1   7  10        620.01        603.00         5.99 o                         
   0   7  10          0.22          0.47         3.05 o                         
  -3   0  11       3539.84       3551.02        78.99 o                         
  -1   0  11       1225.27       1255.32        12.56 o                         
   1   0  11       3642.72       3542.37        71.63 o                         
   3   0  11          1.38          5.62         3.90 o                         
  -4   1  11       1113.37       1113.08        13.15 o                         
  -3   1  11        647.41        661.53         4.17 o                         
  -2   1  11        802.01        807.67         3.71 o                         
  -1   1  11        405.00        388.29         5.73 o                         
   0   1  11       7962.80       8112.40       163.79 o                         
   1   1  11          0.69         -1.33         1.33 o                         
   2   1  11         14.01         17.36         2.05 o                         
   3   1  11          1.69          3.92         2.42 o                         
   4   1  11        713.74        715.74        52.57 o                         
  -4   2  11        228.76        219.94         4.38 o                         
  -3   2  11       1935.64       1917.04         7.65 o                         
  -2   2  11         52.37         55.89         5.85 o                         
  -1   2  11       1270.00       1224.93         8.63 o                         
   0   2  11        643.37        645.65         5.96 o                         
   1   2  11       1792.10       1773.23        14.88 o                         
   2   2  11        486.40        495.49         7.28 o                         
   3   2  11        479.24        507.08         5.41 o                         
  -3   3  11        541.55        560.19         4.43 o                         
  -2   3  11       1917.94       1920.23        26.94 o                         
  -1   3  11        226.72        204.90         6.16 o                         
   0   3  11       1786.74       1748.81        15.78 o                         
   1   3  11        440.12        419.42         5.30 o                         
   2   3  11       1312.36       1341.05         6.49 o                         
   3   3  11          0.37          1.84         3.45 o                         
  -3   4  11        115.59        115.76         3.75 o                         
  -2   4  11          1.39         16.74         1.97 o                         
  -1   4  11       4999.75       4873.41        44.08 o                         
   0   4  11        980.38        980.60         8.52 o                         
   1   4  11       1459.83       1512.11        15.90 o                         
   2   4  11        100.94         98.02         2.80 o                         
   3   4  11        650.74        651.28         8.83 o                         
  -3   5  11         22.82         24.97         4.04 o                         
  -2   5  11        955.50        972.19         7.09 o                         
  -1   5  11        155.60        159.98         2.25 o                         
   0   5  11        897.99        868.86        10.24 o                         
   1   5  11        134.78        138.23         2.29 o                         
   2   5  11       2434.70       2398.33        24.30 o                         
  -2   6  11          6.30         17.37         2.78 o                         
  -1   6  11       1347.85       1372.85        21.45 o                         
   0   6  11         13.52         13.35         2.23 o                         
   1   6  11        493.00        490.58         6.84 o                         
   2   6  11        458.36        452.45         7.74 o                         
   0   7  11        450.67        455.20         5.35 o                         
  -4   0  12       1040.13        981.79        26.76 o                         
  -2   0  12       4015.21       4062.62        62.45 o                         
   0   0  12       2673.85       2530.36        46.46 o                         
   2   0  12        744.16        730.30         6.31 o                         
  -4   1  12          5.17          3.27         3.77 o                         
  -3   1  12       2304.04       2310.52        14.65 o                         
  -2   1  12          4.47          5.89         1.51 o                         
  -1   1  12       2384.69       2453.55        16.53 o                         
   0   1  12          7.97          4.03         1.33 o                         
   1   1  12       6783.38       6782.98        60.59 o                         
   2   1  12        220.04        236.27         2.99 o                         
   3   1  12        768.09        769.12         7.49 o                         
   4   1  12         62.32         64.89         8.74 o                         
  -4   2  12        212.79        218.06         4.26 o                         
  -3   2  12        188.29        190.41         3.21 o                         
  -2   2  12       1715.86       1663.68        10.19 o                         
  -1   2  12        403.73        398.29         4.04 o                         
   0   2  12       5754.37       5993.21        39.76 o                         
   1   2  12       1502.40       1432.81        12.26 o                         
   2   2  12       1980.29       1971.46        13.34 o                         
   3   2  12         37.03         41.88         3.44 o                         
  -3   3  12        289.00        292.88         3.51 o                         
  -2   3  12         32.82         40.06         2.97 o                         
  -1   3  12       4248.13       4240.75        51.91 o                         
   0   3  12          2.27          2.76         1.57 o                         
   1   3  12        342.93        325.79         2.72 o                         
   2   3  12         13.74         31.45         2.52 o                         
   3   3  12        549.67        569.28         5.51 o                         
  -3   4  12        477.67        472.68         6.74 o                         
  -2   4  12        911.73        920.66        13.81 o                         
  -1   4  12         13.95         15.28         2.85 o                         
   0   4  12       1228.79       1203.39         8.75 o                         
   1   4  12          0.50         -1.39         2.19 o                         
   2   4  12       1097.60       1094.00        10.32 o                         
   3   4  12          6.75          4.72         3.92 o                         
  -3   5  12          0.83         -0.74         5.81 o                         
  -2   5  12        116.56        131.87         2.43 o                         
  -1   5  12       2458.50       2438.53        20.62 o                         
   0   5  12        304.04        311.01         3.43 o                         
   1   5  12          0.91          3.13         2.59 o                         
   2   5  12        267.09        259.48         4.02 o                         
  -2   6  12        380.56        390.68         4.15 o                         
  -1   6  12       1137.33       1126.30         4.79 o                         
   0   6  12        200.68        208.06         4.98 o                         
   1   6  12          5.72          9.08         2.86 o                         
  -3   0  13       1043.30       1054.92        18.09 o                         
  -1   0  13        119.36        120.95         3.16 o                         
   1   0  13       5938.59       5941.01        53.75 o                         
   3   0  13          0.63          2.15         4.16 o                         
  -4   1  13         48.55         39.92         3.68 o                         
  -3   1  13        398.32        402.72         4.85 o                         
  -2   1  13       2509.60       2444.23        24.18 o                         
  -1   1  13        457.82        436.59         9.07 o                         
   0   1  13       1283.02       1240.07         4.76 o                         
   1   1  13          8.17          3.76         1.75 o                         
   2   1  13       3110.05       3063.91        20.22 o                         
   3   1  13        112.80        114.78         3.11 o                         
  -4   2  13        269.55        263.23         4.44 o                         
  -3   2  13        965.27        967.05         8.46 o                         
  -2   2  13        617.29        641.90         3.91 o                         
  -1   2  13       1739.93       1684.70        17.13 o                         
   0   2  13         38.80         38.02         1.59 o                         
   1   2  13       2485.75       2387.57        24.84 o                         
   2   2  13        407.15        396.91         3.34 o                         
   3   2  13        413.67        403.98         4.75 o                         
  -3   3  13        243.74        231.60         4.09 o                         
  -2   3  13       1626.05       1598.98        14.04 o                         
  -1   3  13         57.02         45.34         2.09 o                         
   0   3  13        930.12        907.06         8.19 o                         
   1   3  13       1368.42       1349.19        13.04 o                         
   2   3  13        714.06        716.09         9.54 o                         
   3   3  13        255.29        267.09         4.72 o                         
  -3   4  13        197.94        195.59         3.66 o                         
  -2   4  13        273.45        302.75         3.36 o                         
  -1   4  13       3663.77       3634.74        20.33 o                         
   0   4  13          6.45          1.69         2.38 o                         
   1   4  13        448.53        425.65         7.52 o                         
   2   4  13        125.63        109.40         3.24 o                         
   3   4  13       1402.46       1381.90        23.24 o                         
  -2   5  13        549.50        541.79         6.36 o                         
  -1   5  13        248.64        255.94         3.46 o                         
   0   5  13       2649.14       2679.64        46.69 o                         
   1   5  13         64.64         57.66         2.97 o                         
   2   5  13        431.79        435.01         8.20 o                         
  -1   6  13       1307.98       1284.98        11.28 o                         
   0   6  13         90.22         85.06         3.00 o                         
   1   6  13         36.25         31.84         3.17 o                         
  -4   0  14         16.38          9.79         5.92 o                         
  -2   0  14       5997.90       5876.87        41.76 o                         
   0   0  14       1205.34       1186.99        10.66 o                         
   2   0  14       3406.77       3408.55        16.28 o                         
  -4   1  14        153.95        154.33         3.76 o                         
  -3   1  14       1340.91       1363.13         7.59 o                         
  -2   1  14        179.22        202.18         3.92 o                         
  -1   1  14       1566.65       1558.24        15.15 o                         
   0   1  14          3.48          5.48         1.36 o                         
   1   1  14       5617.16       5671.12        43.26 o                         
   2   1  14        378.25        390.94         3.67 o                         
   3   1  14        135.82        137.79         3.28 o                         
  -3   2  14         27.67         25.01         2.74 o                         
  -2   2  14       1607.27       1617.13         6.86 o                         
  -1   2  14          1.06         -0.90         1.54 o                         
   0   2  14       2622.70       2608.21        21.76 o                         
   1   2  14       1379.90       1347.13        16.08 o                         
   2   2  14       1460.19       1437.25        18.54 o                         
   3   2  14        288.61        277.33         4.64 o                         
  -3   3  14        589.99        571.78         6.12 o                         
  -2   3  14       1875.58       1885.17        16.97 o                         
  -1   3  14        954.63        938.41         4.18 o                         
   0   3  14          2.36          3.55         1.57 o                         
   1   3  14       1455.38       1419.83        14.66 o                         
   2   3  14        265.66        253.93         3.88 o                         
   3   3  14        494.04        490.55         6.55 o                         
  -3   4  14        305.95        292.46         4.38 o                         
  -2   4  14          5.53          7.70         2.37 o                         
  -1   4  14        140.71        137.00         2.41 o                         
   0   4  14       1634.44       1629.82        22.80 o                         
   1   4  14        577.67        553.21        11.43 o                         
   2   4  14         40.62         42.98         2.75 o                         
  -2   5  14        117.06        119.30         3.09 o                         
  -1   5  14        834.87        845.22         5.89 o                         
   0   5  14        505.07        506.72         5.15 o                         
   1   5  14          1.14          1.62         2.63 o                         
   2   5  14         72.98         68.63         3.31 o                         
  -1   6  14        433.90        434.68         3.86 o                         
   0   6  14        765.10        749.93        12.49 o                         
   1   6  14        117.77        116.53         4.25 o                         
  -3   0  15        111.49        104.92         3.00 o                         
  -1   0  15       3303.40       3298.26        47.22 o                         
   1   0  15       1516.76       1471.69         8.29 o                         
   3   0  15         59.39         61.25         4.53 o                         
  -3   1  15          1.35          1.38         2.44 o                         
  -2   1  15       2005.75       2009.24        18.58 o                         
  -1   1  15        668.89        659.62        13.17 o                         
   0   1  15        248.24        263.00         2.35 o                         
   1   1  15         32.38         19.29         2.14 o                         
   2   1  15        957.13        973.13         9.20 o                         
   3   1  15         10.67         10.98         3.43 o                         
  -3   2  15        944.51        956.86         7.75 o                         
  -2   2  15       1126.00       1159.24        14.40 o                         
  -1   2  15       1730.67       1666.30        13.33 o                         
   0   2  15        450.17        416.03         3.04 o                         
   1   2  15        258.56        258.18         3.36 o                         
   2   2  15        342.11        368.90         3.45 o                         
   3   2  15        245.05        263.76         4.76 o                         
  -3   3  15          0.54          2.78         3.14 o                         
  -2   3  15        707.53        689.06         4.09 o                         
  -1   3  15        688.19        678.61         7.71 o                         
   0   3  15       3603.08       3655.42        27.83 o                         
   1   3  15        145.05        151.41         4.12 o                         
   2   3  15        264.25        271.56         3.64 o                         
   3   3  15          2.11          2.97         4.05 o                         
  -3   4  15        745.62        759.11         7.33 o                         
  -2   4  15        265.39        275.06         5.38 o                         
  -1   4  15        551.81        532.23        16.55 o                         
   0   4  15        440.60        441.06         6.02 o                         
   1   4  15       1152.63       1211.65        16.58 o                         
   2   4  15        437.73        434.91         6.89 o                         
  -2   5  15         12.98         10.46         3.13 o                         
  -1   5  15        126.10        135.60         3.88 o                         
   0   5  15       2812.49       2858.55        38.23 o                         
   1   5  15         51.09         47.14         3.18 o                         
   2   5  15         68.67         68.92         4.15 o                         
  -1   6  15        616.53        604.09        10.11 o                         
   0   6  15        937.53        972.84        11.50 o                         
   1   6  15        994.48        983.92         7.11 o                         
  -2   0  16       5739.54       5668.57       183.12 o                         
   0   0  16       1086.73       1095.21         6.45 o                         
   2   0  16       2356.97       2334.34        54.74 o                         
  -3   1  16        431.30        446.64         3.61 o                         
  -2   1  16         77.82         83.71         1.98 o                         
  -1   1  16       5084.27       4902.36        39.04 o                         
   0   1  16          0.09         -0.22         1.87 o                         
   1   1  16        103.71        114.41         2.70 o                         
   2   1  16        503.84        484.64         5.46 o                         
   3   1  16        837.47        841.65        12.43 o                         
  -3   2  16        241.21        238.06         3.71 o                         
  -2   2  16       1254.07       1253.56        18.57 o                         
  -1   2  16        353.43        359.22         2.48 o                         
   0   2  16        902.02        905.00        11.56 o                         
   1   2  16        309.18        290.99         3.36 o                         
   2   2  16       1297.53       1369.98         9.97 o                         
   3   2  16        215.24        204.51         5.19 o                         
  -3   3  16        699.02        716.33        12.50 o                         
  -2   3  16        429.49        442.41         6.61 o                         
  -1   3  16       1471.22       1457.20        20.56 o                         
   0   3  16        108.79        105.46         2.30 o                         
   1   3  16       1807.79       1834.47        30.07 o                         
   2   3  16        675.94        691.97         5.98 o                         
   3   3  16        203.79        214.82         5.10 o                         
  -2   4  16        413.56        410.17         6.48 o                         
  -1   4  16       1236.58       1214.35        20.70 o                         
   0   4  16       1513.71       1570.52        31.91 o                         
   1   4  16          5.35          4.15         2.44 o                         
   2   4  16          2.95          5.06         3.13 o                         
  -2   5  16         76.68         74.37         4.12 o                         
  -1   5  16         89.01         85.34         2.96 o                         
   0   5  16        147.22        153.61         3.19 o                         
   1   5  16        857.53        858.17        17.08 o                         
   0   6  16       1159.46       1124.98        16.91 o                         
  -3   0  17         95.83         90.67         4.10 o                         
  -1   0  17       2512.98       2478.97        46.64 o                         
   1   0  17        231.37        228.61         4.37 o                         
   3   0  17       1020.86       1023.16        11.55 o                         
  -3   1  17         45.82         46.56         2.94 o                         
  -2   1  17       1221.08       1208.25        17.65 o                         
  -1   1  17        454.64        432.83         5.56 o                         
   0   1  17        723.08        708.29        12.34 o                         
   1   1  17        270.12        280.71        10.34 o                         
   2   1  17       1271.24       1251.79        23.82 o                         
   3   1  17        163.32        154.95         3.64 o                         
  -3   2  17        679.38        668.24         6.97 o                         
  -2   2  17          3.70         11.09         2.00 o                         
  -1   2  17       2141.69       2088.45        23.01 o                         
   0   2  17         18.06         17.35         1.71 o                         
   1   2  17        892.37        908.35         9.53 o                         
   2   2  17        230.41        225.02         3.18 o                         
   3   2  17        288.31        296.71         4.75 o                         
  -3   3  17        297.11        289.97         4.63 o                         
  -2   3  17       2192.05       2198.99        16.75 o                         
  -1   3  17        209.84        200.83         3.04 o                         
   0   3  17       1503.62       1462.57        24.84 o                         
   1   3  17         24.57         21.67         2.26 o                         
   2   3  17        424.87        450.63         6.05 o                         
  -2   4  17          9.33          9.48         3.13 o                         
  -1   4  17        364.98        355.07         5.75 o                         
   0   4  17          1.16         -0.98         2.34 o                         
   1   4  17       2405.32       2411.04        36.56 o                         
   2   4  17        273.00        263.04         4.45 o                         
  -1   5  17          2.19          2.94         2.61 o                         
   0   5  17       1216.14       1222.08        15.22 o                         
   1   5  17        135.57        121.59         2.99 o                         
  -2   0  18        413.15        409.01        12.34 o                         
   0   0  18       4827.73       4863.87        62.78 o                         
   2   0  18        886.58        903.33        10.20 o                         
  -3   1  18        636.17        650.56         4.33 o                         
  -2   1  18        473.66        475.55         4.01 o                         
  -1   1  18       4581.08       4441.30        50.65 o                         
   0   1  18          4.10          3.13         1.92 o                         
   1   1  18       1423.81       1390.03        13.29 o                         
   2   1  18         14.77         15.71         2.99 o                         
   3   1  18       1098.51       1117.35        19.75 o                         
  -3   2  18         48.16         46.95         3.31 o                         
  -2   2  18        775.26        790.54        12.51 o                         
  -1   2  18        583.04        569.48        10.36 o                         
   0   2  18       3068.37       3046.70        33.52 o                         
   1   2  18         63.52         65.01         1.96 o                         
   2   2  18        929.53        905.61         9.72 o                         
  -2   3  18         96.10         92.40         3.06 o                         
  -1   3  18        164.26        161.48         2.91 o                         
   0   3  18        576.74        588.94         8.11 o                         
   1   3  18       1481.32       1507.19        31.03 o                         
   2   3  18          0.71          4.74         3.53 o                         
  -2   4  18       1732.74       1768.37        14.18 o                         
  -1   4  18        116.86        107.14         2.47 o                         
   0   4  18        386.53        391.93         6.24 o                         
   1   4  18          4.42          6.64         2.86 o                         
   2   4  18        139.91        123.31         3.40 o                         
  -1   5  18        141.20        133.56         3.52 o                         
   0   5  18        181.07        171.95         4.13 o                         
   1   5  18       1017.20       1061.08        13.17 o                         
  -3   0  19        183.75        199.36         4.19 o                         
  -1   0  19       1161.19       1121.74        47.10 o                         
   1   0  19        248.36        271.55         5.94 o                         
  -3   1  19          1.07          1.95         2.60 o                         
  -2   1  19        191.15        185.27         3.23 o                         
  -1   1  19        100.75         96.06         3.06 o                         
   0   1  19       4176.74       4202.24        51.84 o                         
   1   1  19         64.80         54.41         2.37 o                         
   2   1  19         91.23         89.97         2.90 o                         
  -3   2  19        534.18        538.43         4.84 o                         
  -2   2  19          6.72         10.66         2.43 o                         
  -1   2  19       2668.42       2698.85        36.68 o                         
   0   2  19       1718.18       1694.62        21.66 o                         
   1   2  19        660.17        644.30         8.18 o                         
   2   2  19        334.92        344.01         4.06 o                         
  -2   3  19        828.34        828.90        10.25 o                         
  -1   3  19        312.64        320.98         6.33 o                         
   0   3  19        617.59        608.71        11.41 o                         
   1   3  19         57.75         54.23         3.31 o                         
   2   3  19        795.49        790.02        10.88 o                         
  -2   4  19         51.13         46.05         3.78 o                         
  -1   4  19        726.79        706.36         6.16 o                         
   0   4  19        214.41        213.09         6.25 o                         
   1   4  19       1359.11       1335.99        21.51 o                         
   0   5  19         52.28         52.37         2.94 o                         
  -2   0  20        656.52        672.22        12.37 o                         
   0   0  20       3880.47       3900.62        48.80 o                         
   2   0  20         66.95         68.65         4.27 o                         
  -3   1  20       1191.11       1231.07         7.18 o                         
  -2   1  20         59.04         56.55         2.34 o                         
  -1   1  20       1528.64       1559.08        18.13 o                         
   0   1  20        132.97        143.26         2.55 o                         
   1   1  20       1032.42       1086.44        12.03 o                         
   2   1  20         95.05         94.68         3.40 o                         
  -2   2  20        862.26        880.23        13.18 o                         
  -1   2  20          8.72          6.04         2.41 o                         
   0   2  20        807.57        811.58        12.30 o                         
   1   2  20         11.91         14.80         2.43 o                         
   2   2  20        518.75        526.23         9.18 o                         
  -2   3  20         32.04         32.69         2.79 o                         
  -1   3  20        729.91        750.84         8.33 o                         
   0   3  20        649.46        662.46         8.64 o                         
   1   3  20        524.55        525.72         8.31 o                         
   2   3  20        308.94        342.70         4.43 o                         
  -1   4  20        355.47        343.75         5.73 o                         
   0   4  20         80.41         82.20         2.79 o                         
   1   4  20        101.22         99.10         3.53 o                         
  -1   0  21          3.34          0.52         3.23 o                         
   1   0  21       1018.35       1018.00        54.92 o                         
  -2   1  21        329.71        331.47         5.08 o                         
  -1   1  21          0.91         -2.19         2.19 o                         
   0   1  21        723.27        756.15        12.11 o                         
   1   1  21        174.41        165.32         3.62 o                         
   2   1  21         45.60         45.45         2.98 o                         
  -2   2  21         24.99         26.82         2.54 o                         
  -1   2  21        353.82        346.89         3.75 o                         
   0   2  21        282.68        288.85         3.22 o                         
   1   2  21        867.17        894.53         7.25 o                         
   2   2  21         31.18         34.97         3.39 o                         
  -2   3  21       1485.53       1477.79         7.89 o                         
  -1   3  21        200.34        197.13         5.34 o                         
   0   3  21        797.54        797.44         5.39 o                         
   1   3  21        330.68        310.33         6.90 o                         
  -1   4  21       1551.66       1530.20        15.28 o                         
   0   4  21        185.34        197.16         3.85 o                         
  -2   0  22       1559.77       1578.27        11.18 o                         
   0   0  22       2442.72       2431.41        12.65 o                         
   2   0  22         62.09         53.37         6.58 o                         
  -2   1  22         58.37         60.54         2.75 o                         
  -1   1  22        175.23        175.96         3.22 o                         
   0   1  22          1.95          4.07         2.16 o                         
   1   1  22       2396.99       2397.64        28.15 o                         
  -2   2  22        530.66        537.63         4.08 o                         
  -1   2  22        663.70        662.86        10.54 o                         
   0   2  22        971.23        997.97        10.54 o                         
   1   2  22        773.43        780.46         5.96 o                         
  -1   3  22       1474.83       1465.20        13.78 o                         
   0   3  22        281.19        281.62         3.64 o                         
   1   3  22        107.20        106.50         3.83 o                         
  -1   0  23        500.48        510.54         5.41 o                         
   1   0  23       1327.66       1315.73        29.54 o                         
  -2   1  23       1435.68       1452.91        18.77 o                         
  -1   1  23          5.31          3.69         2.44 o                         
   0   1  23        520.51        524.95         7.28 o                         
   1   1  23        280.43        266.67         3.68 o                         
  -1   2  23       1338.50       1308.53        10.90 o                         
   0   2  23          0.33          3.84         2.60 o                         
   1   2  23        905.49        928.68         6.38 o                         
   0   3  23       1250.90       1258.66        12.34 o                         
   0   0  24        540.85        540.69        11.35 o                         
  -1   1  24       1520.31       1540.73         9.76 o                         
   0   1  24        155.19        149.77         3.09 o                         
   1   1  24       1430.38       1467.50         7.31 o                         
  -1   2  24         18.57         13.51         5.83 o                         
   0   2  24        523.99        531.72         8.06 o                         
                                                                                
