# Supplementary material for: Silver(I) nitrate two-dimensional coordination polymers of two new pyrazine­thio­phane ligands: 5,7-di­hydro-1H,3H-dithieno[3,4-b:3′,4′-e]pyrazine and 3,4,8,10,11,13-hexa­hydro-1H,6H-bis­([1,4]di­thio­cino)[6,7-b:6′,7′-e]pyrazine
Source: Acta Crystallogr E Crystallogr Commun. 2020 Mar 13;76(Pt 4):539–46. doi: 10.1107/S205698902000362X (PMC7133031; doi:10.1107/S205698902000362X)
Supplement: Supplementary file 5 [file e-76-00539-IIsup5.hkl]

data_II                                                                         
_shelx_title ' TA4-AG    IPDS   RT'                                             
_shelx_refln_list_code          4                                               
_shelx_F_calc_maximum      267.48                                               
_exptl_crystal_F_000       976.00                                               
_reflns_d_resolution_high  0.8138                                               
                                                                                
loop_                                                                           
 _space_group_symop_operation_xyz                                               
 'x, y, z'                                                                      
 '-x, y+1/2, -z+1/2'                                                            
 '-x, -y, -z'                                                                   
 'x, -y-1/2, z-1/2'                                                             
                                                                                
_cell_length_a     7.0777                                                       
_cell_length_b    12.0654                                                       
_cell_length_c    19.5725                                                       
_cell_angle_alpha  90.000                                                       
_cell_angle_beta   90.446                                                       
_cell_angle_gamma  90.000                                                       
                                                                                
_shelx_F_squared_multiplier     1.000                                           
                                                                                
loop_                                                                           
 _refln_index_h                                                                 
 _refln_index_k                                                                 
 _refln_index_l                                                                 
 _refln_F_squared_calc                                                          
 _refln_F_squared_meas                                                          
 _refln_F_squared_sigma                                                         
 _refln_observed_status                                                         
   1   0   0       6365.11       6311.76       191.74 o                         
   2   0   0        644.46        508.47        65.56 o                         
   3   0   0      36163.71      35976.06       583.78 o                         
   4   0   0          9.28         35.93        69.00 o                         
   5   0   0       1631.45       1483.80        65.31 o                         
   6   0   0        282.40        298.49        91.70 o                         
   7   0   0          1.61          5.47        61.25 o                         
   8   0   0        342.45        439.97       101.62 o                         
   1   1   0       4824.60       4635.73       117.72 o                         
   2   1   0      21033.52      21211.90       258.91 o                         
   3   1   0       4616.47       4747.99        77.59 o                         
   4   1   0       1715.86       1646.80        47.96 o                         
   5   1   0        664.83        663.48        45.82 o                         
   6   1   0        618.08        576.82        67.97 o                         
   7   1   0       1115.58       1135.57        48.44 o                         
   8   1   0         73.57         80.04        71.83 o                         
   0   2   0       9411.73       9711.21       294.67 o                         
   1   2   0      38009.27      40369.39       405.25 o                         
   2   2   0       6740.76       7695.30       137.70 o                         
   3   2   0       1956.30       1830.38        55.50 o                         
   4   2   0      15348.41      14677.01       533.00 o                         
   5   2   0       3947.01       3725.90        75.03 o                         
   6   2   0         21.12         37.93        53.60 o                         
   7   2   0       1321.09       1272.53        54.74 o                         
   8   2   0        117.30        156.32        59.00 o                         
   1   3   0       3990.22       4219.75       128.15 o                         
   2   3   0      17236.17      18097.93       160.45 o                         
   3   3   0       8112.12       7643.88       136.41 o                         
   4   3   0        522.71        506.55        48.20 o                         
   5   3   0       1879.80       1832.89        58.16 o                         
   6   3   0        541.23        560.13        56.22 o                         
   7   3   0          2.49          0.16        67.62 o                         
   8   3   0         24.75         31.53        56.07 o                         
   0   4   0         17.53        103.52        76.05 o                         
   1   4   0       6699.39       6799.20       131.75 o                         
   2   4   0        310.68        305.29        53.61 o                         
   3   4   0        823.74        734.30        49.91 o                         
   4   4   0       5124.64       4927.64        80.90 o                         
   5   4   0          6.55         32.17        57.31 o                         
   6   4   0         96.18         40.83        54.78 o                         
   7   4   0         55.58         68.63        68.57 o                         
   8   4   0        179.22        208.83        57.26 o                         
   1   5   0       2726.63       2790.57        89.50 o                         
   2   5   0        753.73        685.94        77.09 o                         
   3   5   0       3906.08       3814.79        99.75 o                         
   4   5   0         33.16         20.19        42.05 o                         
   5   5   0        304.22        309.15        59.05 o                         
   6   5   0         23.87         49.84        50.80 o                         
   7   5   0         19.12         70.95        56.81 o                         
   8   5   0         58.10        -46.59        77.36 o                         
   0   6   0       1435.37       1663.73        85.45 o                         
   1   6   0        409.30        372.57        55.90 o                         
   2   6   0        352.35        361.13        73.33 o                         
   3   6   0        100.76         84.58        52.07 o                         
   4   6   0        124.99        164.21        70.16 o                         
   5   6   0         80.02         60.83        71.60 o                         
   6   6   0        251.02        259.64        56.15 o                         
   7   6   0         19.88         21.33        70.74 o                         
   1   7   0         26.94         39.42        62.13 o                         
   2   7   0          4.31         15.74        57.66 o                         
   3   7   0        717.28        640.74        58.13 o                         
   4   7   0        654.75        669.62       112.37 o                         
   5   7   0        500.93        498.31        62.20 o                         
   6   7   0        508.63        493.10        69.53 o                         
   7   7   0          7.74        140.10        80.38 o                         
   0   8   0       1490.18       1568.93        78.25 o                         
   1   8   0       3573.82       3664.17        82.54 o                         
   2   8   0         95.06        103.68        51.33 o                         
   3   8   0         16.42         39.89        90.52 o                         
   4   8   0       5977.70       5775.85       104.81 o                         
   5   8   0        311.14        348.56       101.67 o                         
   6   8   0        362.78        416.09        87.65 o                         
   7   8   0        892.15        874.40        91.87 o                         
   1   9   0        817.97        805.26        74.58 o                         
   2   9   0       1286.35       1244.72        63.56 o                         
   3   9   0       3020.00       2835.19       161.44 o                         
   4   9   0        702.02        727.68        72.25 o                         
   5   9   0        411.70        546.09        99.66 o                         
   6   9   0       1896.74       1897.42        82.91 o                         
   0  10   0       6840.54       7302.49       359.11 o                         
   1  10   0       1209.95       1198.36        85.07 o                         
   2  10   0       1271.70       1322.44        76.72 o                         
   3  10   0       4322.70       4544.40       180.56 o                         
   4  10   0        121.18         78.70        79.22 o                         
   5  10   0          4.77         15.66        85.70 o                         
   6  10   0         61.67         99.78       119.70 o                         
   1  11   0       3868.52       3952.16       154.82 o                         
   2  11   0       1639.66       1724.72        89.63 o                         
   3  11   0         73.53         98.16        79.51 o                         
   4  11   0          3.59         44.09        76.08 o                         
   5  11   0        130.48        209.74       102.00 o                         
   0  12   0       2295.80       2396.28       149.73 o                         
   1  12   0        290.43        295.69        81.51 o                         
   2  12   0          4.00         -3.50        83.29 o                         
   3  12   0        663.48        798.18       103.40 o                         
   4  12   0       1077.49       1152.54       106.41 o                         
   5  12   0        638.92        525.27       129.83 o                         
   1  13   0         63.30         46.49       123.28 o                         
   2  13   0       1908.42       2039.54       114.68 o                         
   3  13   0        238.20        252.03       104.57 o                         
   4  13   0        123.97        224.81       125.98 o                         
   0  14   0        569.06        509.86       187.13 o                         
   1  14   0         88.27         90.77       156.80 o                         
   2  14   0        156.38        239.18       153.58 o                         
  -8   1   1        240.89        231.27        62.65 o                         
  -7   1   1          3.34          2.76        55.63 o                         
  -6   1   1         15.45         44.37        53.66 o                         
  -5   1   1         29.92         64.74        40.29 o                         
  -4   1   1       1391.46       1347.40        54.35 o                         
  -3   1   1       2579.57       2462.93        63.01 o                         
  -2   1   1        130.09        177.87        55.13 o                         
  -1   1   1         12.11         27.16        66.63 o                         
   1   1   1        389.83        338.34        58.81 o                         
   2   1   1       3918.76       3930.11        82.95 o                         
   3   1   1       1548.92       1503.76        56.68 o                         
   4   1   1          5.81          4.64        48.55 o                         
   5   1   1        300.67        309.48        46.07 o                         
   6   1   1         91.88        102.56        46.78 o                         
   7   1   1          6.71         35.95        55.33 o                         
   8   1   1          8.56        -27.34        61.86 o                         
  -8   2   1        211.27        174.75        72.61 o                         
  -7   2   1        433.71        488.85        63.96 o                         
  -6   2   1       4497.57       4523.83        84.82 o                         
  -5   2   1          0.39         45.11        50.59 o                         
  -4   2   1       1775.11       1842.24        52.47 o                         
  -3   2   1       3145.94       3319.99        72.10 o                         
  -2   2   1        447.23        391.58        51.57 o                         
  -1   2   1       2356.28       2193.02        95.90 o                         
   0   2   1       2731.08       2455.01        98.41 o                         
   1   2   1      21916.23      20948.36       242.76 o                         
   2   2   1       1889.67       1824.42        59.86 o                         
   3   2   1       1138.53       1211.95        52.43 o                         
   4   2   1      11237.65      11089.60       184.21 o                         
   5   2   1         13.28         46.10        47.66 o                         
   6   2   1        586.34        618.39        46.40 o                         
   7   2   1        996.28       1060.61        59.89 o                         
   8   2   1         76.28         47.11        66.92 o                         
  -8   3   1        377.46        331.33        68.82 o                         
  -7   3   1        292.29        310.15        75.36 o                         
  -6   3   1       3820.28       3957.94        77.85 o                         
  -5   3   1       3226.99       3164.73        74.01 o                         
  -4   3   1        742.37        767.10        50.72 o                         
  -3   3   1      10786.88      11538.55       188.63 o                         
  -2   3   1       4352.94       4580.26        90.99 o                         
  -1   3   1        265.64        265.04        68.95 o                         
   0   3   1       2906.21       2872.41        91.64 o                         
   1   3   1       5556.91       5578.98       172.33 o                         
   2   3   1       7872.71       8377.19       193.16 o                         
   3   3   1       6815.51       6673.94       111.93 o                         
   4   3   1       3605.83       3718.53        73.45 o                         
   5   3   1       6538.67       6756.84        97.74 o                         
   6   3   1       1003.60       1050.54        54.58 o                         
   7   3   1        423.00        490.48        69.20 o                         
   8   3   1         37.58         63.60        66.52 o                         
  -8   4   1        455.77        409.22        74.06 o                         
  -7   4   1       1546.58       1657.59        82.16 o                         
  -6   4   1       1867.61       1878.09        68.17 o                         
  -5   4   1         13.38         -1.76        57.13 o                         
  -4   4   1       2334.40       2386.58        66.79 o                         
  -3   4   1       2130.09       2090.26        70.26 o                         
  -2   4   1       5069.38       4924.65        94.17 o                         
  -1   4   1       3862.52       4089.79       116.53 o                         
   0   4   1      31113.15      29097.83       318.81 o                         
   1   4   1      15767.71      15892.24       199.43 o                         
   2   4   1         19.66         24.59        49.12 o                         
   3   4   1       6274.83       6311.74       195.05 o                         
   4   4   1       6409.89       6678.73       100.28 o                         
   5   4   1       6475.28       6703.65       123.62 o                         
   6   4   1         61.04         55.11        44.41 o                         
   7   4   1        530.47        646.56        70.27 o                         
   8   4   1       1084.86       1108.32        81.58 o                         
  -8   5   1         38.69         91.24        88.38 o                         
  -7   5   1       1032.79       1032.53        80.88 o                         
  -6   5   1         40.61         74.16        50.26 o                         
  -5   5   1        357.38        384.37        52.06 o                         
  -4   5   1       1810.87       1867.80        57.02 o                         
  -3   5   1       3712.20       3738.42        73.69 o                         
  -2   5   1       8181.36       8227.26       162.47 o                         
  -1   5   1      12511.08      12171.44       275.50 o                         
   0   5   1       5608.65       5464.97        97.88 o                         
   1   5   1      16382.39      15920.57       382.12 o                         
   2   5   1       6211.27       5725.53       109.12 o                         
   3   5   1       2806.32       2778.08        72.00 o                         
   4   5   1        705.97        688.91        52.53 o                         
   5   5   1        118.62        110.38        52.94 o                         
   6   5   1       2249.11       2312.12        65.65 o                         
   7   5   1       2005.91       2037.80        80.83 o                         
   8   5   1        622.01        632.31        98.59 o                         
  -7   6   1       2150.00       2103.63        84.89 o                         
  -6   6   1         29.77         19.57        52.38 o                         
  -5   6   1        514.53        557.75        59.15 o                         
  -4   6   1       1362.36       1355.18        73.17 o                         
  -3   6   1       8221.25       8145.99       435.25 o                         
  -2   6   1       4638.89       4595.88       204.20 o                         
  -1   6   1       2719.59       2682.50        89.86 o                         
   0   6   1      25117.06      23975.90       405.51 o                         
   1   6   1       4418.65       4387.35        84.45 o                         
   2   6   1        814.89        917.89        78.22 o                         
   3   6   1      14554.84      14861.45       149.68 o                         
   4   6   1       2019.32       2093.26        82.85 o                         
   5   6   1       3385.63       3317.88        65.17 o                         
   6   6   1         10.61          5.96        49.39 o                         
   7   6   1          5.80         26.01        69.72 o                         
  -7   7   1        111.07        133.04        62.45 o                         
  -6   7   1        639.62        653.82        81.12 o                         
  -5   7   1       5304.03       5479.96       106.19 o                         
  -4   7   1         38.96         53.43        69.65 o                         
  -3   7   1          4.22         25.54        70.00 o                         
  -2   7   1       4696.09       4547.91       131.60 o                         
  -1   7   1        423.34        315.29        63.73 o                         
   0   7   1        506.28        438.47        55.70 o                         
   1   7   1       3483.44       3444.52        76.33 o                         
   2   7   1       1159.49       1152.66        60.30 o                         
   3   7   1       5239.85       5075.71       106.76 o                         
   4   7   1        368.87        252.39        58.36 o                         
   5   7   1       1194.75       1267.61        72.10 o                         
   6   7   1       4508.27       5057.32        97.02 o                         
   7   7   1       1152.72       1138.63        79.86 o                         
  -7   8   1       1126.15       1013.13        99.17 o                         
  -6   8   1       1301.92       1320.65        94.45 o                         
  -5   8   1        119.37         85.12        95.42 o                         
  -4   8   1       1888.10       1930.95       105.17 o                         
  -3   8   1       1180.35       1108.35       100.02 o                         
  -2   8   1         24.16         47.99        74.50 o                         
  -1   8   1        269.75        188.92        53.31 o                         
   0   8   1         73.93         92.07        53.31 o                         
   1   8   1       1386.82       1347.94        59.84 o                         
   2   8   1        165.73        118.91        64.35 o                         
   3   8   1        480.42        548.43        67.66 o                         
   4   8   1       8227.95       8682.85       124.39 o                         
   5   8   1       2065.96       2055.85       110.84 o                         
   6   8   1        360.11        290.92        88.09 o                         
   7   8   1        675.90        713.75        96.26 o                         
  -6   9   1         60.55        144.20        99.92 o                         
  -5   9   1        336.34        332.44       122.81 o                         
  -4   9   1        678.30        671.60        99.74 o                         
  -3   9   1          8.07          3.14        75.86 o                         
  -2   9   1         34.24         42.61        75.42 o                         
  -1   9   1        248.97        263.75        79.56 o                         
   0   9   1          7.80         -1.56        66.87 o                         
   1   9   1        735.91        758.71        72.45 o                         
   2   9   1       3690.33       3642.73       130.50 o                         
   3   9   1       2093.74       2062.34        73.09 o                         
   4   9   1        407.72        479.05        79.10 o                         
   5   9   1       1463.78       1638.79       104.87 o                         
   6   9   1        744.46        725.96       105.46 o                         
  -6  10   1        661.42        625.01       111.27 o                         
  -5  10   1        467.33        483.66        88.51 o                         
  -4  10   1          1.45         28.54        95.89 o                         
  -3  10   1        666.37        684.10       101.00 o                         
  -2  10   1          0.89         49.52        93.22 o                         
  -1  10   1         90.95         90.62        71.39 o                         
   0  10   1         96.74        110.75        65.45 o                         
   1  10   1          5.61          2.10        75.38 o                         
   2  10   1        448.26        428.88        78.57 o                         
   3  10   1        776.91        702.02        82.08 o                         
   4  10   1        285.28        304.02        63.70 o                         
   5  10   1         42.77        116.30        98.64 o                         
   6  10   1        118.04        -37.66       109.68 o                         
  -5  11   1          3.97         49.78        87.82 o                         
  -4  11   1        251.95        236.64        78.32 o                         
  -3  11   1         68.82         42.53        69.84 o                         
  -2  11   1       1084.73       1108.23        86.33 o                         
  -1  11   1         42.47         77.05        78.14 o                         
   0  11   1        538.19        512.52        74.21 o                         
   1  11   1         10.77         33.92        95.16 o                         
   2  11   1       1170.10       1187.50        76.70 o                         
   3  11   1        190.10        183.39        69.96 o                         
   4  11   1         37.56         90.43        75.79 o                         
   5  11   1        590.23        492.23       104.67 o                         
  -5  12   1        194.79        273.72        98.87 o                         
  -4  12   1        413.50        493.06       104.89 o                         
  -3  12   1       1099.84        955.20        77.91 o                         
  -2  12   1         16.98         29.11        83.65 o                         
  -1  12   1          8.50         37.39        78.75 o                         
   0  12   1        462.10        406.43        88.32 o                         
   1  12   1        425.92        392.32       101.84 o                         
   2  12   1         18.53        -54.49        96.86 o                         
   3  12   1        140.21        121.16        77.97 o                         
   4  12   1          4.39        -71.08       102.51 o                         
   5  12   1         36.57        -49.15       128.55 o                         
  -4  13   1         20.67          9.65       126.07 o                         
  -3  13   1       1424.39       1251.57        98.65 o                         
  -2  13   1          1.94        -25.35       101.38 o                         
  -1  13   1        557.25        472.62       103.82 o                         
   0  13   1         42.59         19.63       105.49 o                         
   1  13   1       1117.58       1084.30       132.52 o                         
   2  13   1        814.04        723.75       129.53 o                         
   3  13   1        422.67        349.89       106.27 o                         
   4  13   1        374.82        445.03       128.01 o                         
  -2  14   1         14.23         90.59       124.16 o                         
  -1  14   1        130.22         90.48       129.29 o                         
   0  14   1         36.22         55.11       122.52 o                         
   1  14   1        686.64        622.03       135.49 o                         
   2  14   1        447.03        472.06       155.84 o                         
  -8   0   2       2108.81       2157.68       135.71 o                         
  -7   0   2       1604.90       1472.34       107.05 o                         
  -6   0   2       1016.94        957.66        82.17 o                         
  -5   0   2        285.39        151.84        60.00 o                         
  -4   0   2       3396.16       3465.76        89.99 o                         
  -3   0   2      17179.04      17494.38       183.83 o                         
  -2   0   2      71546.12      76938.38       612.66 o                         
  -1   0   2       1141.55       1050.91        99.59 o                         
   1   0   2      43093.12      45760.01       444.76 o                         
   2   0   2       3916.19       4385.49       112.92 o                         
   3   0   2        170.80        109.92        56.62 o                         
   4   0   2       1390.48       1486.57        67.38 o                         
   5   0   2        210.81        175.50        59.13 o                         
   6   0   2       1268.48       1212.12        81.14 o                         
   7   0   2        374.27        274.16        81.13 o                         
   8   0   2       1782.89       1867.70       109.73 o                         
  -8   1   2          1.10         -1.47        62.21 o                         
  -7   1   2        340.06        304.82        58.19 o                         
  -6   1   2       3397.75       3271.65       132.51 o                         
  -5   1   2       1217.63       1148.95        48.87 o                         
  -4   1   2       9989.84      10066.30        97.62 o                         
  -3   1   2       2833.22       2756.97        65.15 o                         
  -2   1   2      11995.51      12454.64       128.38 o                         
  -1   1   2      47029.37      45611.76       296.51 o                         
   0   1   2      17734.79      16365.24       397.04 o                         
   1   1   2       3036.63       3131.62        76.82 o                         
   2   1   2         80.34         53.80        42.68 o                         
   3   1   2      15992.31      16928.02       379.72 o                         
   4   1   2        341.24        313.38        36.66 o                         
   5   1   2        599.62        567.74        38.24 o                         
   6   1   2       1298.53       1246.89        47.19 o                         
   7   1   2        360.77        343.30        56.79 o                         
   8   1   2        172.63        198.19        58.90 o                         
  -8   2   2        129.02         99.97        79.49 o                         
  -7   2   2       2418.36       2260.25        84.01 o                         
  -6   2   2       3372.62       3209.29       119.22 o                         
  -5   2   2         27.31         -3.50        51.85 o                         
  -4   2   2      11435.39      11193.08       206.81 o                         
  -3   2   2      16947.86      16775.44       334.01 o                         
  -2   2   2      20756.51      20991.55       337.64 o                         
  -1   2   2         51.09         57.45        53.26 o                         
   0   2   2        157.05        170.68        60.26 o                         
   1   2   2      35376.26      38011.62       452.37 o                         
   2   2   2       7245.52       7721.91       138.42 o                         
   3   2   2          1.45         10.15        33.89 o                         
   4   2   2       5164.09       5061.16        71.20 o                         
   5   2   2       4189.97       4178.35        89.78 o                         
   6   2   2        392.25        421.16        51.03 o                         
   7   2   2       1609.62       1544.43        54.75 o                         
   8   2   2        991.62        994.92        66.34 o                         
  -8   3   2        290.50        363.46        73.07 o                         
  -7   3   2         44.29         81.21        67.57 o                         
  -6   3   2       1462.68       1452.80        66.65 o                         
  -5   3   2      10685.94      10857.64       141.94 o                         
  -4   3   2       1447.94       1494.76        55.12 o                         
  -3   3   2       6445.72       6887.49       138.53 o                         
  -2   3   2        315.78        289.03        46.64 o                         
  -1   3   2        922.67        917.01        64.16 o                         
   0   3   2       3140.37       3070.64        84.07 o                         
   1   3   2      23525.00      26111.52       528.67 o                         
   2   3   2       1140.03       1189.99        51.10 o                         
   3   3   2       1359.70       1329.55        50.45 o                         
   4   3   2       3159.26       3012.79        92.40 o                         
   5   3   2       1786.94       1626.02        50.88 o                         
   6   3   2       1645.52       1582.80        51.26 o                         
   7   3   2         74.07        125.86        68.05 o                         
   8   3   2        321.95        467.03        67.38 o                         
  -8   4   2         72.31        141.00        80.10 o                         
  -7   4   2        149.63        170.06        63.56 o                         
  -6   4   2        291.63        249.10        61.43 o                         
  -5   4   2         57.41         70.10        57.25 o                         
  -4   4   2       1135.61       1029.52        54.27 o                         
  -3   4   2      11391.71      11031.59       251.46 o                         
  -2   4   2       3452.16       3741.35        81.35 o                         
  -1   4   2       5358.62       5514.64       105.21 o                         
   0   4   2       7163.67       7742.87       125.66 o                         
   1   4   2       2096.91       2322.12        68.61 o                         
   2   4   2       5367.00       5587.45       125.54 o                         
   3   4   2       1125.14       1097.42        44.06 o                         
   4   4   2        203.73        205.42        39.81 o                         
   5   4   2        445.48        428.88        59.43 o                         
   6   4   2        109.90         79.95        45.06 o                         
   7   4   2          7.86         24.09        68.03 o                         
   8   4   2          3.24         58.00        77.30 o                         
  -8   5   2          0.28        -54.50        88.64 o                         
  -7   5   2         59.82         48.90        76.76 o                         
  -6   5   2        102.71         39.13        56.13 o                         
  -5   5   2        675.09        597.97        68.87 o                         
  -4   5   2        293.84        260.44        47.64 o                         
  -3   5   2       1280.78       1352.66        64.99 o                         
  -2   5   2        113.43        117.99        60.48 o                         
  -1   5   2       4196.46       4261.87        91.29 o                         
   0   5   2       2698.84       2661.94        79.69 o                         
   1   5   2       3309.91       3771.96        77.03 o                         
   2   5   2        123.68        122.78        51.20 o                         
   3   5   2        323.78        387.03        46.93 o                         
   4   5   2        900.06        933.03        48.49 o                         
   5   5   2        904.17        842.91        53.51 o                         
   6   5   2         23.07         15.07        56.47 o                         
   7   5   2         29.67         74.75        75.96 o                         
   8   5   2         10.94        -19.51        77.40 o                         
  -7   6   2         51.87         10.14        71.62 o                         
  -6   6   2         30.21         18.67        59.71 o                         
  -5   6   2        295.17        352.32        58.22 o                         
  -4   6   2         60.36         37.61        63.30 o                         
  -3   6   2        211.45        266.57        59.67 o                         
  -2   6   2        343.60        372.17        74.28 o                         
  -1   6   2        319.59        271.71        51.90 o                         
   0   6   2       2633.51       3007.49        85.90 o                         
   1   6   2        479.83        416.32        49.53 o                         
   2   6   2          0.14        -22.06        56.99 o                         
   3   6   2       1940.18       2035.22        65.16 o                         
   4   6   2        228.58        279.88        62.00 o                         
   5   6   2          3.63        -21.54        53.63 o                         
   6   6   2        198.30        122.18        50.84 o                         
   7   6   2        322.30        229.45        66.73 o                         
  -7   7   2         17.59        154.43        91.23 o                         
  -6   7   2         35.85         98.18        72.00 o                         
  -5   7   2        191.34        199.56        69.84 o                         
  -4   7   2         80.86         99.46        67.94 o                         
  -3   7   2        487.06        503.99        88.25 o                         
  -2   7   2        496.72        477.33        62.87 o                         
  -1   7   2         52.90         62.55        50.67 o                         
   0   7   2        858.01       1010.41        63.46 o                         
   1   7   2       1067.08       1066.78        55.88 o                         
   2   7   2       1857.33       1788.21        65.25 o                         
   3   7   2       3940.76       4518.93       116.81 o                         
   4   7   2       1222.48       1129.28        62.19 o                         
   5   7   2        789.02        763.68        68.08 o                         
   6   7   2          2.55        -15.59        67.07 o                         
   7   7   2         75.33         48.02        68.62 o                         
  -7   8   2        283.53        296.73       104.33 o                         
  -6   8   2       2081.32       1998.74        90.35 o                         
  -5   8   2        170.37        163.88        96.14 o                         
  -4   8   2       1224.33       1113.54        86.66 o                         
  -3   8   2       3242.03       3089.11        88.84 o                         
  -2   8   2        886.34        895.45        94.79 o                         
  -1   8   2       1271.05       1369.94        72.55 o                         
   0   8   2       3162.03       3370.78        90.46 o                         
   1   8   2       1583.73       1664.83        62.11 o                         
   2   8   2       5527.69       5708.77       179.60 o                         
   3   8   2        679.41        688.21        57.04 o                         
   4   8   2       1899.36       2001.70        78.46 o                         
   5   8   2       3016.48       2999.81        78.59 o                         
   6   8   2         73.44         90.83        62.90 o                         
   7   8   2         95.40        161.11        85.85 o                         
  -6   9   2         47.42       -106.03       124.24 o                         
  -5   9   2       1938.84       1858.61       129.05 o                         
  -4   9   2         25.26        -23.18        77.71 o                         
  -3   9   2         74.99         68.96        65.88 o                         
  -2   9   2       1879.87       1944.68       105.94 o                         
  -1   9   2        655.36        642.14        81.48 o                         
   0   9   2       1015.16        990.12        76.01 o                         
   1   9   2          8.99         34.62        61.03 o                         
   2   9   2       3200.38       3435.64        94.03 o                         
   3   9   2        188.35        171.09        55.82 o                         
   4   9   2       1798.42       1796.07        76.44 o                         
   5   9   2        131.29        220.99        96.45 o                         
   6   9   2        168.43        225.11       100.18 o                         
  -6  10   2         88.32         93.93       124.60 o                         
  -5  10   2         14.12        -40.16       170.88 o                         
  -4  10   2          1.09         77.64        67.56 o                         
  -3  10   2       3924.54       3822.44       118.37 o                         
  -2  10   2       2080.73       2062.67        95.74 o                         
  -1  10   2          0.39         10.59        79.41 o                         
   0  10   2       6603.78       7017.68       147.17 o                         
   1  10   2       3287.00       3471.15       108.45 o                         
   2  10   2        187.23        126.98        67.87 o                         
   3  10   2        230.69        322.49        68.85 o                         
   4  10   2        754.70        688.81        74.16 o                         
   5  10   2        351.88        313.06        88.04 o                         
   6  10   2        656.89        591.75        98.50 o                         
  -5  11   2         47.91         57.13        72.36 o                         
  -4  11   2       1171.81       1350.70       128.37 o                         
  -3  11   2       1102.92       1054.54       109.99 o                         
  -2  11   2        885.85        841.22       103.25 o                         
  -1  11   2       6645.93       7023.39       243.75 o                         
   0  11   2       2414.09       2443.18        88.35 o                         
   1  11   2       1019.05       1085.58       105.93 o                         
   2  11   2       1951.38       1976.88        90.85 o                         
   3  11   2       1303.78       1308.57        88.67 o                         
   4  11   2         10.42        -63.02        98.28 o                         
   5  11   2         46.26         65.37        71.36 o                         
  -5  12   2         87.48        186.52       158.11 o                         
  -4  12   2       1149.91       1114.58       108.45 o                         
  -3  12   2        252.81        383.58       100.09 o                         
  -2  12   2       1324.09       1425.48       106.34 o                         
  -1  12   2        732.43        687.29        86.43 o                         
   0  12   2        321.01        324.94        71.97 o                         
   1  12   2       1705.05       1821.63       115.96 o                         
   2  12   2        221.69        261.98       121.19 o                         
   3  12   2         26.97         28.96        98.34 o                         
   4  12   2        526.90        634.78       104.85 o                         
  -4  13   2        740.68        740.39       132.12 o                         
  -3  13   2        341.97        236.68        91.08 o                         
  -2  13   2        351.27        388.44        89.15 o                         
  -1  13   2        246.52        219.74       101.63 o                         
   0  13   2        190.55        230.13       111.38 o                         
   1  13   2        203.66        138.49       125.09 o                         
   2  13   2          7.96         57.42       122.61 o                         
   3  13   2       1886.39       1863.96       159.67 o                         
   4  13   2        415.18        400.02       158.97 o                         
  -2  14   2        399.15        433.07       128.06 o                         
  -1  14   2          6.46          7.66       137.97 o                         
   0  14   2         47.76         34.31       122.63 o                         
   1  14   2        897.93        921.17       149.94 o                         
   2  14   2        115.99        252.92       154.40 o                         
  -8   1   3         50.47         15.79        72.53 o                         
  -7   1   3         97.45         46.43        61.98 o                         
  -6   1   3       1193.92       1188.38        64.75 o                         
  -5   1   3       1661.27       1671.40        60.28 o                         
  -4   1   3          4.06         55.39        40.52 o                         
  -3   1   3       1905.13       1916.63        58.89 o                         
  -2   1   3        741.72        676.26        53.26 o                         
  -1   1   3        272.98        287.22        57.94 o                         
   0   1   3       6574.89       6010.58       206.88 o                         
   1   1   3       2793.89       2657.48        68.72 o                         
   2   1   3       6904.29       7478.07        86.75 o                         
   3   1   3       1637.03       1525.55        46.54 o                         
   4   1   3         11.14         24.32        37.50 o                         
   5   1   3          2.69         17.66        47.60 o                         
   6   1   3        155.15        153.86        41.03 o                         
   7   1   3         23.10         43.72        48.62 o                         
   8   1   3          6.09         -9.00        55.79 o                         
  -8   2   3        371.91        451.57        72.59 o                         
  -7   2   3       1013.52       1188.59        76.65 o                         
  -6   2   3       1291.53       1314.04        62.47 o                         
  -5   2   3        105.80         72.50        51.70 o                         
  -4   2   3       6210.03       6368.99       108.69 o                         
  -3   2   3       1987.52       2028.52        59.60 o                         
  -2   2   3       2787.50       2740.08        69.03 o                         
  -1   2   3        961.20        916.63        62.46 o                         
   0   2   3        273.38        179.67        56.16 o                         
   1   2   3      22156.47      22356.54       585.55 o                         
   2   2   3      14716.69      14719.42       229.86 o                         
   3   2   3        159.77        140.39        37.71 o                         
   4   2   3       1693.50       1661.79        44.63 o                         
   5   2   3       5993.44       6128.78        84.05 o                         
   6   2   3        142.09        125.47        41.98 o                         
   7   2   3        353.25        326.65        52.75 o                         
   8   2   3        265.68        142.84        68.68 o                         
  -8   3   3       1013.26        945.00        77.89 o                         
  -7   3   3        358.44        373.99        76.78 o                         
  -6   3   3        223.60        255.88        60.71 o                         
  -5   3   3       4262.19       4412.94        74.76 o                         
  -4   3   3        198.54        192.03        50.76 o                         
  -3   3   3         11.12         20.13        49.39 o                         
  -2   3   3       2572.48       2555.06        71.18 o                         
  -1   3   3        945.58        999.93        63.77 o                         
   0   3   3        122.57        147.08        56.05 o                         
   1   3   3       2217.29       2345.15        68.91 o                         
   2   3   3          6.32         -0.82        34.98 o                         
   3   3   3      17480.99      18228.54       353.79 o                         
   4   3   3      11304.20      11864.35       309.54 o                         
   5   3   3        441.61        515.72        47.31 o                         
   6   3   3        819.97        969.46        65.07 o                         
   7   3   3        915.79        888.87        62.87 o                         
   8   3   3          3.53         28.64        62.39 o                         
  -8   4   3          0.51        -48.39        87.39 o                         
  -7   4   3        269.38        245.58        77.20 o                         
  -6   4   3       1739.79       1728.61        75.55 o                         
  -5   4   3        225.85        238.00        54.24 o                         
  -4   4   3        593.84        526.95        53.95 o                         
  -3   4   3      16734.51      18165.03       215.50 o                         
  -2   4   3       8161.75       7778.58       174.88 o                         
  -1   4   3       4695.70       4715.56        95.72 o                         
   0   4   3      12183.11      11416.07       124.96 o                         
   1   4   3      38696.28      39054.92       887.66 o                         
   2   4   3      10668.75      10659.74       199.93 o                         
   3   4   3         55.62         82.63        41.31 o                         
   4   4   3       1684.23       1624.46        50.76 o                         
   5   4   3       2801.82       2914.34        62.89 o                         
   6   4   3       2031.12       1976.58        62.77 o                         
   7   4   3          7.14        -20.14        74.84 o                         
   8   4   3        282.53        228.52        97.60 o                         
  -8   5   3         27.04         56.13        89.05 o                         
  -7   5   3         20.93         27.86        69.54 o                         
  -6   5   3         37.61          0.50        60.13 o                         
  -5   5   3        239.53        241.05        58.92 o                         
  -4   5   3       4513.65       4349.59        89.00 o                         
  -3   5   3       1399.62       1301.96        63.41 o                         
  -2   5   3       1205.68       1129.14        67.39 o                         
  -1   5   3      41090.90      39192.31       900.62 o                         
   0   5   3       9506.67       9137.32       146.71 o                         
   1   5   3       1729.93       1689.99        54.94 o                         
   2   5   3       7050.55       7110.46       151.17 o                         
   3   5   3       6231.11       6465.25       117.42 o                         
   4   5   3       2116.87       2073.45        49.48 o                         
   5   5   3       2167.88       2178.01        64.11 o                         
   6   5   3        141.90        106.41        57.66 o                         
   7   5   3        749.79        911.13        71.93 o                         
   8   5   3       1251.33       1280.86        94.08 o                         
  -7   6   3          5.83         -2.56        74.97 o                         
  -6   6   3        266.46        229.00        58.13 o                         
  -5   6   3        348.16        284.05        62.72 o                         
  -4   6   3         45.52         82.53        58.95 o                         
  -3   6   3       7136.47       6785.88       129.05 o                         
  -2   6   3      14546.93      14440.88       213.06 o                         
  -1   6   3        256.70        264.92        52.90 o                         
   0   6   3      18265.44      17613.63       337.99 o                         
   1   6   3      15447.02      14923.21       349.31 o                         
   2   6   3       2657.30       2552.31        64.41 o                         
   3   6   3       2117.72       2076.23        76.77 o                         
   4   6   3       1583.78       1685.13        64.05 o                         
   5   6   3        637.54        644.92        53.50 o                         
   6   6   3       4154.54       3998.76        73.15 o                         
   7   6   3          0.09        -61.60        61.60 o                         
  -7   7   3        599.05        587.37        82.53 o                         
  -6   7   3        606.75        600.63        68.86 o                         
  -5   7   3        677.25        713.86        64.32 o                         
  -4   7   3       1522.15       1685.56        79.21 o                         
  -3   7   3       1914.45       1829.25        87.07 o                         
  -2   7   3       1717.93       1553.61       124.79 o                         
  -1   7   3       7553.81       7446.73       113.70 o                         
   0   7   3       2954.50       2833.88        78.52 o                         
   1   7   3       9640.64       9380.93       209.57 o                         
   2   7   3       3936.98       4008.41       130.08 o                         
   3   7   3       4561.13       4760.65        85.09 o                         
   4   7   3      10779.01      10767.68       270.17 o                         
   5   7   3         31.51         32.75        52.73 o                         
   6   7   3        695.10        733.02        68.80 o                         
   7   7   3        802.07        869.25        75.70 o                         
  -7   8   3         60.16         13.74       119.64 o                         
  -6   8   3       1029.84        911.81        92.30 o                         
  -5   8   3        177.82        174.98        70.96 o                         
  -4   8   3       1594.05       1566.89       141.88 o                         
  -3   8   3       1922.37       1924.44        89.83 o                         
  -2   8   3        494.73        554.10        92.94 o                         
  -1   8   3       1566.67       1357.59        64.50 o                         
   0   8   3        447.84        461.98        57.17 o                         
   1   8   3       5694.22       5662.78       161.16 o                         
   2   8   3       6445.96       6699.48       122.60 o                         
   3   8   3        694.75        603.72        68.30 o                         
   4   8   3       2701.23       2894.54        76.49 o                         
   5   8   3       2020.67       2010.58        76.40 o                         
   6   8   3        366.44        362.90        70.72 o                         
   7   8   3         12.42         -9.71       103.98 o                         
  -6   9   3        186.76        196.34       101.88 o                         
  -5   9   3        334.51        234.18       122.01 o                         
  -4   9   3          5.57        -20.52        77.53 o                         
  -3   9   3        284.99        261.34        66.77 o                         
  -2   9   3       1623.85       1597.55       102.52 o                         
  -1   9   3       2276.86       2142.67        82.01 o                         
   0   9   3       4519.67       4528.78       100.63 o                         
   1   9   3        188.88        125.86        75.98 o                         
   2   9   3       1166.94       1275.19        82.73 o                         
   3   9   3       2617.33       2692.21       143.64 o                         
   4   9   3        621.94        606.27        71.08 o                         
   5   9   3          1.79        -41.88        97.23 o                         
   6   9   3         57.88         73.19        88.16 o                         
  -6  10   3         44.75        232.07       122.79 o                         
  -5  10   3         28.41         34.50        86.20 o                         
  -4  10   3         32.41         10.15        93.07 o                         
  -3  10   3         24.28        -13.52        78.66 o                         
  -2  10   3        100.76        133.87        94.37 o                         
  -1  10   3        231.69        230.97        78.05 o                         
   0  10   3       1989.48       2127.25        83.82 o                         
   1  10   3       1193.30       1094.63        81.82 o                         
   2  10   3       1690.76       1740.18       107.26 o                         
   3  10   3        232.80        276.14        77.75 o                         
   4  10   3         35.52         89.51        92.01 o                         
   5  10   3        628.04        631.10        79.94 o                         
   6  10   3         12.58          8.63       138.19 o                         
  -5  11   3         18.91        -94.11       103.70 o                         
  -4  11   3         70.12        253.38       121.21 o                         
  -3  11   3        150.26        174.20       119.03 o                         
  -2  11   3        110.16        143.17        95.61 o                         
  -1  11   3          3.15         19.48        83.13 o                         
   0  11   3        318.92        327.01        66.46 o                         
   1  11   3        205.80        198.15        83.42 o                         
   2  11   3          5.75          1.87        96.63 o                         
   3  11   3        335.92        365.43        98.50 o                         
   4  11   3         45.02         54.35        98.48 o                         
   5  11   3        721.28        692.68        83.37 o                         
  -4  12   3        287.02        246.37       126.50 o                         
  -3  12   3         57.87        116.93       100.25 o                         
  -2  12   3        169.32        182.03       119.80 o                         
  -1  12   3        253.94        267.07       103.84 o                         
   0  12   3        394.89        384.66        72.64 o                         
   1  12   3          1.39        -29.44       119.46 o                         
   2  12   3         36.37         13.77       120.28 o                         
   3  12   3          8.42        -87.57        87.57 o                         
   4  12   3         82.03         98.01        88.27 o                         
  -4  13   3        367.92        457.82       161.22 o                         
  -3  13   3         11.04          2.67        89.35 o                         
  -2  13   3        117.98        158.17       100.99 o                         
  -1  13   3        115.59        120.95       101.44 o                         
   0  13   3        500.50        438.09        97.94 o                         
   1  13   3         43.55        104.88       122.48 o                         
   2  13   3        232.03        262.77       103.95 o                         
   3  13   3         59.48         59.57       127.24 o                         
  -2  14   3        113.65        182.34       125.46 o                         
  -1  14   3        182.15        210.31       115.99 o                         
   0  14   3         65.18        105.27       110.89 o                         
   1  14   3          2.77         -0.12       140.78 o                         
   2  14   3        705.83        709.87       158.67 o                         
  -8   0   4        616.85        602.25       128.27 o                         
  -7   0   4        122.69        160.96        84.31 o                         
  -6   0   4        250.18        204.06        94.79 o                         
  -5   0   4       9073.72       9294.18       139.71 o                         
  -4   0   4      13090.01      12436.58       142.46 o                         
  -3   0   4      11525.03      11643.88       214.43 o                         
  -2   0   4      26131.57      26309.82       232.35 o                         
  -1   0   4      63090.10      65160.21       419.87 o                         
   0   0   4      15435.33      13972.33       214.66 o                         
   1   0   4      30335.29      32275.04       542.13 o                         
   2   0   4      24218.97      26853.13       816.76 o                         
   3   0   4       8402.98       9032.13       493.09 o                         
   4   0   4       1115.91       1092.54        58.45 o                         
   5   0   4       2043.92       2046.33        83.98 o                         
   6   0   4       6797.09       6595.63        93.31 o                         
   7   0   4       1325.94       1269.32        90.37 o                         
   8   0   4        181.77        179.97       101.73 o                         
  -8   1   4       1477.66       1377.97        71.25 o                         
  -7   1   4        115.91         90.27        57.96 o                         
  -6   1   4        330.85        322.96        56.46 o                         
  -5   1   4       1800.65       1866.30        71.89 o                         
  -4   1   4       5393.05       5297.46        74.11 o                         
  -3   1   4      17870.18      18172.52       328.29 o                         
  -2   1   4        773.30        811.21        56.09 o                         
  -1   1   4       4038.24       4229.46        89.03 o                         
   0   1   4        975.30       1150.26        64.08 o                         
   1   1   4        447.68        453.04        54.73 o                         
   2   1   4       3994.77       4180.38        63.03 o                         
   3   1   4       1511.68       1564.79        47.72 o                         
   4   1   4      10224.72      10554.73       325.46 o                         
   5   1   4         51.38         36.76        40.11 o                         
   6   1   4        837.50        716.57        47.21 o                         
   7   1   4       4870.11       5268.17       166.28 o                         
   8   1   4       1280.16       1151.11        64.62 o                         
  -8   2   4        574.70        531.41        82.24 o                         
  -7   2   4        863.64        834.67        67.73 o                         
  -6   2   4      10705.52      10648.99       207.06 o                         
  -5   2   4       2513.91       2616.57        76.26 o                         
  -4   2   4         81.58         93.05        40.90 o                         
  -3   2   4       7787.27       8004.65       118.60 o                         
  -2   2   4       1162.47       1129.22        58.35 o                         
  -1   2   4       2823.45       2791.25        78.91 o                         
   0   2   4       1118.36       1297.76        65.77 o                         
   1   2   4        384.73        342.64        51.75 o                         
   2   2   4       9982.69      10834.03       134.43 o                         
   3   2   4       2659.27       2872.89        55.14 o                         
   4   2   4       4282.45       4309.88        71.95 o                         
   5   2   4      10550.83      10636.89       118.15 o                         
   6   2   4       1463.17       1504.14        60.25 o                         
   7   2   4          4.81         41.85        55.08 o                         
   8   2   4        306.63        277.17        68.19 o                         
  -8   3   4        487.25        363.97        82.94 o                         
  -7   3   4       2104.76       2223.94        98.39 o                         
  -6   3   4          9.36         -1.94        54.53 o                         
  -5   3   4        957.47        885.04        58.85 o                         
  -4   3   4       2121.74       1916.77        57.85 o                         
  -3   3   4       1739.74       1683.60        51.78 o                         
  -2   3   4       1251.79       1339.22        55.95 o                         
  -1   3   4       2024.09       2183.50        64.65 o                         
   0   3   4      17768.76      19333.54       483.28 o                         
   1   3   4       2498.09       2536.47        61.05 o                         
   2   3   4          1.88          2.66        42.97 o                         
   3   3   4      10411.16      10483.57       179.88 o                         
   4   3   4       2003.01       1966.49        55.58 o                         
   5   3   4         40.76         72.77        48.02 o                         
   6   3   4       1239.02       1252.07        55.77 o                         
   7   3   4        874.29        845.56        77.88 o                         
   8   3   4        378.46        375.67        77.46 o                         
  -8   4   4         70.52        123.53        81.85 o                         
  -7   4   4        602.00        567.07        67.56 o                         
  -6   4   4         87.27         81.66        60.34 o                         
  -5   4   4       3243.19       3173.63        80.36 o                         
  -4   4   4         41.08         51.70        44.63 o                         
  -3   4   4       1851.43       1984.41        67.21 o                         
  -2   4   4       4270.71       4081.79        75.55 o                         
  -1   4   4         73.41         85.91        51.78 o                         
   0   4   4       1147.12       1166.42        61.44 o                         
   1   4   4       5689.95       6086.37       102.97 o                         
   2   4   4        535.29        521.92        41.78 o                         
   3   4   4        628.39        656.01        49.47 o                         
   4   4   4       2962.27       2813.55        54.80 o                         
   5   4   4        825.01        826.74        52.82 o                         
   6   4   4        220.49        245.35        55.37 o                         
   7   4   4         27.48         -9.88        75.50 o                         
   8   4   4         57.97        -19.27        88.44 o                         
  -8   5   4        263.90        283.64        83.68 o                         
  -7   5   4        570.81        593.87        79.63 o                         
  -6   5   4        149.85        114.66        68.71 o                         
  -5   5   4        115.43        101.47        55.45 o                         
  -4   5   4        182.19        191.44        60.62 o                         
  -3   5   4        243.32        244.46        47.30 o                         
  -2   5   4        149.93        146.24        47.10 o                         
  -1   5   4         10.02         95.05        56.32 o                         
   0   5   4       3625.19       3949.48        75.08 o                         
   1   5   4        172.68        183.88        47.40 o                         
   2   5   4          0.19          7.83        41.00 o                         
   3   5   4       1249.96       1241.68        47.83 o                         
   4   5   4        286.02        256.25        57.91 o                         
   5   5   4         42.81         53.81        46.87 o                         
   6   5   4        180.01        191.06        51.24 o                         
   7   5   4         30.21         53.21        69.59 o                         
   8   5   4        282.58        407.40       126.77 o                         
  -7   6   4         20.94        -58.74        81.58 o                         
  -6   6   4        185.81        124.42        64.06 o                         
  -5   6   4          7.62        -30.60        66.05 o                         
  -4   6   4        441.00        500.60        70.33 o                         
  -3   6   4        430.57        403.81        52.59 o                         
  -2   6   4        347.93        364.20        52.83 o                         
  -1   6   4        498.35        458.79        49.42 o                         
   0   6   4        575.85        626.45        50.86 o                         
   1   6   4       3192.09       3455.78        79.18 o                         
   2   6   4       2208.64       2203.45        60.11 o                         
   3   6   4       1279.80       1273.60        52.66 o                         
   4   6   4        184.80        215.94        59.40 o                         
   5   6   4        324.33        287.53        62.23 o                         
   6   6   4          0.96         66.28        60.98 o                         
   7   6   4         32.25         34.81        77.39 o                         
  -7   7   4         37.28         49.02        68.35 o                         
  -6   7   4        788.04        742.89        75.01 o                         
  -5   7   4        156.25        193.26        74.79 o                         
  -4   7   4        589.83        534.35        76.99 o                         
  -3   7   4         11.39         -9.99        63.72 o                         
  -2   7   4         35.84         54.13        47.59 o                         
  -1   7   4        951.13       1026.89        63.00 o                         
   0   7   4       2951.83       3100.68        77.66 o                         
   1   7   4        380.95        332.40        58.53 o                         
   2   7   4         48.19         70.02        37.75 o                         
   3   7   4       1954.26       1977.32        68.86 o                         
   4   7   4         49.94         36.51        64.10 o                         
   5   7   4        264.08        197.78        62.82 o                         
   6   7   4          6.73         46.27        65.82 o                         
   7   7   4        309.03        325.95        68.09 o                         
  -7   8   4        179.39        212.33       105.49 o                         
  -6   8   4        932.41        880.62        82.80 o                         
  -5   8   4        248.01        287.49        74.32 o                         
  -4   8   4       3280.22       3291.79       112.71 o                         
  -3   8   4        860.41        878.09        82.59 o                         
  -2   8   4       1430.10       1413.92        79.09 o                         
  -1   8   4        153.17        140.43        56.17 o                         
   0   8   4        779.70        703.92        60.08 o                         
   1   8   4       3806.26       3766.78        96.96 o                         
   2   8   4       3506.70       3775.97        93.18 o                         
   3   8   4       1995.36       1904.41        76.09 o                         
   4   8   4          5.02         76.36        65.06 o                         
   5   8   4       1092.33       1093.24        74.42 o                         
   6   8   4        197.05        132.82        64.59 o                         
   7   8   4          1.97        -51.94        84.49 o                         
  -6   9   4        124.22        146.81        87.00 o                         
  -5   9   4        588.94        547.67        99.49 o                         
  -4   9   4        704.97        665.77        72.40 o                         
  -3   9   4        123.91        120.93        76.15 o                         
  -2   9   4         52.79         50.71        75.10 o                         
  -1   9   4       1001.67        993.11        79.90 o                         
   0   9   4       6223.16       6305.03       116.11 o                         
   1   9   4       1145.06       1150.63        80.69 o                         
   2   9   4       1025.08        831.01       105.95 o                         
   3   9   4       2909.65       3087.96        77.72 o                         
   4   9   4       2069.58       2157.43        90.47 o                         
   5   9   4       1230.15       1238.67       102.13 o                         
   6   9   4        444.02        448.44       116.93 o                         
  -6  10   4          6.91         61.14       108.06 o                         
  -5  10   4        470.51        542.26       102.80 o                         
  -4  10   4        158.83        174.19       117.36 o                         
  -3  10   4        156.98        162.69        78.86 o                         
  -2  10   4      10913.46      11154.91       361.14 o                         
  -1  10   4        994.77       1019.24        83.25 o                         
   0  10   4       1916.59       1942.79        87.59 o                         
   1  10   4       5732.82       6022.74       139.17 o                         
   2  10   4        455.93        425.47        96.27 o                         
   3  10   4         19.66         20.28        77.03 o                         
   4  10   4          1.19        -19.94        73.92 o                         
   5  10   4        126.04         82.83        71.44 o                         
   6  10   4        491.38        436.84       110.21 o                         
  -5  11   4          6.63         53.81       124.23 o                         
  -4  11   4       1594.95       1461.38       132.29 o                         
  -3  11   4        959.77       1081.58       105.53 o                         
  -2  11   4         83.51         82.38        96.79 o                         
  -1  11   4       4095.86       4140.36       109.51 o                         
   0  11   4       2494.40       2464.59        90.30 o                         
   1  11   4        399.81        407.37        75.29 o                         
   2  11   4        717.57        832.31       103.49 o                         
   3  11   4        186.60        319.91        97.85 o                         
   4  11   4        750.25        841.01       124.96 o                         
   5  11   4        524.72        431.14        82.81 o                         
  -4  12   4        139.58         96.09       126.47 o                         
  -3  12   4       2601.08       2553.72       120.82 o                         
  -2  12   4         75.05         54.22       121.48 o                         
  -1  12   4       1121.38       1227.05       112.68 o                         
   0  12   4         58.47         72.07        84.32 o                         
   1  12   4         92.92         98.69       112.56 o                         
   2  12   4       2196.55       2256.09       135.60 o                         
   3  12   4        224.67        278.73       124.21 o                         
   4  12   4        113.19         65.74       159.63 o                         
  -3  13   4        107.77        111.69       104.04 o                         
  -2  13   4          0.04        -34.19       124.74 o                         
  -1  13   4        201.34        185.36       102.19 o                         
   0  13   4        306.09        307.91        97.83 o                         
   1  13   4       1320.04       1422.49       148.01 o                         
   2  13   4         30.86         55.36       124.17 o                         
   3  13   4        870.91        826.21       113.65 o                         
  -2  14   4        135.31        157.48       128.08 o                         
  -1  14   4        182.57        220.29       133.57 o                         
   0  14   4          0.02         12.40       116.08 o                         
   1  14   4        132.29         90.15       155.92 o                         
   2  14   4        185.61        343.93       157.23 o                         
  -8   1   5          3.03        -80.28        80.28 o                         
  -7   1   5         81.73        124.65        68.13 o                         
  -6   1   5       1306.65       1395.65        65.50 o                         
  -5   1   5         88.69         79.47        52.69 o                         
  -4   1   5       2291.65       2172.94        58.44 o                         
  -3   1   5        358.05        413.41        52.04 o                         
  -2   1   5       5738.41       5781.90       112.53 o                         
  -1   1   5      11782.00      11614.74       120.13 o                         
   0   1   5        987.06        957.14        57.27 o                         
   1   1   5      12132.15      12626.67       149.50 o                         
   2   1   5        512.68        513.19        36.82 o                         
   3   1   5          2.57         27.29        43.09 o                         
   4   1   5        154.63        169.26        45.81 o                         
   5   1   5          8.62         28.00        45.29 o                         
   6   1   5         59.54         62.42        53.27 o                         
   7   1   5         91.55          2.35        75.80 o                         
   8   1   5        412.94        274.02        81.66 o                         
  -8   2   5        278.46        211.91        91.18 o                         
  -7   2   5         83.96        113.81        64.14 o                         
  -6   2   5       1058.50       1167.71        61.22 o                         
  -5   2   5       1815.87       1764.55        62.01 o                         
  -4   2   5        341.99        351.01        46.77 o                         
  -3   2   5          8.71         -8.30        43.73 o                         
  -2   2   5       6778.05       6992.90        87.21 o                         
  -1   2   5       8699.53       8837.42       107.72 o                         
   0   2   5       3236.18       3177.68        77.06 o                         
   1   2   5       1585.64       1465.40        56.45 o                         
   2   2   5       5032.64       4857.15        89.23 o                         
   3   2   5       2075.68       1965.02        57.54 o                         
   4   2   5       2973.26       2955.41        60.04 o                         
   5   2   5        124.35        171.97        45.94 o                         
   6   2   5        457.67        438.98        48.75 o                         
   7   2   5         24.39         14.31        68.40 o                         
   8   2   5        444.34        486.71        77.52 o                         
  -8   3   5         63.53         88.36        88.76 o                         
  -7   3   5       1544.74       1599.29        84.36 o                         
  -6   3   5        680.01        637.60        69.36 o                         
  -5   3   5       2839.72       2837.31        64.45 o                         
  -4   3   5       4786.69       5044.52        76.70 o                         
  -3   3   5       1067.27       1156.78        57.68 o                         
  -2   3   5        658.00        514.57        44.73 o                         
  -1   3   5        530.01        434.77        42.62 o                         
   0   3   5      14092.87      14764.27       330.59 o                         
   1   3   5      14327.42      15057.97       200.58 o                         
   2   3   5       2979.05       2804.81        54.60 o                         
   3   3   5        892.27        860.28        46.53 o                         
   4   3   5       8547.16       8920.24       101.95 o                         
   5   3   5        958.92        966.64        49.40 o                         
   6   3   5       1445.05       1464.42        64.71 o                         
   7   3   5        194.53        270.06        75.16 o                         
   8   3   5         60.59         36.50        95.78 o                         
  -8   4   5          4.39         22.59        97.11 o                         
  -7   4   5         56.24         75.46        77.22 o                         
  -6   4   5       1697.12       1765.87        68.92 o                         
  -5   4   5       3764.71       3971.22        79.53 o                         
  -4   4   5        236.91        261.10        51.18 o                         
  -3   4   5       7375.16       7698.50       157.44 o                         
  -2   4   5      12166.63      11213.60       174.49 o                         
  -1   4   5       6725.30       6135.20       124.93 o                         
   0   4   5       3112.88       3237.36       101.42 o                         
   1   4   5       4959.72       5065.29       103.65 o                         
   2   4   5       5013.46       4674.15        69.77 o                         
   3   4   5       5326.62       5516.29        99.86 o                         
   4   4   5        153.79        160.22        45.04 o                         
   5   4   5        500.44        541.04        59.53 o                         
   6   4   5       3366.15       3436.87        65.60 o                         
   7   4   5        356.92        327.13        77.03 o                         
   8   4   5        148.09        148.19        77.46 o                         
  -7   5   5        218.60        182.29        78.13 o                         
  -6   5   5        101.59        107.96        61.69 o                         
  -5   5   5         98.99        150.82        59.03 o                         
  -4   5   5       1354.50       1371.02        71.74 o                         
  -3   5   5      19571.97      19457.15       322.04 o                         
  -2   5   5        643.41        624.63        52.34 o                         
  -1   5   5       7615.23       7187.57        99.64 o                         
   0   5   5      25468.17      24331.49       185.19 o                         
   1   5   5       1357.88       1375.79        55.85 o                         
   2   5   5        811.48        879.89        56.69 o                         
   3   5   5        159.82        122.38        38.59 o                         
   4   5   5        759.43        809.73        60.04 o                         
   5   5   5       1643.61       1684.56        71.04 o                         
   6   5   5       1148.28       1017.10        56.68 o                         
   7   5   5        811.18        826.30        73.53 o                         
  -7   6   5        282.13        216.12        90.04 o                         
  -6   6   5        559.46        503.76        74.82 o                         
  -5   6   5       2175.01       2307.84        73.01 o                         
  -4   6   5       1373.68       1362.08        66.77 o                         
  -3   6   5       2553.94       2339.19        62.25 o                         
  -2   6   5      20797.21      20823.24       386.96 o                         
  -1   6   5      15893.91      16059.20       140.46 o                         
   0   6   5        682.20        637.96        49.48 o                         
   1   6   5       3962.35       3718.09        76.07 o                         
   2   6   5      13321.72      13673.15       295.65 o                         
   3   6   5       1167.01       1167.77        42.36 o                         
   4   6   5       1492.28       1412.62        60.01 o                         
   5   6   5       1819.11       1872.86        59.50 o                         
   6   6   5        108.08        145.03        68.61 o                         
   7   6   5        898.48        869.00        86.97 o                         
  -7   7   5        221.68        229.13        81.22 o                         
  -6   7   5        649.12        705.60        79.87 o                         
  -5   7   5       2003.17       1963.58        84.38 o                         
  -4   7   5       3098.11       3147.89        91.86 o                         
  -3   7   5       2748.07       2769.89        88.23 o                         
  -2   7   5        251.79        203.88        50.15 o                         
  -1   7   5         10.72         13.66        40.33 o                         
   0   7   5       7534.17       7336.63       140.26 o                         
   1   7   5       7223.80       6917.74       134.60 o                         
   2   7   5       5416.14       5099.16        86.76 o                         
   3   7   5       2488.40       2641.63       103.96 o                         
   4   7   5       2308.16       2434.68        73.96 o                         
   5   7   5       1448.62       1418.69        68.63 o                         
   6   7   5         78.10         76.35        66.69 o                         
   7   7   5        575.67        520.22        71.97 o                         
  -7   8   5        306.12        260.71       106.58 o                         
  -6   8   5       1211.19       1304.84        96.72 o                         
  -5   8   5        736.92        700.20        72.55 o                         
  -4   8   5        573.59        608.70        82.76 o                         
  -3   8   5       2606.36       2526.29        95.02 o                         
  -2   8   5       1499.96       1467.91        78.28 o                         
  -1   8   5       2590.47       2540.71        81.53 o                         
   0   8   5       2851.34       2596.07        72.94 o                         
   1   8   5        540.86        515.53        68.16 o                         
   2   8   5       6112.47       6280.45       104.27 o                         
   3   8   5       1988.81       2038.39        90.87 o                         
   4   8   5        310.14        271.72        67.41 o                         
   5   8   5        703.10        723.90        64.67 o                         
   6   8   5          9.54        101.96        81.89 o                         
   7   8   5          1.79          9.92        92.42 o                         
  -6   9   5         83.41         63.71       111.92 o                         
  -5   9   5         66.10         43.67        98.71 o                         
  -4   9   5       1485.61       1548.40        89.59 o                         
  -3   9   5        134.98        140.73        66.71 o                         
  -2   9   5       2294.33       2340.15        86.90 o                         
  -1   9   5        817.30        768.60        77.17 o                         
   0   9   5       2409.79       2409.04        85.74 o                         
   1   9   5       5646.12       5675.04       127.65 o                         
   2   9   5        136.09         81.70        69.07 o                         
   3   9   5        600.84        691.03        70.95 o                         
   4   9   5        569.48        712.38       111.87 o                         
   5   9   5         10.52         45.73        82.73 o                         
   6   9   5         21.36        -11.37        93.18 o                         
  -6  10   5          0.22        170.38       124.27 o                         
  -5  10   5         12.64        -32.34       101.43 o                         
  -4  10   5         25.93         24.55        83.77 o                         
  -3  10   5          6.80         58.94        94.93 o                         
  -2  10   5       3883.53       4078.77       124.76 o                         
  -1  10   5       1083.16       1067.61        81.82 o                         
   0  10   5        259.57        237.91        71.45 o                         
   1  10   5        667.67        707.07        78.48 o                         
   2  10   5         56.40         87.65        93.85 o                         
   3  10   5        328.46        387.57        97.29 o                         
   4  10   5        117.64        222.84        95.35 o                         
   5  10   5        608.26        698.43       109.34 o                         
   6  10   5          5.73        -17.40       126.14 o                         
  -5  11   5         25.25         -6.99       139.74 o                         
  -4  11   5        160.70        166.85        89.04 o                         
  -3  11   5        301.54        300.93       101.16 o                         
  -2  11   5          1.13         12.31        96.77 o                         
  -1  11   5          1.36         12.95        77.05 o                         
   0  11   5        280.11        292.20        70.15 o                         
   1  11   5        282.79        296.62        79.49 o                         
   2  11   5        320.52        312.48        98.18 o                         
   3  11   5         74.49         93.50        96.34 o                         
   4  11   5          0.37        -16.91        85.33 o                         
   5  11   5         23.78        160.51       139.66 o                         
  -4  12   5        217.30        223.04        89.74 o                         
  -3  12   5          5.06         -1.85       122.39 o                         
  -2  12   5          4.05         76.46       118.98 o                         
  -1  12   5          5.37        -30.19        98.44 o                         
   0  12   5         79.35         96.72        97.19 o                         
   1  12   5        432.44        402.25        99.21 o                         
   2  12   5        636.05        633.81       126.41 o                         
   3  12   5         83.82        100.59       124.95 o                         
   4  12   5        194.29        235.20        89.06 o                         
  -3  13   5        276.50        323.03       154.04 o                         
  -2  13   5         12.48        -43.06       125.40 o                         
  -1  13   5         20.55         20.60       112.24 o                         
   0  13   5         23.33          8.22        91.99 o                         
   1  13   5        376.16        358.28       127.92 o                         
   2  13   5          3.10         64.30       124.14 o                         
   3  13   5       1115.00       1203.28       160.84 o                         
  -2  14   5         43.07        101.37       127.02 o                         
  -1  14   5         18.42          4.07       133.48 o                         
   0  14   5         10.01        -16.91       118.99 o                         
   1  14   5        350.13        417.55       157.18 o                         
   2  14   5         43.24         61.86       156.73 o                         
  -8   0   6        127.75        130.58       103.47 o                         
  -7   0   6        409.31        347.33        99.94 o                         
  -6   0   6        582.73        529.54        80.74 o                         
  -5   0   6       8692.77       8538.66       210.50 o                         
  -4   0   6       3053.84       2743.06        91.62 o                         
  -3   0   6       1700.24       1864.05        85.35 o                         
  -2   0   6      45066.42      44931.09       284.23 o                         
  -1   0   6      13835.67      13981.62       219.06 o                         
   0   0   6        304.76        175.38        64.29 o                         
   1   0   6      12817.41      12974.65       244.05 o                         
   2   0   6      16404.46      17572.28       330.04 o                         
   3   0   6       1677.15       1662.20        82.46 o                         
   4   0   6       1898.63       1980.87        96.69 o                         
   5   0   6        322.95        350.62        74.74 o                         
   6   0   6       4696.30       4509.42       335.68 o                         
   7   0   6       4492.19       4566.15       123.97 o                         
   8   0   6        248.11        307.01       125.92 o                         
  -8   1   6          1.77        -35.66        68.17 o                         
  -7   1   6        558.38        598.83        71.35 o                         
  -6   1   6        356.95        410.06        68.18 o                         
  -5   1   6       1244.03       1220.68        63.33 o                         
  -4   1   6        183.33        181.44        41.66 o                         
  -3   1   6       3964.73       3729.15        62.84 o                         
  -2   1   6       2140.73       2203.56        58.55 o                         
  -1   1   6       1853.80       1824.64        61.76 o                         
   0   1   6      47270.33      48390.87       226.46 o                         
   1   1   6       4199.72       4767.40        77.13 o                         
   2   1   6       5301.31       5818.53        81.47 o                         
   3   1   6       3861.05       4047.08        54.38 o                         
   4   1   6       3587.27       3550.69       101.45 o                         
   5   1   6      13581.28      14379.46       318.78 o                         
   6   1   6        711.07        730.12        62.38 o                         
   7   1   6          0.81        -24.17        68.49 o                         
   8   1   6       1234.74       1129.38        86.86 o                         
  -8   2   6       1158.06       1327.57        96.35 o                         
  -7   2   6        168.74        177.89        76.53 o                         
  -6   2   6       1438.56       1409.30        66.53 o                         
  -5   2   6       1538.21       1540.06        65.47 o                         
  -4   2   6         14.11          2.29        44.38 o                         
  -3   2   6        418.45        330.33        46.60 o                         
  -2   2   6       4879.47       4975.90        82.65 o                         
  -1   2   6       1047.73        955.97        54.14 o                         
   0   2   6      11206.25      11708.61       217.76 o                         
   1   2   6       3593.63       3604.84        69.44 o                         
   2   2   6      12783.47      13341.57       154.26 o                         
   3   2   6      23438.25      24604.32       333.70 o                         
   4   2   6        194.62        153.91        50.51 o                         
   5   2   6       2229.66       2115.54        60.28 o                         
   6   2   6       3856.80       3915.90       118.07 o                         
   7   2   6        971.05        990.36        87.79 o                         
   8   2   6         58.41        107.89        85.87 o                         
  -8   3   6        150.37        148.24       109.61 o                         
  -7   3   6        971.95        952.98        76.02 o                         
  -6   3   6        678.31        611.77        63.45 o                         
  -5   3   6         95.44        104.41        58.03 o                         
  -4   3   6        687.37        635.75        49.19 o                         
  -3   3   6         42.33         30.93        49.35 o                         
  -2   3   6         15.37         36.62        49.21 o                         
  -1   3   6       2260.50       2243.19        61.26 o                         
   0   3   6        336.07        523.46        49.76 o                         
   1   3   6      26453.07      27708.81       529.72 o                         
   2   3   6        128.76        119.37        43.39 o                         
   3   3   6       1993.91       2033.35        53.71 o                         
   4   3   6      15162.27      15324.99       321.93 o                         
   5   3   6       1098.29       1070.84        57.75 o                         
   6   3   6        530.96        528.74        61.30 o                         
   7   3   6         83.87         77.17        76.40 o                         
   8   3   6         27.99         44.50        95.76 o                         
  -8   4   6         57.70         32.27        98.23 o                         
  -7   4   6        279.63        221.29        72.05 o                         
  -6   4   6          1.73        -24.22        60.72 o                         
  -5   4   6         36.92         70.09        66.11 o                         
  -4   4   6       1544.14       1484.67        61.53 o                         
  -3   4   6        120.00        148.78        50.78 o                         
  -2   4   6         33.41         48.25        50.88 o                         
  -1   4   6       6910.38       6621.97        92.79 o                         
   0   4   6       1504.83       1483.07        58.20 o                         
   1   4   6      11332.42      12460.70       183.91 o                         
   2   4   6       8204.43       7952.64       101.41 o                         
   3   4   6        837.18        828.25        49.67 o                         
   4   4   6          0.60         -4.28        56.39 o                         
   5   4   6          7.93         -2.20        63.63 o                         
   6   4   6         30.24         19.40        60.17 o                         
   7   4   6        385.56        407.01        70.60 o                         
   8   4   6       1057.14       1096.93        93.83 o                         
  -7   5   6          4.02         27.98        71.41 o                         
  -6   5   6        134.73        115.71        56.28 o                         
  -5   5   6        236.82        258.74        54.71 o                         
  -4   5   6         54.76         97.13        64.65 o                         
  -3   5   6        264.17        263.55        54.10 o                         
  -2   5   6       1833.33       1768.73        59.54 o                         
  -1   5   6       1614.00       1519.96        58.42 o                         
   0   5   6         12.45         58.55        50.23 o                         
   1   5   6       1522.77       1434.40        48.98 o                         
   2   5   6       1107.40       1208.47        46.60 o                         
   3   5   6         86.25         99.61        41.74 o                         
   4   5   6       1927.39       1986.94        74.27 o                         
   5   5   6        623.22        576.36        63.69 o                         
   6   5   6         48.66         26.91        55.56 o                         
   7   5   6          3.18          7.84        70.04 o                         
  -7   6   6        117.34        146.78        73.07 o                         
  -6   6   6         16.12        -10.16        87.82 o                         
  -5   6   6        765.89        726.92        64.62 o                         
  -4   6   6         38.82         11.96        60.30 o                         
  -3   6   6        376.12        408.52        56.06 o                         
  -2   6   6       1647.00       1718.22        60.57 o                         
  -1   6   6       3562.90       3650.49        79.08 o                         
   0   6   6       2041.10       1927.66        58.11 o                         
   1   6   6         39.99         56.35        44.94 o                         
   2   6   6        252.97        240.19        52.16 o                         
   3   6   6       2640.83       2665.34        64.92 o                         
   4   6   6        159.69        190.21        58.54 o                         
   5   6   6          4.00         58.20        57.75 o                         
   6   6   6        691.09        755.82        87.45 o                         
   7   6   6         43.05         -3.46        71.69 o                         
  -7   7   6         42.05        190.39       113.98 o                         
  -6   7   6         17.77         69.75        88.85 o                         
  -5   7   6        868.88        765.66        62.11 o                         
  -4   7   6        170.14        157.81        65.57 o                         
  -3   7   6         37.79         32.76        70.66 o                         
  -2   7   6       1456.22       1522.61        65.22 o                         
  -1   7   6          8.87         31.10        44.54 o                         
   0   7   6         63.38         79.18        45.02 o                         
   1   7   6       3826.82       3656.93        78.07 o                         
   2   7   6         43.15         34.74        56.07 o                         
   3   7   6        525.31        484.87        59.88 o                         
   4   7   6       1838.16       1795.69        72.58 o                         
   5   7   6        103.52        125.03        56.30 o                         
   6   7   6          0.26        -28.55        77.79 o                         
   7   7   6         34.78        103.28       111.82 o                         
  -7   8   6         40.27         33.86       157.80 o                         
  -6   8   6       2036.69       1937.02       129.00 o                         
  -5   8   6        279.30        307.31        90.39 o                         
  -4   8   6        935.60        946.75        72.26 o                         
  -3   8   6       1319.72       1257.92        72.76 o                         
  -2   8   6         26.06         40.38        63.90 o                         
  -1   8   6       3009.63       2963.01        71.82 o                         
   0   8   6       2146.32       2196.74        81.01 o                         
   1   8   6        905.27        846.45        63.02 o                         
   2   8   6       2203.03       2366.70        85.02 o                         
   3   8   6       3100.25       3147.70       115.00 o                         
   4   8   6          0.59        -31.27        64.78 o                         
   5   8   6        142.85         90.84        94.54 o                         
   6   8   6        477.50        386.33        98.52 o                         
  -6   9   6        111.18        161.56        98.65 o                         
  -5   9   6        102.08        109.05       102.30 o                         
  -4   9   6        882.77        761.60        75.49 o                         
  -3   9   6       2758.72       2893.82       101.78 o                         
  -2   9   6        410.67        415.12        69.11 o                         
  -1   9   6        649.70        634.03        72.77 o                         
   0   9   6        538.72        539.58        69.35 o                         
   1   9   6       2378.75       2379.61        87.56 o                         
   2   9   6        246.98        170.21        63.90 o                         
   3   9   6         21.05         19.29        82.72 o                         
   4   9   6       1400.87       1365.18        80.23 o                         
   5   9   6        327.63        287.27       107.24 o                         
   6   9   6        116.22         45.65       107.00 o                         
  -6  10   6         67.46        115.92       219.45 o                         
  -5  10   6        517.14        406.94        90.52 o                         
  -4  10   6       2154.58       2265.00       113.28 o                         
  -3  10   6        111.15         66.41        96.39 o                         
  -2  10   6       2460.46       2430.03        97.41 o                         
  -1  10   6       5240.01       5208.43       106.46 o                         
   0  10   6        229.15        225.32        67.93 o                         
   1  10   6        547.86        648.59        77.01 o                         
   2  10   6        676.34        661.78        85.68 o                         
   3  10   6        705.79        580.98       100.62 o                         
   4  10   6        916.04        923.49       101.86 o                         
   5  10   6          2.42        -24.19       100.40 o                         
  -5  11   6        152.78         56.58       127.01 o                         
  -4  11   6        350.25        251.55       108.17 o                         
  -3  11   6       2794.82       2929.85       119.64 o                         
  -2  11   6       1899.68       1800.75        97.66 o                         
  -1  11   6         68.67         89.36        75.26 o                         
   0  11   6       2692.66       2708.80        91.28 o                         
   1  11   6       1210.45       1140.65        83.24 o                         
   2  11   6        370.35        415.06        81.88 o                         
   3  11   6        135.21        146.08        86.24 o                         
   4  11   6        207.22        204.01       162.16 o                         
   5  11   6       1463.51       1531.27       195.16 o                         
  -4  12   6         46.09        124.02       123.98 o                         
  -3  12   6          8.23        -43.84       124.17 o                         
  -2  12   6       1549.53       1538.65       155.93 o                         
  -1  12   6         65.84         76.45        98.26 o                         
   0  12   6        543.68        532.57       101.92 o                         
   1  12   6        561.87        579.34        96.81 o                         
   2  12   6        838.56        833.50       129.03 o                         
   3  12   6       1157.64       1163.83       111.19 o                         
   4  12   6        185.48        284.05       125.90 o                         
  -3  13   6        354.12        335.82       157.24 o                         
  -2  13   6          1.27         12.81       124.94 o                         
  -1  13   6        445.44        366.68       108.91 o                         
   0  13   6        519.67        516.94       105.66 o                         
   1  13   6        855.30        934.08       107.15 o                         
   2  13   6       1096.84       1090.07       134.88 o                         
   3  13   6        381.24        455.84       156.85 o                         
  -1  14   6        228.73        233.71       159.54 o                         
   0  14   6        264.25        304.12       122.04 o                         
   1  14   6        117.22        152.61       172.21 o                         
  -8   1   7        190.29        245.54        97.17 o                         
  -7   1   7         76.89         65.68        68.48 o                         
  -6   1   7          1.49          9.81        66.44 o                         
  -5   1   7        584.20        597.66        61.25 o                         
  -4   1   7        831.88        765.41        49.78 o                         
  -3   1   7       1070.15       1097.70        48.77 o                         
  -2   1   7       3016.87       3100.54        65.35 o                         
  -1   1   7        436.62        401.75        44.09 o                         
   0   1   7       2501.62       2411.35        65.02 o                         
   1   1   7       6063.87       6154.06        82.23 o                         
   2   1   7          9.81         27.55        33.75 o                         
   3   1   7       4006.74       4129.74        70.70 o                         
   4   1   7          3.63         16.29        35.38 o                         
   5   1   7        685.50        714.80        56.59 o                         
   6   1   7        202.80        195.74        67.11 o                         
   7   1   7         35.13         33.19        68.79 o                         
   8   1   7          0.81        -19.08        95.68 o                         
  -8   2   7        462.16        483.63       111.28 o                         
  -7   2   7         28.66         52.67        84.84 o                         
  -6   2   7        967.64        982.99        65.09 o                         
  -5   2   7        708.81        729.75        62.14 o                         
  -4   2   7       1353.63       1377.65        50.83 o                         
  -3   2   7       1529.17       1626.20        51.68 o                         
  -2   2   7        180.19        166.43        45.02 o                         
  -1   2   7       8969.46       8365.80        94.42 o                         
   0   2   7       7472.25       7575.66        91.28 o                         
   1   2   7       9534.13       9435.36       208.38 o                         
   2   2   7       6508.87       6189.50        98.47 o                         
   3   2   7       1703.99       1739.81        49.41 o                         
   4   2   7       1623.80       1641.00        50.55 o                         
   5   2   7       1464.19       1478.43        70.84 o                         
   6   2   7         12.45          7.36        59.12 o                         
   7   2   7        376.98        367.70        82.05 o                         
   8   2   7        140.01        224.13       107.96 o                         
  -8   3   7        449.63        544.59        99.29 o                         
  -7   3   7       1533.63       1591.58        72.84 o                         
  -6   3   7       2260.94       2132.97        79.40 o                         
  -5   3   7       1237.38       1194.51        64.61 o                         
  -4   3   7        241.06        244.11        46.89 o                         
  -3   3   7        802.69        796.46        46.54 o                         
  -2   3   7        536.05        487.20        47.64 o                         
  -1   3   7       2402.05       2259.73        55.35 o                         
   0   3   7       1632.32       1624.89        57.89 o                         
   1   3   7        716.40        571.73        54.79 o                         
   2   3   7       5893.44       5779.99        99.09 o                         
   3   3   7        154.03        185.47        33.58 o                         
   4   3   7       4095.99       4048.91       120.57 o                         
   5   3   7        979.30        975.26        62.30 o                         
   6   3   7        156.76        102.37        55.52 o                         
   7   3   7        663.52        632.31        67.76 o                         
   8   3   7          4.76        -11.19        96.78 o                         
  -8   4   7        198.69        118.10       159.59 o                         
  -7   4   7        115.82        128.05        76.79 o                         
  -6   4   7        247.02        256.79        68.57 o                         
  -5   4   7       2611.88       2758.78        72.52 o                         
  -4   4   7       5504.64       5867.35        89.77 o                         
  -3   4   7        263.44        255.48        40.09 o                         
  -2   4   7       6375.51       6306.60       100.78 o                         
  -1   4   7       9489.68       8890.04        98.13 o                         
   0   4   7       7809.36       7623.14       165.17 o                         
   1   4   7       1025.87        943.30        52.62 o                         
   2   4   7       2269.55       2250.76        48.85 o                         
   3   4   7       6333.51       6179.37       112.77 o                         
   4   4   7       1103.38       1166.29        61.89 o                         
   5   4   7        283.13        302.12        59.10 o                         
   6   4   7       1198.79       1176.84        72.88 o                         
   7   4   7       1091.89       1031.15        76.23 o                         
  -7   5   7        141.37        144.20        88.74 o                         
  -6   5   7        761.34        888.95        73.13 o                         
  -5   5   7       3395.78       3351.68        81.54 o                         
  -4   5   7        666.06        746.41        69.02 o                         
  -3   5   7       7524.71       7336.80       135.62 o                         
  -2   5   7      19455.50      18682.64       250.44 o                         
  -1   5   7        247.70        201.94        46.50 o                         
   0   5   7       2286.81       2063.39        58.21 o                         
   1   5   7       7651.69       7729.48       147.90 o                         
   2   5   7        392.37        337.46        46.60 o                         
   3   5   7         56.38         63.19        40.19 o                         
   4   5   7        459.64        452.89        65.83 o                         
   5   5   7       5468.64       5778.28       123.92 o                         
   6   5   7        529.39        473.43        72.86 o                         
   7   5   7         47.24        105.57        70.55 o                         
  -7   6   7         65.07        133.44        79.49 o                         
  -6   6   7         54.23         23.60        88.86 o                         
  -5   6   7       3858.63       3857.45        93.45 o                         
  -4   6   7       5251.05       5292.23        86.17 o                         
  -3   6   7       1523.99       1400.30        65.69 o                         
  -2   6   7       4120.41       3918.49        72.72 o                         
  -1   6   7       5688.67       5462.32        85.51 o                         
   0   6   7       2023.33       1937.80        61.14 o                         
   1   6   7       1794.75       1761.62        53.03 o                         
   2   6   7        107.79         93.50        45.08 o                         
   3   6   7       1062.79       1053.67        64.70 o                         
   4   6   7        169.54        203.55        58.44 o                         
   5   6   7        634.78        649.67        64.15 o                         
   6   6   7       3131.88       3439.50       102.93 o                         
   7   6   7        873.57        801.39        78.05 o                         
  -7   7   7       2228.76       2213.76       111.59 o                         
  -6   7   7        756.99        842.10        83.59 o                         
  -5   7   7         46.38        105.78        63.33 o                         
  -4   7   7       1731.30       1605.50        79.22 o                         
  -3   7   7       2025.77       2015.76        79.29 o                         
  -2   7   7       3506.35       3624.58        86.11 o                         
  -1   7   7       2380.43       2223.54        60.11 o                         
   0   7   7        149.24        114.76        41.79 o                         
   1   7   7       6312.84       6322.16       177.20 o                         
   2   7   7       3410.40       3331.55        97.19 o                         
   3   7   7         56.32         24.48        59.24 o                         
   4   7   7       3604.59       3781.91       161.96 o                         
   5   7   7       1931.76       1892.57        79.79 o                         
   6   7   7         34.59         41.43        73.93 o                         
   7   7   7        225.12        340.80       110.01 o                         
  -6   8   7       1312.06       1256.06        91.99 o                         
  -5   8   7       1806.33       1895.84        91.24 o                         
  -4   8   7        789.49        729.01        78.71 o                         
  -3   8   7        340.11        352.50        62.26 o                         
  -2   8   7        412.79        432.62        61.57 o                         
  -1   8   7       1217.48       1180.65        66.89 o                         
   0   8   7       2161.48       2188.53        69.76 o                         
   1   8   7        170.49        210.68        57.98 o                         
   2   8   7        800.01        796.37        72.63 o                         
   3   8   7       3809.64       3730.95       143.30 o                         
   4   8   7        210.19        215.80        73.84 o                         
   5   8   7        592.07        549.09        73.34 o                         
   6   8   7       1241.69       1277.03        91.29 o                         
  -6   9   7        459.43        558.55        85.48 o                         
  -5   9   7        123.04        121.36        88.12 o                         
  -4   9   7         26.96         84.67        80.17 o                         
  -3   9   7       1403.40       1387.98        80.64 o                         
  -2   9   7       3324.54       3303.00        83.91 o                         
  -1   9   7       1845.89       1794.48        70.46 o                         
   0   9   7        383.55        388.26        67.56 o                         
   1   9   7       1645.69       1656.62        77.25 o                         
   2   9   7         11.79          1.00        71.70 o                         
   3   9   7        124.03        126.71        70.09 o                         
   4   9   7        296.65        357.85        81.54 o                         
   5   9   7         55.63         69.33        99.14 o                         
   6   9   7          5.40         70.48       107.09 o                         
  -5  10   7        141.25        198.41        88.79 o                         
  -4  10   7       1008.43        992.40       126.36 o                         
  -3  10   7        191.52        194.64        80.47 o                         
  -2  10   7        186.10        144.94        61.93 o                         
  -1  10   7        680.86        747.67        76.70 o                         
   0  10   7         12.95         15.93        66.40 o                         
   1  10   7        342.67        347.55        63.95 o                         
   2  10   7        945.08        871.98        66.31 o                         
   3  10   7        742.64        824.87       100.04 o                         
   4  10   7          0.10         15.90       118.82 o                         
   5  10   7        405.96        479.51        90.66 o                         
  -5  11   7         24.57        -41.80       154.85 o                         
  -4  11   7         21.59         47.02       123.28 o                         
  -3  11   7        409.29        409.68       103.63 o                         
  -2  11   7         13.12         17.74       101.50 o                         
  -1  11   7        133.56        128.20        76.38 o                         
   0  11   7        735.46        694.92        78.24 o                         
   1  11   7        326.64        284.58        71.16 o                         
   2  11   7         62.85        105.99        97.73 o                         
   3  11   7         41.96         63.41        99.02 o                         
   4  11   7         31.13         40.00       122.59 o                         
   5  11   7          2.74         54.96       154.29 o                         
  -4  12   7        237.39        265.84       110.40 o                         
  -3  12   7         98.01         99.84       125.09 o                         
  -2  12   7         57.21        104.51       122.59 o                         
  -1  12   7         78.69         60.16        94.79 o                         
   0  12   7        100.79        107.43        89.96 o                         
   1  12   7         37.27         23.47        94.78 o                         
   2  12   7        824.41        782.16       127.79 o                         
   3  12   7        180.04        182.22       164.38 o                         
   4  12   7          2.44        -46.65       108.36 o                         
  -3  13   7        265.03        219.27       156.53 o                         
  -2  13   7        183.29        163.77       128.58 o                         
  -1  13   7         11.62         -6.44       102.70 o                         
   0  13   7        287.96        301.03        90.00 o                         
   1  13   7        786.19        756.06       106.98 o                         
   2  13   7        538.11        464.26       132.05 o                         
   3  13   7          3.61        -82.97       156.24 o                         
  -1  14   7        528.19        544.95       142.96 o                         
   0  14   7         59.75         -6.84       117.46 o                         
   1  14   7         25.92         18.95       296.98 o                         
  -8   0   8        145.38        173.13       182.48 o                         
  -7   0   8        352.19        265.07       123.36 o                         
  -6   0   8         38.90        -20.29        94.98 o                         
  -5   0   8        409.02        338.43        76.45 o                         
  -4   0   8      16142.25      15225.49       507.69 o                         
  -3   0   8       1405.10       1304.17        70.74 o                         
  -2   0   8       8409.46       8396.34       128.80 o                         
  -1   0   8      44984.96      44229.31       578.88 o                         
   0   0   8       5472.05       5190.50       169.55 o                         
   1   0   8       1569.51       1594.26        67.73 o                         
   2   0   8         44.26         17.14        55.83 o                         
   3   0   8       5740.38       5822.47       177.80 o                         
   4   0   8       7446.03       7425.59       193.27 o                         
   5   0   8       6474.97       6088.67       104.39 o                         
   6   0   8          9.00         12.32        93.50 o                         
   7   0   8        909.19        878.29       123.27 o                         
   8   0   8        711.52        647.84       129.70 o                         
  -8   1   8          0.15         49.65        97.30 o                         
  -7   1   8          4.52          2.19        84.72 o                         
  -6   1   8       1186.93       1221.51        65.80 o                         
  -5   1   8          4.05          7.50        57.73 o                         
  -4   1   8        856.89        814.50        55.47 o                         
  -3   1   8       8356.64       8399.83        89.34 o                         
  -2   1   8      14686.46      14573.60       110.19 o                         
  -1   1   8        654.50        577.46        42.58 o                         
   0   1   8       6810.78       6745.78        85.79 o                         
   1   1   8      23431.39      24644.86       278.01 o                         
   2   1   8       9547.64      10578.55       102.45 o                         
   3   1   8      10622.34      11086.51       210.25 o                         
   4   1   8        480.74        413.28        42.09 o                         
   5   1   8       2353.05       2253.78        64.04 o                         
   6   1   8       2799.36       2609.01        64.18 o                         
   7   1   8        236.50        277.80        86.28 o                         
   8   1   8        102.24         55.24        88.78 o                         
  -8   2   8        823.46        855.35       101.42 o                         
  -7   2   8        237.76        249.89        65.53 o                         
  -6   2   8        205.54        265.62        68.26 o                         
  -5   2   8       3987.28       3970.99        69.57 o                         
  -4   2   8       1234.67       1189.31        52.77 o                         
  -3   2   8        914.20        915.16        47.01 o                         
  -2   2   8       1353.59       1371.13        54.70 o                         
  -1   2   8       8503.04       8197.47        88.95 o                         
   0   2   8      20058.45      19725.95       416.03 o                         
   1   2   8       6159.07       6162.36       104.82 o                         
   2   2   8       1553.31       1533.98        54.42 o                         
   3   2   8      10239.13      10586.24       147.41 o                         
   4   2   8       7238.03       7266.71       124.11 o                         
   5   2   8        230.40        262.95        49.40 o                         
   6   2   8        284.49        289.32        61.36 o                         
   7   2   8         17.74         13.80        64.94 o                         
   8   2   8         19.10        -73.91       109.86 o                         
  -8   3   8          1.14        -36.33        91.85 o                         
  -7   3   8        274.15        250.72        79.66 o                         
  -6   3   8          3.02         10.83        68.06 o                         
  -5   3   8         20.11         24.60        58.13 o                         
  -4   3   8        395.96        438.54        54.48 o                         
  -3   3   8       1409.95       1321.53        57.96 o                         
  -2   3   8       3538.59       3403.14        67.16 o                         
  -1   3   8       8398.83       8030.82       123.16 o                         
   0   3   8        668.54        601.11        48.87 o                         
   1   3   8       9833.40       9819.70       203.00 o                         
   2   3   8      17638.38      18364.91       225.61 o                         
   3   3   8         42.01         25.53        37.27 o                         
   4   3   8         76.41        153.80        56.08 o                         
   5   3   8        333.14        405.52        65.36 o                         
   6   3   8        116.88        169.36        59.72 o                         
   7   3   8        562.34        502.04        78.80 o                         
  -7   4   8        375.11        470.81        80.08 o                         
  -6   4   8          0.33        -31.92        61.18 o                         
  -5   4   8        874.00        800.27        63.58 o                         
  -4   4   8         40.18         58.43        65.07 o                         
  -3   4   8        844.89        729.81        55.10 o                         
  -2   4   8       1377.00       1337.47        59.09 o                         
  -1   4   8       6312.70       6179.02        92.41 o                         
   0   4   8       2582.48       2125.68        64.15 o                         
   1   4   8       3327.67       3521.85        71.06 o                         
   2   4   8       5031.04       5257.81        78.79 o                         
   3   4   8         39.34         63.42        37.64 o                         
   4   4   8       1089.45       1104.74        61.68 o                         
   5   4   8         32.74         64.82        53.25 o                         
   6   4   8       1066.22        987.70        66.08 o                         
   7   4   8        227.02        164.49        79.36 o                         
  -7   5   8        187.51        205.96        88.68 o                         
  -6   5   8          0.57        -24.31        84.14 o                         
  -5   5   8          1.28         19.71        54.83 o                         
  -4   5   8        134.63        117.58        53.58 o                         
  -3   5   8       2013.84       1880.95        59.41 o                         
  -2   5   8        128.60        120.06        47.75 o                         
  -1   5   8       2156.37       2165.07        64.36 o                         
   0   5   8       1560.44       1626.42        61.00 o                         
   1   5   8         33.99         61.22        40.79 o                         
   2   5   8       3223.63       3224.94        56.61 o                         
   3   5   8          7.56         -5.33        44.99 o                         
   4   5   8         74.88         69.07        48.11 o                         
   5   5   8          1.47          0.89        54.23 o                         
   6   5   8          0.67        -23.59        83.72 o                         
   7   5   8        287.38        270.84        88.81 o                         
  -7   6   8         38.66         38.38        82.23 o                         
  -6   6   8         50.44         85.21        76.42 o                         
  -5   6   8         67.87         68.54        55.85 o                         
  -4   6   8         68.83         71.84        59.91 o                         
  -3   6   8        134.76         87.41        66.21 o                         
  -2   6   8        561.11        550.61        49.78 o                         
  -1   6   8        110.13        118.31        46.01 o                         
   0   6   8         96.96        103.53        45.88 o                         
   1   6   8         40.25         30.54        37.83 o                         
   2   6   8        653.73        702.18        45.28 o                         
   3   6   8          0.08         -0.88        62.85 o                         
   4   6   8         10.20         26.95        53.92 o                         
   5   6   8         36.04         27.70        54.08 o                         
   6   6   8         77.66        165.19        76.34 o                         
   7   6   8        119.00         75.41        91.94 o                         
  -7   7   8        376.81        489.77       117.11 o                         
  -6   7   8         66.46         62.94        78.28 o                         
  -5   7   8         51.66         87.46        63.19 o                         
  -4   7   8         36.97         79.56        55.24 o                         
  -3   7   8         32.29         75.72        64.92 o                         
  -2   7   8       2255.52       2254.75        78.55 o                         
  -1   7   8       1228.79       1124.97        57.17 o                         
   0   7   8        713.71        711.84        46.22 o                         
   1   7   8        990.39       1031.13        56.87 o                         
   2   7   8        161.77        180.74        57.77 o                         
   3   7   8       2382.00       2359.72        79.82 o                         
   4   7   8          2.85         31.79        55.94 o                         
   5   7   8         24.13         19.51        60.87 o                         
   6   7   8        119.66        143.60        78.23 o                         
   7   7   8        525.84        441.91       105.05 o                         
  -6   8   8          4.95         63.96        75.75 o                         
  -5   8   8       1834.84       1672.85        90.86 o                         
  -4   8   8         19.96         36.56        62.14 o                         
  -3   8   8        411.19        406.04        64.15 o                         
  -2   8   8        592.39        571.68        71.77 o                         
  -1   8   8        147.28        134.10        53.09 o                         
   0   8   8       2124.54       2082.02        68.34 o                         
   1   8   8        389.08        396.37        51.25 o                         
   2   8   8        365.60        388.77        64.74 o                         
   3   8   8       3127.49       3104.98        73.53 o                         
   4   8   8        413.07        356.16        67.22 o                         
   5   8   8        133.88        163.60        81.39 o                         
   6   8   8         71.34        117.54        81.96 o                         
  -6   9   8        426.48        485.21        95.88 o                         
  -5   9   8        116.12        148.24        85.32 o                         
  -4   9   8         22.91         43.86        80.34 o                         
  -3   9   8       1541.71       1469.77        73.42 o                         
  -2   9   8         15.14          9.91        62.04 o                         
  -1   9   8       2818.99       2802.28        72.89 o                         
   0   9   8         93.16        114.49        65.91 o                         
   1   9   8         49.84         86.53        68.78 o                         
   2   9   8       3986.86       4081.11       112.40 o                         
   3   9   8        146.89        170.54        59.61 o                         
   4   9   8        398.30        458.86        83.71 o                         
   5   9   8       1834.31       1723.77        94.30 o                         
   6   9   8        344.20        228.46        97.43 o                         
  -5  10   8        331.43        440.86       147.83 o                         
  -4  10   8       2168.41       2257.36       105.25 o                         
  -3  10   8       1192.36       1247.57        98.18 o                         
  -2  10   8        629.57        627.15        78.99 o                         
  -1  10   8       2888.67       2832.48        83.15 o                         
   0  10   8       1256.17       1192.85        74.99 o                         
   1  10   8         94.71        126.33        70.32 o                         
   2  10   8        201.36        204.34        74.72 o                         
   3  10   8        237.67        269.50        80.86 o                         
   4  10   8        687.11        675.15        94.89 o                         
   5  10   8        293.91        154.18       103.52 o                         
  -5  11   8       1016.56        844.34       169.01 o                         
  -4  11   8          3.90        -48.18       124.06 o                         
  -3  11   8       1738.82       1726.48       134.34 o                         
  -2  11   8       3160.02       3262.28       114.19 o                         
  -1  11   8        113.31        147.45        69.81 o                         
   0  11   8        492.92        453.46        72.23 o                         
   1  11   8       1182.44       1246.48        81.83 o                         
   2  11   8        427.67        462.55        83.68 o                         
   3  11   8        498.67        391.29       125.18 o                         
   4  11   8        199.82        328.08       101.51 o                         
   5  11   8        727.76        669.26       165.97 o                         
  -4  12   8        502.85        488.77       130.22 o                         
  -3  12   8         20.38          7.50       125.73 o                         
  -2  12   8          0.09         -0.80        91.07 o                         
  -1  12   8        677.69        717.20        99.70 o                         
   0  12   8        639.97        683.54        90.83 o                         
   1  12   8        789.00        815.89        99.86 o                         
   2  12   8         15.43         56.19        90.08 o                         
   3  12   8       1225.74       1290.13       135.47 o                         
   4  12   8        389.71        491.21       155.32 o                         
  -2  13   8        701.11        663.23       158.64 o                         
  -1  13   8        176.21        152.59       100.55 o                         
   0  13   8         79.16         70.72        93.44 o                         
   1  13   8       2565.55       2690.50       120.68 o                         
   2  13   8        618.17        771.74       157.57 o                         
  -8   1   9          1.92         -1.78        89.43 o                         
  -7   1   9         16.79          9.81        76.97 o                         
  -6   1   9         77.49        118.10        59.98 o                         
  -5   1   9        155.06        152.64        58.41 o                         
  -4   1   9         46.67         30.14        63.42 o                         
  -3   1   9          8.26         32.16        45.17 o                         
  -2   1   9       2140.43       2118.68        55.88 o                         
  -1   1   9        105.27         86.40        44.42 o                         
   0   1   9        262.62        224.20        42.34 o                         
   1   1   9       6235.82       6503.34       171.59 o                         
   2   1   9        104.05         46.58        43.72 o                         
   3   1   9         50.49         67.72        37.31 o                         
   4   1   9        228.85        204.35        40.40 o                         
   5   1   9          1.60         -5.69        64.29 o                         
   6   1   9         56.12         28.65        55.28 o                         
   7   1   9       1947.23       2026.14        99.75 o                         
   8   1   9         30.26        114.90       153.67 o                         
  -8   2   9        210.03        316.30       160.37 o                         
  -7   2   9         65.47         84.85        70.17 o                         
  -6   2   9        306.30        283.50        62.27 o                         
  -5   2   9        419.03        392.91        56.27 o                         
  -4   2   9          2.10          7.01        63.98 o                         
  -3   2   9       3047.91       3003.35        66.18 o                         
  -2   2   9        164.80        221.49        45.30 o                         
  -1   2   9        123.48        132.52        45.39 o                         
   0   2   9      10564.23      10155.66       152.95 o                         
   1   2   9        126.37        123.61        40.43 o                         
   2   2   9       1085.92       1042.44        51.25 o                         
   3   2   9       6141.54       5821.78        67.03 o                         
   4   2   9          8.07         19.74        41.91 o                         
   5   2   9        295.09        249.08        59.13 o                         
   6   2   9         73.51         63.90        60.27 o                         
   7   2   9         92.98        129.56        76.58 o                         
  -7   3   9       1260.48       1441.38        92.22 o                         
  -6   3   9        496.48        499.42        70.66 o                         
  -5   3   9        295.97        333.99        56.19 o                         
  -4   3   9        368.43        415.94        50.95 o                         
  -3   3   9        307.33        213.66        46.43 o                         
  -2   3   9        388.95        349.87        44.02 o                         
  -1   3   9       3576.99       3659.57        72.03 o                         
   0   3   9       2644.39       2820.43        61.07 o                         
   1   3   9      12927.51      13026.09       275.63 o                         
   2   3   9      15969.01      16252.25       301.51 o                         
   3   3   9       2399.48       2498.66        56.38 o                         
   4   3   9        802.49        736.78        51.18 o                         
   5   3   9       2533.84       2554.15        88.17 o                         
   6   3   9        588.95        528.66        70.83 o                         
   7   3   9        141.88        123.76        87.34 o                         
  -7   4   9        723.26        727.62        91.40 o                         
  -6   4   9        239.22        146.67        75.37 o                         
  -5   4   9        321.91        400.80        61.31 o                         
  -4   4   9       4812.55       5073.71        76.63 o                         
  -3   4   9       2370.04       2238.44        57.03 o                         
  -2   4   9        481.61        444.13        41.87 o                         
  -1   4   9       1448.09       1393.35        59.39 o                         
   0   4   9        612.10        522.84        49.65 o                         
   1   4   9       2013.89       1898.06        57.76 o                         
   2   4   9        180.02        198.01        44.58 o                         
   3   4   9       6908.95       6827.84        72.31 o                         
   4   4   9       4087.56       4046.89        66.46 o                         
   5   4   9       1669.04       1617.12        61.87 o                         
   6   4   9        353.48        364.02        69.16 o                         
   7   4   9        997.66        995.88        81.84 o                         
  -7   5   9        405.65        409.00        82.52 o                         
  -6   5   9        753.99        774.28        88.51 o                         
  -5   5   9       2380.73       2372.78        79.20 o                         
  -4   5   9       2304.29       2309.04        76.98 o                         
  -3   5   9       4414.51       4502.60        85.81 o                         
  -2   5   9       6177.97       5952.51        78.27 o                         
  -1   5   9       2528.87       2442.81        62.45 o                         
   0   5   9       7347.58       7546.37       125.16 o                         
   1   5   9       1675.60       1524.87        55.67 o                         
   2   5   9       2049.22       1983.41        55.62 o                         
   3   5   9        541.79        490.79        54.22 o                         
   4   5   9        268.59        279.62        53.14 o                         
   5   5   9       2638.49       2760.45        79.99 o                         
   6   5   9       3029.48       3214.79        96.78 o                         
   7   5   9        380.20        364.01        80.93 o                         
  -7   6   9        704.49        683.08       101.19 o                         
  -6   6   9        518.44        572.99        79.58 o                         
  -5   6   9         95.88         90.64        68.71 o                         
  -4   6   9       3402.22       3531.02        88.61 o                         
  -3   6   9       1639.65       1628.25        67.61 o                         
  -2   6   9        270.65        307.78        65.81 o                         
  -1   6   9       5152.68       4963.98        91.68 o                         
   0   6   9       2437.50       2382.87        62.60 o                         
   1   6   9       2579.20       2363.98        56.42 o                         
   2   6   9        778.49        819.48        57.10 o                         
   3   6   9        361.29        392.34        58.38 o                         
   4   6   9      10890.04      11041.54       305.80 o                         
   5   6   9        574.02        555.38        62.58 o                         
   6   6   9        269.45        305.62        78.00 o                         
   7   6   9       1510.53       1577.08       115.75 o                         
  -6   7   9        817.00        834.20        85.98 o                         
  -5   7   9        546.48        544.19        79.87 o                         
  -4   7   9        265.38        243.11        70.67 o                         
  -3   7   9        119.06        148.04        60.65 o                         
  -2   7   9        891.99        861.35        64.69 o                         
  -1   7   9       1310.03       1276.63        71.85 o                         
   0   7   9        227.40        243.35        57.63 o                         
   1   7   9        759.07        777.22        60.48 o                         
   2   7   9       4534.44       4694.55       144.76 o                         
   3   7   9       2004.20       1965.33        66.41 o                         
   4   7   9       2540.21       2552.23        86.86 o                         
   5   7   9       2403.62       2500.14        87.91 o                         
   6   7   9       2663.29       2547.66        91.88 o                         
  -6   8   9         29.49         33.45        73.95 o                         
  -5   8   9         64.25        105.70        81.81 o                         
  -4   8   9         23.15         15.15        64.28 o                         
  -3   8   9        388.88        351.56        71.60 o                         
  -2   8   9          0.45         -5.99        58.93 o                         
  -1   8   9         92.72         86.32        58.84 o                         
   0   8   9       2637.60       2691.11        71.24 o                         
   1   8   9        709.27        661.73        53.06 o                         
   2   8   9       1242.99       1236.37        62.99 o                         
   3   8   9       2114.00       2099.13        85.78 o                         
   4   8   9       1093.86        998.36        63.99 o                         
   5   8   9         33.53         15.98        79.04 o                         
   6   8   9        116.91        104.44        75.36 o                         
  -6   9   9        114.17         89.05       104.93 o                         
  -5   9   9        648.01        611.24        85.97 o                         
  -4   9   9        507.29        535.24        83.67 o                         
  -3   9   9        288.78        275.97        64.99 o                         
  -2   9   9        449.84        474.66        65.78 o                         
  -1   9   9       1218.10       1165.06        66.98 o                         
   0   9   9         17.22         47.52        58.51 o                         
   1   9   9       1334.26       1395.58        75.33 o                         
   2   9   9       1229.58       1250.94        74.63 o                         
   3   9   9        378.46        342.84        76.40 o                         
   4   9   9         88.88        115.47        88.10 o                         
   5   9   9        882.60        864.83        88.53 o                         
   6   9   9        342.54        333.68       107.74 o                         
  -5  10   9         22.97         32.10       118.44 o                         
  -4  10   9         98.68        126.80        88.53 o                         
  -3  10   9        388.65        501.61        88.18 o                         
  -2  10   9         18.85          9.75        68.97 o                         
  -1  10   9          0.87         14.13        63.22 o                         
   0  10   9        722.14        685.49        72.86 o                         
   1  10   9       1199.79       1009.10        68.68 o                         
   2  10   9        161.11        142.65        65.91 o                         
   3  10   9        660.54        736.27        79.47 o                         
   4  10   9         17.65         26.76        94.22 o                         
   5  10   9        187.21        166.68       121.82 o                         
  -4  11   9         34.95        161.47        88.18 o                         
  -3  11   9        270.13        274.60       105.97 o                         
  -2  11   9        132.02        152.58        95.56 o                         
  -1  11   9        106.95        120.08        89.43 o                         
   0  11   9         33.79         44.77        83.70 o                         
   1  11   9         12.14        -22.12        88.21 o                         
   2  11   9        184.65        287.31        94.30 o                         
   3  11   9          6.44        -41.14        97.00 o                         
   4  11   9         87.08         54.20        88.95 o                         
  -3  12   9        312.02        328.90       128.73 o                         
  -2  12   9         41.40         50.69        87.84 o                         
  -1  12   9        530.32        427.44        82.67 o                         
   0  12   9       1033.78        899.79        93.44 o                         
   1  12   9        229.11        252.50        97.11 o                         
   2  12   9         30.05         56.89       101.50 o                         
   3  12   9        172.15         30.10       136.93 o                         
  -2  13   9        470.35        475.43       124.77 o                         
  -1  13   9        359.33        407.57       107.61 o                         
   0  13   9        288.65        232.96       106.32 o                         
   1  13   9        192.52        207.76       111.29 o                         
   2  13   9        467.06        413.15       129.51 o                         
  -7   0  10          2.64         25.08        99.66 o                         
  -6   0  10       2503.29       2388.38        98.12 o                         
  -5   0  10        830.83        830.09        84.93 o                         
  -4   0  10       8179.06       8124.32       135.44 o                         
  -3   0  10      38755.43      38984.59       495.46 o                         
  -2   0  10        304.86        402.16        64.30 o                         
  -1   0  10       3131.02       3137.54        81.02 o                         
   0   0  10       3004.82       2635.60        89.92 o                         
   1   0  10       5471.13       5463.55       185.74 o                         
   2   0  10       3587.83       3717.63        95.70 o                         
   3   0  10         35.73         61.89        67.98 o                         
   4   0  10       5399.02       5476.89       204.81 o                         
   5   0  10       1375.08       1267.75        74.34 o                         
   6   0  10         24.35          1.62        67.59 o                         
   7   0  10       1678.73       1531.99       173.25 o                         
  -7   1  10         55.78        -22.12        78.47 o                         
  -6   1  10       1350.69       1378.23        68.63 o                         
  -5   1  10       3932.97       3839.54        66.00 o                         
  -4   1  10       2354.63       2387.09        69.21 o                         
  -3   1  10       1078.83       1024.61        48.99 o                         
  -2   1  10       4528.18       4483.37        67.56 o                         
  -1   1  10      13218.36      12953.97       149.30 o                         
   0   1  10        908.41        908.18        50.28 o                         
   1   1  10         90.15         88.45        41.60 o                         
   2   1  10       5544.35       5952.89        82.98 o                         
   3   1  10       3168.71       3248.81        56.23 o                         
   4   1  10       1302.53       1275.92        52.27 o                         
   5   1  10       1663.12       1635.09        58.33 o                         
   6   1  10        696.10        638.21        87.62 o                         
   7   1  10        207.81        154.59        78.52 o                         
  -7   2  10       1023.30        993.68        70.98 o                         
  -6   2  10        198.65        215.41        69.67 o                         
  -5   2  10       1965.67       1811.24        63.92 o                         
  -4   2  10       3376.92       3381.38        70.35 o                         
  -3   2  10       1823.67       1712.20        49.38 o                         
  -2   2  10       4155.69       3986.33        81.25 o                         
  -1   2  10        111.15        145.11        45.75 o                         
   0   2  10       2952.21       2928.68        60.75 o                         
   1   2  10       9455.24       9763.63        87.77 o                         
   2   2  10       4989.35       5350.37        70.03 o                         
   3   2  10        598.71        562.53        43.44 o                         
   4   2  10       2046.92       2128.80        60.73 o                         
   5   2  10        457.81        488.26        67.00 o                         
   6   2  10        220.55        315.89        68.25 o                         
   7   2  10        507.05        508.68        79.56 o                         
  -7   3  10        752.99        770.25        83.30 o                         
  -6   3  10        835.36        829.37        77.51 o                         
  -5   3  10       1014.19        946.92        65.31 o                         
  -4   3  10          0.46         12.59        64.21 o                         
  -3   3  10        351.33        284.10        47.18 o                         
  -2   3  10       7010.62       6832.70        88.24 o                         
  -1   3  10       8372.02       8068.61       115.07 o                         
   0   3  10       7626.76       7342.43       102.46 o                         
   1   3  10       1042.13        990.13        52.56 o                         
   2   3  10       3152.30       3334.15        84.81 o                         
   3   3  10       1554.47       1562.42        42.59 o                         
   4   3  10        415.69        376.86        49.43 o                         
   5   3  10         75.17         30.70        54.12 o                         
   6   3  10        101.86        137.35        68.57 o                         
   7   3  10         62.73         70.06        77.61 o                         
  -7   4  10         99.57        114.95        80.34 o                         
  -6   4  10         66.82         73.31        69.05 o                         
  -5   4  10        498.86        482.15        56.67 o                         
  -4   4  10       1172.50       1208.89        71.74 o                         
  -3   4  10       2365.50       2235.51        64.39 o                         
  -2   4  10       3506.42       3354.91        63.16 o                         
  -1   4  10         72.40         67.91        41.43 o                         
   0   4  10      10665.95      11135.87       128.94 o                         
   1   4  10        299.69        292.23        43.40 o                         
   2   4  10         77.71         98.64        37.27 o                         
   3   4  10        427.09        489.05        46.51 o                         
   4   4  10       3701.46       3746.04        82.93 o                         
   5   4  10         49.68         57.21        54.31 o                         
   6   4  10         24.68        -10.75        67.88 o                         
   7   4  10         65.56         42.34        79.46 o                         
  -7   5  10          1.14         16.19        86.86 o                         
  -6   5  10         13.32        -86.12        86.12 o                         
  -5   5  10        636.99        631.05        71.40 o                         
  -4   5  10          3.73         19.21        54.17 o                         
  -3   5  10         19.80         20.05        52.57 o                         
  -2   5  10       3554.95       3368.85        66.72 o                         
  -1   5  10        207.73        190.36        52.38 o                         
   0   5  10       5465.98       5480.18        89.44 o                         
   1   5  10        242.69        221.07        39.15 o                         
   2   5  10        730.81        724.65        42.84 o                         
   3   5  10          6.90         -5.82        45.08 o                         
   4   5  10        110.78         96.43        54.10 o                         
   5   5  10        111.48        130.54        66.92 o                         
   6   5  10        129.56         77.51        86.53 o                         
   7   5  10          1.69         66.31        80.65 o                         
  -7   6  10        111.90         84.21       102.90 o                         
  -6   6  10         31.53         -8.20        71.18 o                         
  -5   6  10        407.53        428.67        70.34 o                         
  -4   6  10         18.02         41.29        59.79 o                         
  -3   6  10        814.22        798.49        70.06 o                         
  -2   6  10        123.27        101.37        53.64 o                         
  -1   6  10        820.43        837.58        66.81 o                         
   0   6  10        824.18        777.16        52.19 o                         
   1   6  10          2.03         19.93        46.76 o                         
   2   6  10       1383.63       1357.70        58.26 o                         
   3   6  10         97.87        108.37        57.42 o                         
   4   6  10         62.12         72.78        55.35 o                         
   5   6  10        231.52        161.68        62.00 o                         
   6   6  10        429.82        406.40        88.19 o                         
   7   6  10        105.93         53.62        98.70 o                         
  -6   7  10         15.90        -19.54        78.83 o                         
  -5   7  10          3.52         15.35        75.40 o                         
  -4   7  10         81.21         73.56        60.43 o                         
  -3   7  10          8.04         45.67        65.37 o                         
  -2   7  10         36.88         45.86        58.83 o                         
  -1   7  10         62.00         72.09        64.35 o                         
   0   7  10          8.45         20.34        57.38 o                         
   1   7  10       4506.37       4483.01        98.17 o                         
   2   7  10        571.77        572.86        61.61 o                         
   3   7  10         50.04         24.75        61.90 o                         
   4   7  10          0.15         21.47        57.50 o                         
   5   7  10        190.61        189.03        76.25 o                         
   6   7  10        649.52        562.96        83.14 o                         
  -6   8  10        233.06        251.19       100.38 o                         
  -5   8  10          3.24        -34.61        77.11 o                         
  -4   8  10        163.58        168.74        64.57 o                         
  -3   8  10        108.67        114.69        56.20 o                         
  -2   8  10        889.09        838.04        64.96 o                         
  -1   8  10         12.01          6.80        58.96 o                         
   0   8  10       1098.14       1146.95        64.72 o                         
   1   8  10       2749.11       2803.38        93.02 o                         
   2   8  10        247.42        212.81        66.92 o                         
   3   8  10       1284.87       1329.22        68.33 o                         
   4   8  10        620.28        611.35        60.43 o                         
   5   8  10        298.03        340.98        84.01 o                         
   6   8  10         19.41         76.78        99.19 o                         
  -5   9  10        422.90        407.79        84.02 o                         
  -4   9  10          5.03         -6.83        75.90 o                         
  -3   9  10          0.22         35.58        70.97 o                         
  -2   9  10       2731.08       2755.67        84.29 o                         
  -1   9  10        488.26        463.25        65.67 o                         
   0   9  10        502.86        497.55        61.63 o                         
   1   9  10       1557.53       1555.89        68.53 o                         
   2   9  10       1269.07       1258.19        68.48 o                         
   3   9  10       2224.13       2252.09       103.56 o                         
   4   9  10         34.21         85.59        73.35 o                         
   5   9  10        285.10        366.60        82.95 o                         
  -5  10  10          9.07        -48.95       125.47 o                         
  -4  10  10       1077.14       1071.29       103.85 o                         
  -3  10  10        843.30        957.45        84.44 o                         
  -2  10  10         60.04        154.30        72.19 o                         
  -1  10  10        644.87        624.78        66.31 o                         
   0  10  10       1478.20       1497.60        71.24 o                         
   1  10  10        260.00        256.65        64.55 o                         
   2  10  10        188.63        106.28        73.05 o                         
   3  10  10         52.60         87.74        88.26 o                         
   4  10  10       1109.95       1059.57       102.21 o                         
   5  10  10       1139.20       1142.21       131.39 o                         
  -4  11  10        731.14        700.25       102.40 o                         
  -3  11  10        535.66        550.68        85.90 o                         
  -2  11  10       1343.48       1351.46        95.37 o                         
  -1  11  10       1156.22       1215.70        93.12 o                         
   0  11  10         64.56         37.76        84.84 o                         
   1  11  10          3.50         52.32        84.46 o                         
   2  11  10       1147.46       1161.47        84.37 o                         
   3  11  10        587.15        672.56        92.24 o                         
   4  11  10        419.65        337.32       101.74 o                         
  -3  12  10        364.89        393.87       139.64 o                         
  -2  12  10          0.68         42.54        97.41 o                         
  -1  12  10        219.59        199.51        93.99 o                         
   0  12  10        304.06        342.96        90.47 o                         
   1  12  10       1146.79       1152.26        99.27 o                         
   2  12  10         20.87        -21.48        85.58 o                         
   3  12  10        133.87         78.77       139.53 o                         
  -1  13  10       2115.59       2319.68       129.17 o                         
   0  13  10        144.78        234.96       115.61 o                         
   1  13  10         13.36         61.21       119.08 o                         
  -7   1  11          0.06        -26.11        78.47 o                         
  -6   1  11          5.47        -82.60        82.60 o                         
  -5   1  11        117.98        123.14        55.80 o                         
  -4   1  11        677.48        645.19        57.30 o                         
  -3   1  11       1918.02       1895.35        53.71 o                         
  -2   1  11       2396.54       2328.43        62.40 o                         
  -1   1  11       3183.39       3099.64        66.15 o                         
   0   1  11         22.98        -27.83        40.25 o                         
   1   1  11       3687.31       3603.56        84.07 o                         
   2   1  11        233.42        197.32        41.34 o                         
   3   1  11          8.02        -14.90        33.09 o                         
   4   1  11        303.58        281.35        49.19 o                         
   5   1  11        883.00        928.84        48.69 o                         
   6   1  11         37.92         13.36        83.29 o                         
   7   1  11        699.48        701.78        97.35 o                         
  -7   2  11        234.93        270.91        64.52 o                         
  -6   2  11         59.98          4.62        75.27 o                         
  -5   2  11         40.25         30.42        54.22 o                         
  -4   2  11        327.90        385.40        51.11 o                         
  -3   2  11        195.15        204.98        47.50 o                         
  -2   2  11       5870.21       5660.00        95.30 o                         
  -1   2  11        767.59        693.97        50.28 o                         
   0   2  11        419.28        421.21        43.41 o                         
   1   2  11      11104.56      11148.61       274.17 o                         
   2   2  11        528.97        465.73        47.55 o                         
   3   2  11        725.77        827.64        52.29 o                         
   4   2  11       1523.26       1608.01        58.21 o                         
   5   2  11        381.60        331.55        60.71 o                         
   6   2  11       1514.53       1580.60        89.74 o                         
   7   2  11         46.56         93.44        71.16 o                         
  -7   3  11         18.12          4.46        72.56 o                         
  -6   3  11        995.66       1100.68        80.94 o                         
  -5   3  11       1058.68       1045.37        59.86 o                         
  -4   3  11         34.39         27.98        57.44 o                         
  -3   3  11         57.65         59.45        52.23 o                         
  -2   3  11         18.46         10.62        50.58 o                         
  -1   3  11       5978.59       6082.89        75.88 o                         
   0   3  11       2520.14       2381.32        59.69 o                         
   1   3  11       1770.78       1706.51        55.77 o                         
   2   3  11       5808.21       5476.56       141.43 o                         
   3   3  11       2093.88       2113.67        54.79 o                         
   4   3  11          3.83         21.55        44.72 o                         
   5   3  11          0.33         44.65        49.50 o                         
   6   3  11       1565.41       1497.01        97.80 o                         
   7   3  11         57.88         36.27        71.84 o                         
  -7   4  11        276.62        305.32        81.79 o                         
  -6   4  11         77.79         81.21        70.30 o                         
  -5   4  11         52.19         68.25        60.57 o                         
  -4   4  11        775.85        807.38        62.76 o                         
  -3   4  11       2271.36       2328.61        69.42 o                         
  -2   4  11        676.94        658.40        43.90 o                         
  -1   4  11         66.88         20.75        41.53 o                         
   0   4  11       4149.74       4226.51        67.44 o                         
   1   4  11       5233.83       5143.35        76.13 o                         
   2   4  11       5414.65       5368.99        77.57 o                         
   3   4  11         42.51         37.35        47.31 o                         
   4   4  11       3508.51       3575.64        56.13 o                         
   5   4  11       3471.96       3481.60       122.87 o                         
   6   4  11        295.91        287.05        76.74 o                         
   7   4  11          0.17        -25.61        95.90 o                         
  -7   5  11        471.90        499.68       100.55 o                         
  -6   5  11         29.35         13.18        77.85 o                         
  -5   5  11       1518.60       1604.84        76.81 o                         
  -4   5  11       2443.06       2351.66        72.20 o                         
  -3   5  11        594.97        658.87        57.28 o                         
  -2   5  11       5213.88       5140.13        78.75 o                         
  -1   5  11       3367.35       3226.25        66.00 o                         
   0   5  11        937.93        834.90        48.21 o                         
   1   5  11         27.73         42.58        44.37 o                         
   2   5  11       2631.72       2631.69        59.05 o                         
   3   5  11       8877.70       8832.53       171.23 o                         
   4   5  11       2933.01       2961.10        71.22 o                         
   5   5  11        231.85        265.06        52.65 o                         
   6   5  11       1421.48       1389.66        83.11 o                         
   7   5  11        794.40        678.08       101.62 o                         
  -6   6  11       1195.23       1121.61        84.62 o                         
  -5   6  11         13.25         50.95        75.39 o                         
  -4   6  11        967.90        933.06        66.19 o                         
  -3   6  11       4845.12       4985.41        79.33 o                         
  -2   6  11        256.92        253.27        59.73 o                         
  -1   6  11        984.81        985.18        63.26 o                         
   0   6  11       5157.13       5117.27        80.07 o                         
   1   6  11       1271.98       1240.48        60.78 o                         
   2   6  11       4593.50       4506.15        66.86 o                         
   3   6  11        505.52        538.44        55.00 o                         
   4   6  11        934.74        941.69        54.99 o                         
   5   6  11       3197.07       3397.31       107.39 o                         
   6   6  11        332.94        231.52        73.45 o                         
  -6   7  11          4.66          7.03        79.65 o                         
  -5   7  11        383.34        369.11        78.28 o                         
  -4   7  11          0.58          1.88        60.95 o                         
  -3   7  11          3.97         11.42        59.51 o                         
  -2   7  11       1754.59       1720.35        64.54 o                         
  -1   7  11       2650.97       2668.18        74.38 o                         
   0   7  11       3049.19       3075.22        84.72 o                         
   1   7  11          3.49         16.86        45.75 o                         
   2   7  11       6092.34       6208.55       146.51 o                         
   3   7  11       5620.22       5605.96       108.18 o                         
   4   7  11       1869.43       1872.01        66.74 o                         
   5   7  11        625.31        698.04        88.13 o                         
   6   7  11          2.13          4.13        79.24 o                         
  -6   8  11          1.19       -110.54       110.54 o                         
  -5   8  11         56.42         55.44        87.27 o                         
  -4   8  11        135.09        166.45        84.95 o                         
  -3   8  11        114.15         91.45        60.90 o                         
  -2   8  11        996.46        981.87        61.92 o                         
  -1   8  11         33.89         31.92        66.79 o                         
   0   8  11       1341.84       1344.95        57.52 o                         
   1   8  11       5920.21       5790.64       115.71 o                         
   2   8  11        715.66        641.95        62.50 o                         
   3   8  11        368.67        377.01        62.53 o                         
   4   8  11       1127.19       1233.56        79.24 o                         
   5   8  11       1037.14       1002.99        89.08 o                         
   6   8  11         72.34         96.80       114.42 o                         
  -5   9  11         84.42        160.64        82.46 o                         
  -4   9  11        412.14        440.36        88.18 o                         
  -3   9  11         29.50         26.07        76.15 o                         
  -2   9  11       1122.44       1109.10        75.93 o                         
  -1   9  11       2357.94       2342.54        72.90 o                         
   0   9  11        471.82        446.78        54.43 o                         
   1   9  11       2488.34       2350.50        68.93 o                         
   2   9  11        681.39        783.05        75.84 o                         
   3   9  11        603.72        685.64        78.08 o                         
   4   9  11        215.15        179.62        83.82 o                         
   5   9  11        872.55        774.53       101.58 o                         
  -5  10  11         66.16        109.56       102.43 o                         
  -4  10  11         10.97        -97.78        98.22 o                         
  -3  10  11         57.41        100.01        90.24 o                         
  -2  10  11        308.45        332.85        79.96 o                         
  -1  10  11        858.27        796.20        63.17 o                         
   0  10  11        494.10        494.12        64.36 o                         
   1  10  11        637.06        667.54        70.05 o                         
   2  10  11        231.23        233.10        79.76 o                         
   3  10  11         14.76         40.58        93.45 o                         
   4  10  11         33.90         81.11        88.55 o                         
  -4  11  11         56.71         30.15       103.69 o                         
  -3  11  11        108.72        138.64        74.26 o                         
  -2  11  11          9.89         -8.87        81.38 o                         
  -1  11  11          4.96        -20.69        78.00 o                         
   0  11  11          7.56        -26.81        85.70 o                         
   1  11  11         30.27         50.87        85.51 o                         
   2  11  11         46.25         56.42        90.61 o                         
   3  11  11       1378.58       1304.56        94.58 o                         
   4  11  11          1.71         -6.82       107.33 o                         
  -3  12  11        448.47        517.50       130.78 o                         
  -2  12  11        211.74        268.21        89.73 o                         
  -1  12  11          0.83         14.69        78.72 o                         
   0  12  11         34.88         75.48        88.58 o                         
   1  12  11         30.28         29.57        89.32 o                         
   2  12  11         13.78         72.72       100.66 o                         
   3  12  11         49.28         48.71       120.48 o                         
  -1  13  11        234.58        252.73       137.34 o                         
   0  13  11         91.30         80.77       117.19 o                         
   1  13  11          3.88         82.76       134.83 o                         
  -7   0  12        356.55        424.39       114.71 o                         
  -6   0  12       2413.14       2523.88       115.24 o                         
  -5   0  12       3309.03       3357.16       116.01 o                         
  -4   0  12        191.01        201.62        75.08 o                         
  -3   0  12       4919.56       4897.36       107.86 o                         
  -2   0  12       3573.56       3623.92        96.36 o                         
  -1   0  12        134.68        121.38        50.56 o                         
   0   0  12        367.20        323.61        60.72 o                         
   1   0  12        563.79        527.10        73.29 o                         
   2   0  12       2668.26       2698.44        72.72 o                         
   3   0  12         54.21         75.58        86.70 o                         
   4   0  12       1668.44       1569.44        66.75 o                         
   5   0  12       5901.24       5926.88       266.28 o                         
   6   0  12        380.76        359.90        99.86 o                         
   7   0  12        170.41        222.23       124.01 o                         
  -7   1  12        584.36        624.44        83.47 o                         
  -6   1  12         34.31        114.69        84.63 o                         
  -5   1  12       4551.08       4589.15        81.89 o                         
  -4   1  12       3138.07       3106.27        72.87 o                         
  -3   1  12        461.30        448.23        60.35 o                         
  -2   1  12        978.63       1000.90        52.02 o                         
  -1   1  12       1250.60       1120.24        45.85 o                         
   0   1  12       6147.64       6188.84        81.37 o                         
   1   1  12        841.03        989.13        54.05 o                         
   2   1  12       1621.31       1684.88        48.29 o                         
   3   1  12       5370.68       5517.81        76.59 o                         
   4   1  12        731.03        741.10        45.76 o                         
   5   1  12        464.18        410.07        55.56 o                         
   6   1  12       3166.68       3236.81        88.06 o                         
   7   1  12        920.70        697.24        84.83 o                         
  -7   2  12       1131.95       1126.62        79.99 o                         
  -6   2  12        530.42        670.33        78.43 o                         
  -5   2  12        603.14        558.12        63.26 o                         
  -4   2  12          1.19        -52.98        53.95 o                         
  -3   2  12        144.86        118.45        52.86 o                         
  -2   2  12       3270.05       3104.40        63.23 o                         
  -1   2  12       2588.59       2438.64        54.43 o                         
   0   2  12        356.90        374.69        46.65 o                         
   1   2  12       6596.66       7255.49        82.73 o                         
   2   2  12       2272.22       2308.05        54.69 o                         
   3   2  12        576.19        539.83        46.51 o                         
   4   2  12       4184.13       4253.63        63.60 o                         
   5   2  12       1684.16       1778.31        66.93 o                         
   6   2  12        379.86        337.57        77.13 o                         
   7   2  12        154.43        204.17        80.05 o                         
  -7   3  12         10.84        -44.01        95.13 o                         
  -6   3  12        194.13        281.54        70.69 o                         
  -5   3  12         52.58         86.52        59.64 o                         
  -4   3  12       2298.04       2287.88        70.28 o                         
  -3   3  12       2235.08       2150.34        68.97 o                         
  -2   3  12        813.88        758.47        43.94 o                         
  -1   3  12       4890.86       4752.64        68.82 o                         
   0   3  12        648.40        645.19        49.17 o                         
   1   3  12        112.65        135.25        44.97 o                         
   2   3  12       2061.75       1997.41        60.79 o                         
   3   3  12        328.52        372.59        53.25 o                         
   4   3  12         12.36         13.24        41.13 o                         
   5   3  12          0.27          9.03        59.55 o                         
   6   3  12        348.51        359.05        70.37 o                         
   7   3  12       1059.70       1086.88       100.89 o                         
  -7   4  12          0.07        142.02        96.59 o                         
  -6   4  12       1189.63       1124.31        83.59 o                         
  -5   4  12         13.39          2.21        60.95 o                         
  -4   4  12        716.38        679.81        63.74 o                         
  -3   4  12       1383.53       1276.90        60.61 o                         
  -2   4  12       1297.76       1281.76        70.38 o                         
  -1   4  12         29.18         22.44        41.84 o                         
   0   4  12       1148.33       1105.31        50.04 o                         
   1   4  12        541.78        533.74        53.64 o                         
   2   4  12       2610.14       2633.05        59.89 o                         
   3   4  12        728.03        686.01        59.90 o                         
   4   4  12        243.00        207.34        44.21 o                         
   5   4  12          4.32          2.87        55.38 o                         
   6   4  12       1994.83       1968.96        80.77 o                         
   7   4  12        118.58         90.29        96.17 o                         
  -6   5  12         82.59         -3.50        72.23 o                         
  -5   5  12        119.96        114.22        80.76 o                         
  -4   5  12       1518.85       1436.97        74.56 o                         
  -3   5  12        430.75        373.44        55.76 o                         
  -2   5  12       1826.24       1697.53        64.24 o                         
  -1   5  12        778.59        771.60        68.95 o                         
   0   5  12        428.04        474.94        60.28 o                         
   1   5  12        200.02        189.63        48.41 o                         
   2   5  12        135.52         93.39        52.99 o                         
   3   5  12         44.84         35.77        58.84 o                         
   4   5  12         18.40         39.73        50.23 o                         
   5   5  12         25.51        127.47        62.09 o                         
   6   5  12        241.99        230.65        67.60 o                         
  -6   6  12         22.11         18.53        89.43 o                         
  -5   6  12          0.45        -24.69        76.33 o                         
  -4   6  12         33.06         32.90        55.42 o                         
  -3   6  12        775.59        727.46        65.19 o                         
  -2   6  12         32.14         44.35        58.70 o                         
  -1   6  12          1.14         20.57        58.24 o                         
   0   6  12       1568.77       1499.51        65.94 o                         
   1   6  12          1.25         68.26        52.57 o                         
   2   6  12          8.81         28.62        49.93 o                         
   3   6  12        220.10        148.03        54.70 o                         
   4   6  12        214.97        230.99        55.88 o                         
   5   6  12         13.50        -14.16        69.94 o                         
   6   6  12        714.54        627.89        75.14 o                         
  -6   7  12          5.25         17.60       108.29 o                         
  -5   7  12         10.23        -45.03        86.14 o                         
  -4   7  12         98.42         64.09        67.20 o                         
  -3   7  12        105.79         79.69        60.95 o                         
  -2   7  12        296.95        269.66        52.92 o                         
  -1   7  12       4209.11       4088.54        76.86 o                         
   0   7  12       1494.34       1402.61        63.19 o                         
   1   7  12        754.97        807.58        61.99 o                         
   2   7  12        478.24        500.01        56.92 o                         
   3   7  12         63.20        100.83        47.98 o                         
   4   7  12         73.13        107.98        62.30 o                         
   5   7  12        369.04        469.61        78.10 o                         
   6   7  12        112.82        144.33        88.91 o                         
  -5   8  12        154.59        208.63        79.13 o                         
  -4   8  12          1.07        126.16        87.45 o                         
  -3   8  12        192.13        232.36        61.65 o                         
  -2   8  12       1262.07       1221.08        63.95 o                         
  -1   8  12          9.41         40.23        60.06 o                         
   0   8  12        367.33        312.42        57.24 o                         
   1   8  12       2897.76       2969.96       114.30 o                         
   2   8  12        906.32        915.10        63.91 o                         
   3   8  12        380.07        278.03        62.85 o                         
   4   8  12        512.79        429.60        66.54 o                         
   5   8  12        317.29        240.93        85.56 o                         
  -5   9  12         84.02         44.68       100.98 o                         
  -4   9  12        317.91        314.29        88.84 o                         
  -3   9  12        176.90        204.52        76.48 o                         
  -2   9  12          2.28         14.02        69.45 o                         
  -1   9  12       1873.01       1839.99        79.55 o                         
   0   9  12        175.04        202.53        52.16 o                         
   1   9  12       1047.41        961.74        54.57 o                         
   2   9  12        960.53       1006.70        78.17 o                         
   3   9  12        863.52        963.83        79.95 o                         
   4   9  12       1047.09       1072.53        89.27 o                         
   5   9  12          1.69         78.61        95.87 o                         
  -4  10  12        277.58        337.25        87.90 o                         
  -3  10  12       1778.82       1778.96       102.35 o                         
  -2  10  12        427.14        430.26        81.97 o                         
  -1  10  12          1.56         11.67        75.67 o                         
   0  10  12        323.86        323.14        71.22 o                         
   1  10  12       1072.60       1040.53        74.32 o                         
   2  10  12       1221.73       1145.80        78.02 o                         
   3  10  12        112.91         98.22        91.28 o                         
   4  10  12         11.90         82.93        82.66 o                         
  -3  11  12        135.28         73.18        90.38 o                         
  -2  11  12        818.83        849.28        87.07 o                         
  -1  11  12        511.79        487.73        84.00 o                         
   0  11  12        659.81        689.63        81.96 o                         
   1  11  12         12.11         19.46        86.79 o                         
   2  11  12          5.57        -15.12        87.51 o                         
   3  11  12       1854.92       1893.29       114.59 o                         
  -2  12  12        318.17        407.61       122.81 o                         
  -1  12  12        308.51        271.52        96.71 o                         
   0  12  12         36.17         14.95        90.29 o                         
   1  12  12        612.28        597.95        96.62 o                         
   2  12  12       1260.49       1335.53       109.63 o                         
  -7   1  13          4.40         58.75        81.74 o                         
  -6   1  13        281.55        301.30        71.31 o                         
  -5   1  13          9.12         -7.42        61.55 o                         
  -4   1  13        860.73        854.04        53.82 o                         
  -3   1  13        871.79        857.91        56.85 o                         
  -2   1  13       1019.37       1033.80        55.42 o                         
  -1   1  13       2756.09       2709.65        55.20 o                         
   0   1  13        748.52        752.33        49.55 o                         
   1   1  13        432.47        433.37        47.10 o                         
   2   1  13         44.55         33.96        55.07 o                         
   3   1  13        706.13        606.51        60.49 o                         
   4   1  13        265.44        154.19        50.09 o                         
   5   1  13        237.79        205.54        51.60 o                         
   6   1  13        213.76        270.11        77.55 o                         
   7   1  13        377.30        380.72        89.62 o                         
  -7   2  13          4.25         79.47       108.92 o                         
  -6   2  13         31.62         44.10        77.10 o                         
  -5   2  13         58.57         57.24        61.80 o                         
  -4   2  13        610.86        532.13        56.92 o                         
  -3   2  13       1457.37       1432.00        56.68 o                         
  -2   2  13       4588.62       4660.38       115.51 o                         
  -1   2  13       2843.01       2770.96        65.16 o                         
   0   2  13       2514.17       2345.57        55.78 o                         
   1   2  13        129.74         82.27        38.14 o                         
   2   2  13        540.83        571.90        53.31 o                         
   3   2  13        111.39        117.27        63.22 o                         
   4   2  13        725.65        741.74        52.10 o                         
   5   2  13        161.56        171.16        43.25 o                         
   6   2  13       1131.12       1142.66        90.75 o                         
   7   2  13         33.35         83.12        96.10 o                         
  -7   3  13          0.09          4.76       109.97 o                         
  -6   3  13        347.11        299.22        88.28 o                         
  -5   3  13        270.45        311.04        57.47 o                         
  -4   3  13         72.94        104.86        58.88 o                         
  -3   3  13         73.24        126.18        53.63 o                         
  -2   3  13        142.51        156.16        53.10 o                         
  -1   3  13       3093.20       3006.91        61.96 o                         
   0   3  13       5114.31       4837.37        71.56 o                         
   1   3  13       6210.79       6162.48       210.93 o                         
   2   3  13        662.41        608.33        66.12 o                         
   3   3  13        859.83        847.85        56.01 o                         
   4   3  13       3367.92       3392.29        65.14 o                         
   5   3  13         67.42         81.84        51.18 o                         
   6   3  13         23.46         48.66        85.10 o                         
   7   3  13        335.38        370.29        91.16 o                         
  -6   4  13        993.52       1072.32        84.32 o                         
  -5   4  13          2.72         46.67        74.76 o                         
  -4   4  13         54.09        106.28        67.85 o                         
  -3   4  13       1810.16       1894.39        68.41 o                         
  -2   4  13       3811.36       3886.54        76.97 o                         
  -1   4  13       2175.52       2231.14        69.42 o                         
   0   4  13          5.24         40.41        52.44 o                         
   1   4  13        471.89        513.17        62.34 o                         
   2   4  13       6288.57       6408.13        85.51 o                         
   3   4  13       2182.46       2160.11        59.09 o                         
   4   4  13        430.19        391.33        46.08 o                         
   5   4  13       1496.02       1658.70        74.80 o                         
   6   4  13        166.36        139.97        78.58 o                         
  -6   5  13        197.53        119.39        89.86 o                         
  -5   5  13       1414.24       1427.27        82.87 o                         
  -4   5  13       4375.05       4612.91        87.68 o                         
  -3   5  13        575.94        561.01        54.33 o                         
  -2   5  13       2697.47       2704.35        64.54 o                         
  -1   5  13       2652.37       2572.75        67.73 o                         
   0   5  13       6447.62       6376.82        88.50 o                         
   1   5  13        191.00        210.63        52.86 o                         
   2   5  13         42.14         82.91        57.22 o                         
   3   5  13       2435.47       2367.69        60.79 o                         
   4   5  13        733.26        674.18        48.32 o                         
   5   5  13        880.31        860.05        73.00 o                         
   6   5  13        132.25         83.18        79.52 o                         
  -6   6  13        494.21        580.06       103.84 o                         
  -5   6  13        636.01        767.11        88.81 o                         
  -4   6  13        721.90        767.59        65.63 o                         
  -3   6  13       1791.67       1855.37        70.17 o                         
  -2   6  13       1337.62       1342.25        67.80 o                         
  -1   6  13        939.77        884.30        63.68 o                         
   0   6  13       1731.29       1633.87        67.68 o                         
   1   6  13       4111.90       4216.75       111.21 o                         
   2   6  13       3938.86       4085.64        71.42 o                         
   3   6  13       3332.90       3146.18        62.05 o                         
   4   6  13        124.88        123.37        51.96 o                         
   5   6  13        506.85        469.50        67.43 o                         
   6   6  13        665.42        600.06       110.38 o                         
  -6   7  13        315.13        378.20       129.57 o                         
  -5   7  13        640.15        667.60        74.52 o                         
  -4   7  13        592.24        663.90        91.22 o                         
  -3   7  13        246.82        223.60        57.65 o                         
  -2   7  13        477.38        452.88        63.55 o                         
  -1   7  13       2267.13       2322.24        78.10 o                         
   0   7  13       3222.33       3204.46        72.42 o                         
   1   7  13       3791.00       3716.09        74.98 o                         
   2   7  13         94.02         65.90        50.87 o                         
   3   7  13       2570.37       2546.48        68.05 o                         
   4   7  13        869.22        914.22        73.10 o                         
   5   7  13         94.38        105.46        65.62 o                         
  -5   8  13          6.60        -15.84        89.27 o                         
  -4   8  13          8.76        -54.24        70.89 o                         
  -3   8  13        283.69        294.63        85.24 o                         
  -2   8  13       2883.63       2912.73        86.36 o                         
  -1   8  13       1158.31       1128.52        74.89 o                         
   0   8  13        406.78        405.85        63.04 o                         
   1   8  13       2297.51       2419.07        71.82 o                         
   2   8  13       1203.01       1220.15        67.25 o                         
   3   8  13        237.39        241.30        75.02 o                         
   4   8  13         11.09         45.44        69.86 o                         
   5   8  13          1.34        -34.51        85.47 o                         
  -5   9  13        122.12        226.76        92.37 o                         
  -4   9  13        684.08        719.93        85.20 o                         
  -3   9  13       1527.86       1552.84        89.00 o                         
  -2   9  13          8.78        -33.99        85.57 o                         
  -1   9  13       1737.72       1735.52        68.15 o                         
   0   9  13       1339.05       1347.82        64.43 o                         
   1   9  13        311.28        300.55        58.71 o                         
   2   9  13          0.92         -6.20        60.30 o                         
   3   9  13        104.19        135.45        89.68 o                         
   4   9  13        207.23        209.01        83.40 o                         
   5   9  13        256.38        116.15       160.83 o                         
  -4  10  13         70.81        144.64       114.83 o                         
  -3  10  13       1399.21       1530.76        98.16 o                         
  -2  10  13         39.52          9.58        74.18 o                         
  -1  10  13        329.87        374.83        71.58 o                         
   0  10  13        618.99        638.65        67.43 o                         
   1  10  13          5.93         41.65        75.74 o                         
   2  10  13        122.19        116.87        87.33 o                         
   3  10  13        176.47         91.01        80.07 o                         
   4  10  13        378.57        386.74       106.15 o                         
  -3  11  13         40.27        129.44       105.40 o                         
  -2  11  13         21.33          9.03        80.79 o                         
  -1  11  13         22.33         60.19        71.52 o                         
   0  11  13        133.36        106.96        73.34 o                         
   1  11  13        853.67        815.88        93.75 o                         
   2  11  13         55.36         54.62        88.87 o                         
   3  11  13        102.60         93.85       114.76 o                         
  -1  12  13         36.47        109.66       111.14 o                         
   0  12  13        154.64        144.52       115.54 o                         
   1  12  13        146.18        207.18       109.81 o                         
  -7   0  14        235.75        261.52       158.46 o                         
  -6   0  14        731.57        759.08       106.11 o                         
  -5   0  14        474.57        538.16       124.79 o                         
  -4   0  14        342.16        367.14        79.55 o                         
  -3   0  14       1086.30       1170.51       141.22 o                         
  -2   0  14       2368.25       2470.77       104.70 o                         
  -1   0  14       1138.38       1143.63        83.67 o                         
   0   0  14         29.76         93.88        57.25 o                         
   1   0  14       1945.32       1827.35        85.36 o                         
   2   0  14       6643.37       6642.40       145.23 o                         
   3   0  14       8186.64       8524.54       133.16 o                         
   4   0  14         96.46         27.93        66.00 o                         
   5   0  14       1207.71        961.72        70.52 o                         
   6   0  14       3552.70       3408.48       115.53 o                         
  -7   1  14       1041.33        985.10       116.25 o                         
  -6   1  14        323.57        263.99        72.52 o                         
  -5   1  14          0.17         42.86        55.67 o                         
  -4   1  14       1673.37       1668.71        62.92 o                         
  -3   1  14          5.04          9.62        52.50 o                         
  -2   1  14          1.30        -14.30        57.22 o                         
  -1   1  14       1521.03       1500.90        72.78 o                         
   0   1  14       3723.69       3700.72        61.94 o                         
   1   1  14       2613.30       2762.04        69.16 o                         
   2   1  14        358.93        327.45        57.50 o                         
   3   1  14       5371.71       5438.02        85.08 o                         
   4   1  14       3852.03       3823.64        93.18 o                         
   5   1  14        985.43        943.44        57.24 o                         
   6   1  14          4.17         52.47        69.54 o                         
   7   1  14        295.95        328.98       110.24 o                         
  -6   2  14         93.07         87.33        78.88 o                         
  -5   2  14         42.47         86.63        67.35 o                         
  -4   2  14          0.37         15.25        59.62 o                         
  -3   2  14         14.75         -3.68        46.14 o                         
  -2   2  14        390.22        325.91        60.01 o                         
  -1   2  14       1659.10       1659.53        61.88 o                         
   0   2  14         55.47         76.94        56.54 o                         
   1   2  14       2851.11       2969.53        62.69 o                         
   2   2  14       6389.95       6544.40        79.09 o                         
   3   2  14        838.26        977.91        62.27 o                         
   4   2  14        119.78        116.78        38.61 o                         
   5   2  14       1803.34       1887.68        62.36 o                         
   6   2  14        790.67        826.95        69.18 o                         
  -6   3  14        510.54        455.46        75.02 o                         
  -5   3  14         35.95         94.71        68.13 o                         
  -4   3  14        146.95        143.87        61.33 o                         
  -3   3  14       2666.57       2555.13        63.93 o                         
  -2   3  14         15.21         37.56        57.53 o                         
  -1   3  14        812.66        760.18        53.47 o                         
   0   3  14       4470.03       4702.15        74.51 o                         
   1   3  14        104.53         75.72        53.22 o                         
   2   3  14        412.61        364.97        54.41 o                         
   3   3  14        884.97        851.15        50.03 o                         
   4   3  14       3506.72       3481.06        77.33 o                         
   5   3  14        785.99        836.61        58.80 o                         
   6   3  14        139.56        165.27        71.23 o                         
  -6   4  14        572.51        566.95        76.35 o                         
  -5   4  14        780.55        888.05        72.69 o                         
  -4   4  14       1095.06        933.46        62.19 o                         
  -3   4  14          0.91         -0.06        54.58 o                         
  -2   4  14       1317.68       1198.66        61.58 o                         
  -1   4  14          6.33         -7.58        58.15 o                         
   0   4  14       2533.64       2645.57        70.62 o                         
   1   4  14        505.41        496.61        60.08 o                         
   2   4  14        182.98        211.45        53.92 o                         
   3   4  14          4.86         -1.69        49.29 o                         
   4   4  14        180.58        140.42        55.34 o                         
   5   4  14        266.24        296.89        60.31 o                         
   6   4  14        754.32        852.24        90.30 o                         
  -6   5  14        219.26        164.73        93.77 o                         
  -5   5  14         31.17         94.74        77.35 o                         
  -4   5  14         34.82         45.68        62.71 o                         
  -3   5  14       1129.10       1106.86        74.31 o                         
  -2   5  14       1165.36       1155.03        61.37 o                         
  -1   5  14          6.78        -32.89        65.84 o                         
   0   5  14         77.72        104.93        59.41 o                         
   1   5  14        256.91        260.61        54.66 o                         
   2   5  14         67.77         65.35        59.26 o                         
   3   5  14        214.60        242.63        54.87 o                         
   4   5  14        216.55        239.14        56.41 o                         
   5   5  14        687.74        801.00        73.55 o                         
   6   5  14        114.90         23.97       108.45 o                         
  -6   6  14         44.22        129.74        98.47 o                         
  -5   6  14         70.55        118.69        71.59 o                         
  -4   6  14        185.20        195.34        70.12 o                         
  -3   6  14         38.61         37.60        62.36 o                         
  -2   6  14       3303.55       3073.69       100.84 o                         
  -1   6  14         53.57         70.01        59.80 o                         
   0   6  14        118.03        116.70        59.31 o                         
   1   6  14        280.86        271.99        61.28 o                         
   2   6  14       1132.21       1127.81        59.90 o                         
   3   6  14        109.39        162.36        54.72 o                         
   4   6  14        174.82        264.36        68.00 o                         
   5   6  14        578.58        610.03        68.22 o                         
   6   6  14        109.27         79.99       110.04 o                         
  -5   7  14        115.68        167.11        80.07 o                         
  -4   7  14        531.01        499.27        79.88 o                         
  -3   7  14       1376.36       1348.13        74.10 o                         
  -2   7  14        435.52        382.86        70.76 o                         
  -1   7  14        475.69        485.70        63.38 o                         
   0   7  14        277.21        309.31        57.77 o                         
   1   7  14        107.58        165.24        67.81 o                         
   2   7  14         12.48         29.55        55.15 o                         
   3   7  14        106.09        128.42        58.16 o                         
   4   7  14          9.60         39.64        69.45 o                         
   5   7  14        194.71        191.14        72.95 o                         
  -5   8  14          0.61         52.27        88.57 o                         
  -4   8  14         53.61        105.74        78.39 o                         
  -3   8  14          7.44        -14.60        70.21 o                         
  -2   8  14        521.94        515.47        74.91 o                         
  -1   8  14       1976.10       1935.27        74.49 o                         
   0   8  14          0.84         22.41        61.07 o                         
   1   8  14         10.83         24.71        51.39 o                         
   2   8  14       1182.82       1146.11        79.11 o                         
   3   8  14         54.64         80.68        68.93 o                         
   4   8  14        115.31         86.21        70.72 o                         
   5   8  14        440.03        332.90        85.12 o                         
  -4   9  14        299.02        227.87        95.70 o                         
  -3   9  14        738.00        669.98        92.85 o                         
  -2   9  14         51.06        108.21        70.23 o                         
  -1   9  14         40.42         33.01        85.67 o                         
   0   9  14       1619.83       1654.60        82.58 o                         
   1   9  14        842.40        803.80        72.61 o                         
   2   9  14        126.83        113.73        76.49 o                         
   3   9  14        601.88        563.92        90.00 o                         
   4   9  14        663.47        569.70        74.91 o                         
  -3  10  14        763.38        749.13        80.32 o                         
  -2  10  14        203.26        263.86        89.91 o                         
  -1  10  14        288.24        298.76        67.05 o                         
   0  10  14         33.64         48.63        77.25 o                         
   1  10  14         31.18         48.71        77.32 o                         
   2  10  14        923.41        996.00        92.45 o                         
   3  10  14        769.66        566.41        91.38 o                         
  -2  11  14         23.29         48.05        97.67 o                         
  -1  11  14        341.10        321.84        82.66 o                         
   0  11  14        350.01        220.90        81.77 o                         
   1  11  14        871.15        869.84        94.23 o                         
   2  11  14         40.78         67.98       101.07 o                         
   0  12  14        226.15        250.20       223.11 o                         
  -6   1  15        160.30        180.20        79.86 o                         
  -5   1  15        129.11        176.09        75.27 o                         
  -4   1  15        526.03        653.25        69.37 o                         
  -3   1  15       1262.91       1239.10        56.71 o                         
  -2   1  15         14.47         40.09        51.80 o                         
  -1   1  15       1321.28       1220.06        59.19 o                         
   0   1  15       1124.38       1098.34        58.22 o                         
   1   1  15       1803.95       1656.51        61.68 o                         
   2   1  15        197.93        198.35        58.73 o                         
   3   1  15        206.69        123.96        58.61 o                         
   4   1  15        125.63        144.65        45.25 o                         
   5   1  15        973.81        904.75        57.12 o                         
   6   1  15         99.68        161.87        71.62 o                         
  -6   2  15         57.18        131.71        79.12 o                         
  -5   2  15        379.39        473.27        78.73 o                         
  -4   2  15        550.55        510.45        63.15 o                         
  -3   2  15        284.69        231.49        68.45 o                         
  -2   2  15       1810.25       1920.94        63.25 o                         
  -1   2  15        202.69        185.38        53.41 o                         
   0   2  15        688.15        722.21        56.50 o                         
   1   2  15        767.12        664.43        56.77 o                         
   2   2  15          6.78         19.20        52.56 o                         
   3   2  15       1744.91       1678.92        62.93 o                         
   4   2  15        306.71        267.01        43.60 o                         
   5   2  15          2.49        -23.19        68.38 o                         
   6   2  15        329.70        389.02        79.30 o                         
  -6   3  15         42.23         26.32        73.43 o                         
  -5   3  15          8.33          3.85        64.83 o                         
  -4   3  15        779.89        837.03        72.24 o                         
  -3   3  15       2183.15       2260.04        66.68 o                         
  -2   3  15        343.39        377.70        55.90 o                         
  -1   3  15          1.08         -2.38        48.84 o                         
   0   3  15       2129.91       2059.72        64.05 o                         
   1   3  15       2412.14       2323.72        73.64 o                         
   2   3  15        471.43        537.15        59.59 o                         
   3   3  15       2473.97       2414.72        64.02 o                         
   4   3  15         22.31         85.45        44.14 o                         
   5   3  15        505.31        508.08        61.34 o                         
   6   3  15        207.50        188.42        68.23 o                         
  -6   4  15        279.79        403.24        98.65 o                         
  -5   4  15        399.97        421.56        72.65 o                         
  -4   4  15        277.22        175.88        54.19 o                         
  -3   4  15        153.13        154.93        68.15 o                         
  -2   4  15        592.68        573.08        70.21 o                         
  -1   4  15       1938.17       1953.52        68.75 o                         
   0   4  15       1931.86       1973.89        64.25 o                         
   1   4  15          9.16        -28.31        58.12 o                         
   2   4  15       2033.99       1911.63        60.59 o                         
   3   4  15       1754.47       1668.14        52.63 o                         
   4   4  15        276.00        195.37        54.27 o                         
   5   4  15        526.10        500.47        58.61 o                         
   6   4  15        277.91        365.55        88.43 o                         
  -6   5  15        559.48        591.54        92.62 o                         
  -5   5  15        313.21        291.67        79.92 o                         
  -4   5  15       2233.82       2478.78        76.79 o                         
  -3   5  15       1056.98       1132.46        67.18 o                         
  -2   5  15        656.82        654.74        59.47 o                         
  -1   5  15          0.80          4.28        53.64 o                         
   0   5  15        172.22        165.39        54.38 o                         
   1   5  15       2848.05       2955.24        78.94 o                         
   2   5  15        569.39        528.59        61.55 o                         
   3   5  15          0.46        -30.14        59.84 o                         
   4   5  15       2251.41       2329.37        77.75 o                         
   5   5  15        270.64        235.82        62.53 o                         
   6   5  15          0.71        -46.85       125.97 o                         
  -5   6  15       1116.79       1078.82        78.75 o                         
  -4   6  15        770.23        844.29        81.66 o                         
  -3   6  15        113.43        186.20        62.14 o                         
  -2   6  15        594.17        634.52        55.30 o                         
  -1   6  15       3574.60       3574.23        78.53 o                         
   0   6  15        362.91        375.59        56.66 o                         
   1   6  15         42.52         90.99        60.22 o                         
   2   6  15       1699.62       1703.14        59.38 o                         
   3   6  15        599.38        599.83        63.43 o                         
   4   6  15          5.20          5.19        59.68 o                         
   5   6  15        341.87        415.78        79.86 o                         
  -5   7  15         10.69        -59.39        88.92 o                         
  -4   7  15         76.39         69.26        79.25 o                         
  -3   7  15       1100.98       1123.89        82.63 o                         
  -2   7  15       2196.47       2310.61        74.31 o                         
  -1   7  15        270.10        279.31        69.64 o                         
   0   7  15       1427.78       1430.91        69.59 o                         
   1   7  15       2136.45       2089.56        68.45 o                         
   2   7  15          1.20          8.66        55.15 o                         
   3   7  15        110.43        138.60        75.04 o                         
   4   7  15        900.03        970.84        82.22 o                         
   5   7  15         13.89        -55.49        96.98 o                         
  -4   8  15        255.29        270.94        90.86 o                         
  -3   8  15        143.87        130.38        88.23 o                         
  -2   8  15        348.75        382.70        72.45 o                         
  -1   8  15       1032.12       1129.74        81.74 o                         
   0   8  15       1032.31       1062.79        83.55 o                         
   1   8  15         49.56        -21.22        56.25 o                         
   2   8  15        227.16        275.56        59.95 o                         
   3   8  15        105.61        133.45        65.66 o                         
   4   8  15          6.84          9.04        78.84 o                         
  -4   9  15        277.42        373.92        99.37 o                         
  -3   9  15       1814.86       1785.47        84.29 o                         
  -2   9  15        201.07        247.08        89.11 o                         
  -1   9  15         87.41        156.75        86.10 o                         
   0   9  15        396.75        451.20        71.97 o                         
   1   9  15        156.14        126.51        77.67 o                         
   2   9  15         43.68         48.62        65.47 o                         
   3   9  15          4.92        -47.37        78.77 o                         
   4   9  15         29.45         55.93        97.22 o                         
  -3  10  15        102.28        199.35       109.69 o                         
  -2  10  15        580.42        518.28        93.09 o                         
  -1  10  15          3.67        -11.51        78.87 o                         
   0  10  15        151.85        167.57        67.77 o                         
   1  10  15          0.27         16.13        71.01 o                         
   2  10  15        459.06        384.82        74.50 o                         
   3  10  15          2.13         -4.73       100.38 o                         
  -2  11  15        116.04        186.94        90.61 o                         
  -1  11  15        387.81        426.37        99.58 o                         
   0  11  15         35.41         47.31        97.79 o                         
   1  11  15          0.06         26.13        81.41 o                         
  -6   0  16        138.22        200.21       127.67 o                         
  -5   0  16        697.88        734.77       105.41 o                         
  -4   0  16        626.22        596.93       100.40 o                         
  -3   0  16        342.72        233.55        97.38 o                         
  -2   0  16        219.74        188.77        93.14 o                         
  -1   0  16       5585.80       5512.87       162.23 o                         
   0   0  16        797.55        813.95        98.01 o                         
   1   0  16          1.56          1.23        91.57 o                         
   2   0  16       1663.97       1635.19        86.76 o                         
   3   0  16       3091.64       3046.82        85.86 o                         
   4   0  16       2487.44       2630.42       158.04 o                         
   5   0  16        108.08        153.80        75.42 o                         
   6   0  16        166.54        121.95       120.47 o                         
  -6   1  16        247.64        208.99        83.96 o                         
  -5   1  16        215.45        349.43        86.83 o                         
  -4   1  16        784.31        779.16        55.90 o                         
  -3   1  16       2475.26       2580.95        72.39 o                         
  -2   1  16        174.10        205.11        65.82 o                         
  -1   1  16          0.15        -45.91        53.98 o                         
   0   1  16       3047.67       3058.79        67.43 o                         
   1   1  16       7524.24       7811.26        98.75 o                         
   2   1  16       4624.38       4747.94        70.96 o                         
   3   1  16         54.72         55.46        50.55 o                         
   4   1  16        774.41        746.47        51.10 o                         
   5   1  16       1107.50       1057.51        58.40 o                         
   6   1  16        317.83        243.48        81.59 o                         
  -6   2  16        117.59        127.45       106.73 o                         
  -5   2  16         41.32         64.07        64.68 o                         
  -4   2  16         33.24         78.06        61.69 o                         
  -3   2  16        467.75        411.13        61.76 o                         
  -2   2  16        374.59        370.25        55.97 o                         
  -1   2  16       3585.25       3701.72        80.04 o                         
   0   2  16       4110.34       4330.27        73.36 o                         
   1   2  16        146.25        157.52        53.55 o                         
   2   2  16       2614.38       2671.79        74.62 o                         
   3   2  16       4846.62       5045.40        73.51 o                         
   4   2  16        788.65        773.27        52.94 o                         
   5   2  16          2.61         10.43        60.16 o                         
   6   2  16         48.14        -33.24        88.19 o                         
  -6   3  16         14.81        107.80        97.06 o                         
  -5   3  16        124.93         86.27        78.71 o                         
  -4   3  16        635.89        694.00        72.27 o                         
  -3   3  16        360.75        353.44        53.45 o                         
  -2   3  16       2707.72       2842.88        68.69 o                         
  -1   3  16       1286.23       1215.36        60.92 o                         
   0   3  16       1326.57       1391.10        65.13 o                         
   1   3  16       2447.56       2516.33        70.26 o                         
   2   3  16        307.93        285.44        55.43 o                         
   3   3  16        338.51        336.14        61.42 o                         
   4   3  16         60.85         58.51        58.82 o                         
   5   3  16        732.33        687.24        73.30 o                         
   6   3  16        191.25        236.15        88.47 o                         
  -6   4  16        158.62        274.36        98.80 o                         
  -5   4  16        629.97        523.43        75.29 o                         
  -4   4  16        345.55        485.03        70.59 o                         
  -3   4  16        351.79        346.63        58.02 o                         
  -2   4  16       4536.04       4669.61        94.22 o                         
  -1   4  16        242.59        247.57        51.44 o                         
   0   4  16        299.95        287.93        60.86 o                         
   1   4  16        213.36        213.24        66.78 o                         
   2   4  16        485.60        524.92        61.78 o                         
   3   4  16        616.41        600.52        47.91 o                         
   4   4  16        956.07        976.71        71.71 o                         
   5   4  16       1436.34       1520.70        64.04 o                         
  -5   5  16        353.52        372.36        80.04 o                         
  -4   5  16        330.15        325.39        72.04 o                         
  -3   5  16          1.54         22.02        69.12 o                         
  -2   5  16        163.35        179.85        52.81 o                         
  -1   5  16         16.33        -19.35        55.25 o                         
   0   5  16         20.94         23.81        54.10 o                         
   1   5  16        318.77        396.77        68.22 o                         
   2   5  16        210.76        213.65        67.51 o                         
   3   5  16          2.25         -6.96        47.64 o                         
   4   5  16          0.02         43.74        68.78 o                         
   5   5  16         89.75         93.50        66.62 o                         
  -5   6  16        430.63        428.27       110.27 o                         
  -4   6  16        422.46        415.48        89.80 o                         
  -3   6  16        111.63         77.02        86.09 o                         
  -2   6  16         34.64         65.88        69.26 o                         
  -1   6  16          2.03        -35.52        68.82 o                         
   0   6  16       1081.80       1048.96        61.13 o                         
   1   6  16         70.82         39.40        60.88 o                         
   2   6  16        112.38        159.38        51.63 o                         
   3   6  16        383.39        387.24        66.09 o                         
   4   6  16         87.14         58.85        61.62 o                         
   5   6  16          7.33        -57.86        81.92 o                         
  -5   7  16        493.83        407.69        94.06 o                         
  -4   7  16        234.75        223.84        80.47 o                         
  -3   7  16        306.51        288.78        88.61 o                         
  -2   7  16        153.46        206.48        64.43 o                         
  -1   7  16        275.84        304.61        66.76 o                         
   0   7  16         19.44         61.14        61.57 o                         
   1   7  16         23.38         23.72        61.50 o                         
   2   7  16         49.26         85.72        68.76 o                         
   3   7  16          9.49        -29.50        69.61 o                         
   4   7  16          3.38         -6.82        71.14 o                         
  -4   8  16        174.48        186.15        98.04 o                         
  -3   8  16        243.28        193.59        80.92 o                         
  -2   8  16         59.54         71.58        71.29 o                         
  -1   8  16        145.49        179.30        86.34 o                         
   0   8  16        810.41        837.36        80.94 o                         
   1   8  16         13.80         89.70        64.32 o                         
   2   8  16         18.52          7.97        64.98 o                         
   3   8  16        870.66        763.08        66.43 o                         
   4   8  16         63.83         33.80        96.35 o                         
  -3   9  16        104.46         90.54        87.31 o                         
  -2   9  16        227.56        231.49        74.52 o                         
  -1   9  16         54.68         87.56        71.32 o                         
   0   9  16        203.40        147.34        78.85 o                         
   1   9  16        483.67        528.51        80.36 o                         
   2   9  16        300.76        252.00        63.34 o                         
   3   9  16        199.46        249.79       108.16 o                         
  -2  10  16        338.44        312.85       111.01 o                         
  -1  10  16        225.72        214.63        81.58 o                         
   0  10  16        660.54        538.94        71.11 o                         
   1  10  16         88.14         55.53        63.84 o                         
   2  10  16        413.74        501.45        79.55 o                         
   0  11  16        209.04        226.69       222.96 o                         
  -6   1  17        155.71        228.04        99.21 o                         
  -5   1  17        721.54        805.38        82.03 o                         
  -4   1  17         76.15        137.28        67.97 o                         
  -3   1  17        524.49        648.07        63.59 o                         
  -2   1  17        277.47        317.94        67.28 o                         
  -1   1  17       1122.26       1118.62        64.54 o                         
   0   1  17          2.12          7.29        53.38 o                         
   1   1  17         90.64        116.70        46.53 o                         
   2   1  17        262.18        249.70        51.85 o                         
   3   1  17       1091.32       1018.14        57.18 o                         
   4   1  17        197.61        189.39        59.27 o                         
   5   1  17         57.79         54.97        57.42 o                         
   6   1  17        733.36        662.10        81.07 o                         
  -6   2  17         14.20        137.04       110.56 o                         
  -5   2  17         38.87        -47.85        79.15 o                         
  -4   2  17       1081.84       1243.77        69.96 o                         
  -3   2  17        401.26        367.55        57.84 o                         
  -2   2  17        147.79        121.79        55.73 o                         
  -1   2  17       1183.35       1264.22        65.67 o                         
   0   2  17          7.20         72.89        53.51 o                         
   1   2  17          0.26        -23.84        58.67 o                         
   2   2  17         37.40         40.77        54.18 o                         
   3   2  17        130.96        163.86        55.67 o                         
   4   2  17        358.28        400.29        59.95 o                         
   5   2  17        582.87        587.34        73.40 o                         
  -5   3  17          6.38        -41.69        79.83 o                         
  -4   3  17         15.52         78.80        76.05 o                         
  -3   3  17        120.48        131.83        53.40 o                         
  -2   3  17         79.88        112.71        60.86 o                         
  -1   3  17        197.09        129.04        51.29 o                         
   0   3  17         20.66         -8.42        54.24 o                         
   1   3  17       2523.45       2528.79        71.60 o                         
   2   3  17        200.63        233.54        60.61 o                         
   3   3  17        249.89        216.67        61.57 o                         
   4   3  17       1304.93       1292.31        74.61 o                         
   5   3  17        317.85        244.45        59.95 o                         
  -5   4  17        258.93        430.96        81.04 o                         
  -4   4  17        219.75        247.36        72.18 o                         
  -3   4  17        268.92        265.12        69.50 o                         
  -2   4  17        647.72        647.56        71.70 o                         
  -1   4  17       1114.51       1097.89        75.06 o                         
   0   4  17       2036.46       1988.86        70.49 o                         
   1   4  17        468.78        548.02        69.57 o                         
   2   4  17        941.27        862.99        56.11 o                         
   3   4  17       1709.72       1764.04        79.93 o                         
   4   4  17        885.47        852.13        68.27 o                         
   5   4  17          8.41         17.74        55.41 o                         
  -5   5  17        822.81        850.32       111.96 o                         
  -4   5  17        103.38        133.22        87.60 o                         
  -3   5  17        826.39       1001.66        79.85 o                         
  -2   5  17        691.03        628.81        74.37 o                         
  -1   5  17         15.75         31.32        60.89 o                         
   0   5  17        895.31        869.26        65.34 o                         
   1   5  17        754.60        742.07        64.61 o                         
   2   5  17       1827.67       1861.47        71.14 o                         
   3   5  17        255.56        228.94        64.88 o                         
   4   5  17        202.78        170.82        77.53 o                         
   5   5  17       1278.32       1157.73        70.24 o                         
  -5   6  17         77.17        103.43        91.04 o                         
  -4   6  17        305.71        252.87        81.20 o                         
  -3   6  17        276.37        242.77        88.57 o                         
  -2   6  17         11.65         45.39        69.30 o                         
  -1   6  17         81.85        119.63        57.96 o                         
   0   6  17        739.31        825.30        72.39 o                         
   1   6  17        550.62        594.03        69.95 o                         
   2   6  17        265.93        306.00        64.65 o                         
   3   6  17       1875.93       1734.48        62.77 o                         
   4   6  17        688.13        615.07        62.02 o                         
  -4   7  17        126.70        154.18       106.56 o                         
  -3   7  17         89.30         62.16        79.30 o                         
  -2   7  17        496.57        557.03        89.09 o                         
  -1   7  17        740.32        815.04        74.21 o                         
   0   7  17        313.39        271.39        71.84 o                         
   1   7  17        865.23        931.21        80.18 o                         
   2   7  17        914.16        949.74        68.87 o                         
   3   7  17         43.90         30.17        65.52 o                         
   4   7  17        366.33        410.63        73.23 o                         
  -3   8  17        584.81        524.54        77.95 o                         
  -2   8  17         24.93        105.47        67.38 o                         
  -1   8  17        329.00        306.73        73.18 o                         
   0   8  17        598.12        466.27        74.75 o                         
   1   8  17        425.32        345.97        73.22 o                         
   2   8  17        178.87        272.82        78.22 o                         
   3   8  17        388.05        370.09        70.24 o                         
  -3   9  17        120.05         69.01        84.64 o                         
  -2   9  17        397.06        423.16       101.93 o                         
  -1   9  17        147.86        185.29        74.03 o                         
   0   9  17         67.31        -30.11        79.46 o                         
   1   9  17         54.92         32.09        79.48 o                         
   2   9  17         25.62        -23.56        67.96 o                         
   3   9  17        279.49        296.29       128.72 o                         
  -1  10  17         21.26         25.38        90.38 o                         
   0  10  17        647.28        650.84        79.91 o                         
   1  10  17         15.57         60.50        77.36 o                         
  -5   0  18       1081.14       1162.16       201.20 o                         
  -4   0  18        639.07        664.24       104.05 o                         
  -3   0  18       1064.52       1097.06        77.23 o                         
  -2   0  18        260.47        221.34        95.48 o                         
  -1   0  18        367.98        284.60        96.00 o                         
   0   0  18       3378.43       3587.61       199.13 o                         
   1   0  18       2977.15       3081.64       158.19 o                         
   2   0  18        517.93        563.12        79.54 o                         
   3   0  18        265.32        344.74       107.75 o                         
   4   0  18       1433.62       1271.66        92.20 o                         
   5   0  18        304.46        373.14       103.27 o                         
  -5   1  18        461.75        450.15        70.69 o                         
  -4   1  18         25.47         61.97        69.09 o                         
  -3   1  18        819.50        781.98        74.88 o                         
  -2   1  18       2417.34       2594.89        77.36 o                         
  -1   1  18       2019.78       1973.87        70.06 o                         
   0   1  18        167.22        224.52        60.59 o                         
   1   1  18        411.32        466.10        61.20 o                         
   2   1  18       1899.87       1958.46        69.28 o                         
   3   1  18        115.06        210.69        67.66 o                         
   4   1  18        133.11         74.82        60.90 o                         
   5   1  18        240.20        220.92        67.31 o                         
  -5   2  18        103.32        112.86        80.80 o                         
  -4   2  18        425.17        547.31        88.06 o                         
  -3   2  18       1945.40       1919.11        73.38 o                         
  -2   2  18         58.43         12.66        52.53 o                         
  -1   2  18        284.55        276.78        56.80 o                         
   0   2  18       3786.12       3796.17        73.07 o                         
   1   2  18       1852.73       1812.96        64.04 o                         
   2   2  18          6.49         -2.93        54.27 o                         
   3   2  18        406.35        388.50        75.82 o                         
   4   2  18        164.19        233.59        60.73 o                         
   5   2  18         15.26         78.76        58.28 o                         
  -5   3  18        136.24        141.04        92.90 o                         
  -4   3  18         73.38        170.58        71.17 o                         
  -3   3  18       1220.09       1192.68        76.42 o                         
  -2   3  18        810.97        849.65        65.48 o                         
  -1   3  18       1264.18       1374.31        58.21 o                         
   0   3  18         20.20         -6.54        59.97 o                         
   1   3  18         69.26         84.91        60.68 o                         
   2   3  18        277.17        326.76        62.52 o                         
   3   3  18        752.24        843.69        77.62 o                         
   4   3  18        114.81        207.28        70.92 o                         
   5   3  18         62.18        123.53        87.21 o                         
  -5   4  18         71.36        201.26        97.82 o                         
  -4   4  18       1321.98       1390.43        85.69 o                         
  -3   4  18         42.80         49.65        70.08 o                         
  -2   4  18        125.48         99.32        75.02 o                         
  -1   4  18       1507.17       1480.16        64.59 o                         
   0   4  18        180.11        239.56        56.62 o                         
   1   4  18        529.81        510.50        63.81 o                         
   2   4  18        153.84        135.52        68.28 o                         
   3   4  18        549.63        546.06        59.00 o                         
   4   4  18        764.92        744.12        62.00 o                         
   5   4  18         13.82        -16.81        72.58 o                         
  -4   5  18         17.99         10.74        80.16 o                         
  -3   5  18        356.59        378.85        79.06 o                         
  -2   5  18        126.54        107.00        70.47 o                         
  -1   5  18        181.45        200.48        75.06 o                         
   0   5  18          1.14          3.83        56.68 o                         
   1   5  18        111.40        136.30        69.26 o                         
   2   5  18         17.91          8.25        68.78 o                         
   3   5  18        254.09        231.75        71.05 o                         
   4   5  18        135.95         70.28        57.15 o                         
  -4   6  18         43.36         39.54        93.97 o                         
  -3   6  18         13.76         29.91        77.67 o                         
  -2   6  18        176.36        233.26        77.20 o                         
  -1   6  18        225.40        215.22        71.01 o                         
   0   6  18        201.10        271.92        70.46 o                         
   1   6  18         88.38        123.56        65.51 o                         
   2   6  18         35.24         17.40        61.95 o                         
   3   6  18          0.04        -17.96        71.21 o                         
   4   6  18        310.05        288.67        89.23 o                         
  -4   7  18          3.53        -51.12       157.18 o                         
  -3   7  18        485.34        519.42        83.69 o                         
  -2   7  18        120.84        122.99        78.96 o                         
  -1   7  18        300.32        328.62        79.24 o                         
   0   7  18        502.32        429.14        74.03 o                         
   1   7  18         48.83         99.56        78.14 o                         
   2   7  18          1.93         25.00        70.57 o                         
   3   7  18        258.14        224.70        64.04 o                         
   4   7  18          0.75        134.29       155.07 o                         
  -3   8  18         21.73         83.48        97.92 o                         
  -2   8  18         71.25        114.95        90.30 o                         
  -1   8  18        290.58        351.72        81.45 o                         
   0   8  18        641.22        523.53        83.05 o                         
   1   8  18         83.74         83.93        63.23 o                         
   2   8  18        176.41        180.41        73.65 o                         
   3   8  18        305.52        282.23        90.38 o                         
  -2   9  18         48.22          0.68        91.03 o                         
  -1   9  18        272.35        283.47        99.67 o                         
   0   9  18        102.82         36.04        95.73 o                         
   1   9  18        890.23        857.78        76.32 o                         
   2   9  18        627.47        584.94        92.35 o                         
  -5   1  19        807.91        862.15       101.27 o                         
  -4   1  19         35.10        143.13        77.19 o                         
  -3   1  19        864.21       1022.74        79.63 o                         
  -2   1  19        462.73        424.56        58.13 o                         
  -1   1  19         31.95         50.14        60.69 o                         
   0   1  19        558.06        597.29        66.69 o                         
   1   1  19        251.59        299.83        66.77 o                         
   2   1  19          5.42        -22.20        66.27 o                         
   3   1  19          4.66         -3.15        67.64 o                         
   4   1  19       1726.60       1654.22        78.27 o                         
   5   1  19        246.93        236.38        63.62 o                         
  -5   2  19         18.62         57.07        90.34 o                         
  -4   2  19          9.76         28.23        77.91 o                         
  -3   2  19        275.68        401.51        71.59 o                         
  -2   2  19         40.99        132.89        74.38 o                         
  -1   2  19          2.68         19.10        55.13 o                         
   0   2  19        139.01        111.15        55.98 o                         
   1   2  19        198.49        172.18        61.25 o                         
   2   2  19        108.80        164.62        74.69 o                         
   3   2  19          7.42         23.86        84.72 o                         
   4   2  19       1728.48       1642.79        77.88 o                         
   5   2  19        164.10        185.56        89.37 o                         
  -5   3  19          0.26         32.79       127.67 o                         
  -4   3  19        136.42        130.99        79.54 o                         
  -3   3  19         41.19         27.22        71.34 o                         
  -2   3  19       1477.02       1590.34        76.21 o                         
  -1   3  19       1367.38       1465.46        66.33 o                         
   0   3  19          2.37         16.94        55.18 o                         
   1   3  19        168.46        148.95        65.79 o                         
   2   3  19       1888.14       1903.00       115.36 o                         
   3   3  19        489.19        506.03        78.99 o                         
   4   3  19          0.12         72.09        71.69 o                         
  -4   4  19          7.36        -43.33        72.99 o                         
  -3   4  19        236.80        329.52        77.61 o                         
  -2   4  19        165.98        104.06        86.44 o                         
  -1   4  19         42.26         91.23        75.02 o                         
   0   4  19       2507.28       2649.06        94.61 o                         
   1   4  19        611.62        603.01        71.72 o                         
   2   4  19         22.05         51.83        68.85 o                         
   3   4  19        687.61        610.63        68.19 o                         
   4   4  19        676.53        628.48        69.64 o                         
  -4   5  19         34.52         96.68        88.74 o                         
  -3   5  19        490.09        523.44        90.30 o                         
  -2   5  19        174.55        134.78        72.14 o                         
  -1   5  19        422.83        462.41        71.70 o                         
   0   5  19        109.22        173.95        76.05 o                         
   1   5  19        256.23        411.46        77.12 o                         
   2   5  19       1700.35       1694.10        93.50 o                         
   3   5  19        825.20        684.24        62.68 o                         
   4   5  19         95.74        161.36        87.72 o                         
  -4   6  19        340.10        402.65        92.01 o                         
  -3   6  19        205.36         66.33        82.04 o                         
  -2   6  19        177.42        144.51        67.98 o                         
  -1   6  19        571.81        536.21        75.66 o                         
   0   6  19       1472.87       1474.82        78.51 o                         
   1   6  19       1564.93       1542.77        86.64 o                         
   2   6  19         28.00         -6.11        78.15 o                         
   3   6  19        856.66        782.87        71.03 o                         
  -3   7  19         53.70         97.52       109.88 o                         
  -2   7  19        428.40        448.08        83.31 o                         
  -1   7  19        283.90        322.10        68.60 o                         
   0   7  19        278.03        312.49        81.22 o                         
   1   7  19       1858.19       1840.03        88.51 o                         
   2   7  19        667.98        603.47        71.48 o                         
   3   7  19       1075.41       1056.12        94.21 o                         
  -2   8  19          8.90         29.83        90.17 o                         
  -1   8  19        258.92        351.95        82.15 o                         
   0   8  19        343.90        464.59        82.97 o                         
   1   8  19        591.14        571.67        87.21 o                         
   2   8  19        132.78        168.81        83.04 o                         
   0   9  19        419.73        354.33       115.16 o                         
  -4   0  20        872.80        854.48       133.68 o                         
  -3   0  20        135.65        171.67        86.56 o                         
  -2   0  20       2157.85       2444.02       133.18 o                         
  -1   0  20          4.87       -140.69       202.37 o                         
   0   0  20         30.66         37.18        95.56 o                         
   1   0  20       1498.56       1796.06       144.17 o                         
   2   0  20          7.11        -27.31        97.25 o                         
   3   0  20        554.26        531.35       123.50 o                         
   4   0  20        212.03        300.00        89.84 o                         
  -4   1  20        445.15        416.02        75.02 o                         
  -3   1  20         46.54         33.86        76.66 o                         
  -2   1  20        267.19        287.58        69.02 o                         
  -1   1  20        614.23        707.70        72.01 o                         
   0   1  20        627.94        708.74        71.09 o                         
   1   1  20         16.78        -66.55        75.19 o                         
   2   1  20        679.03        676.65        72.59 o                         
   3   1  20        352.59        377.75        71.79 o                         
   4   1  20         16.25        -10.96        73.24 o                         
  -4   2  20         11.38         97.52        80.81 o                         
  -3   2  20        326.65        282.58        73.51 o                         
  -2   2  20       1280.98       1353.31        82.51 o                         
  -1   2  20        631.20        747.81        85.86 o                         
   0   2  20        487.45        440.20        77.11 o                         
   1   2  20        359.44        461.88        64.80 o                         
   2   2  20        151.67        192.38        60.63 o                         
   3   2  20        197.39        217.27        66.57 o                         
   4   2  20        725.21        667.13        71.69 o                         
  -4   3  20        240.71        349.96       108.03 o                         
  -3   3  20        109.09         73.73        67.71 o                         
  -2   3  20        222.56        245.61        70.99 o                         
  -1   3  20         44.46          3.35        60.71 o                         
   0   3  20        174.13        268.49        68.85 o                         
   1   3  20        108.20        131.45        84.73 o                         
   2   3  20          1.17        -30.41        86.29 o                         
   3   3  20        352.50        391.46        80.89 o                         
   4   3  20         11.38         12.23        75.94 o                         
  -4   4  20        139.09        111.11        98.54 o                         
  -3   4  20       1121.36       1038.85        84.84 o                         
  -2   4  20        198.98        222.02        79.13 o                         
  -1   4  20          1.25        -23.57        77.32 o                         
   0   4  20         41.38         23.61        70.47 o                         
   1   4  20        325.52        296.41        72.26 o                         
   2   4  20        498.43        526.18        74.23 o                         
   3   4  20          3.02         -1.01        71.41 o                         
   4   4  20         54.57        -37.78        83.19 o                         
  -3   5  20        204.06        112.80        75.98 o                         
  -2   5  20          7.74         -3.74        72.14 o                         
  -1   5  20         69.49         94.95        71.51 o                         
   0   5  20         16.47         13.61        77.51 o                         
   1   5  20        238.09        238.98        78.86 o                         
   2   5  20          1.11        -52.16        78.94 o                         
   3   5  20          0.46          3.02        79.56 o                         
  -3   6  20        112.27        124.16        83.14 o                         
  -2   6  20        115.35         57.45        64.56 o                         
  -1   6  20        252.14        283.96        81.05 o                         
   0   6  20         10.78        -27.91        88.59 o                         
   1   6  20          6.86        -15.01        72.46 o                         
   2   6  20         85.40         88.29        89.87 o                         
   3   6  20        153.93        215.19        90.26 o                         
  -2   7  20        511.39        476.25        85.96 o                         
  -1   7  20         11.01        -62.06        88.07 o                         
   0   7  20         13.81         88.56        74.74 o                         
   1   7  20         84.45          8.61        88.26 o                         
   2   7  20         47.30         36.77        98.16 o                         
   0   8  20        368.84        380.72        93.14 o                         
  -4   1  21         21.36        -35.95        82.99 o                         
  -3   1  21         71.36        100.15        71.20 o                         
  -2   1  21        162.04        215.31        65.84 o                         
  -1   1  21         82.20        135.95        76.59 o                         
   0   1  21          0.16         38.45        75.25 o                         
   1   1  21        149.99        262.30        75.78 o                         
   2   1  21        183.57        211.65        71.35 o                         
   3   1  21        527.19        501.97        82.37 o                         
   4   1  21        345.25        305.59       106.91 o                         
  -4   2  21        350.41        554.55       155.39 o                         
  -3   2  21        322.51        276.34       106.81 o                         
  -2   2  21        350.62        482.39        87.88 o                         
  -1   2  21        206.21        269.36        65.26 o                         
   0   2  21          7.10          4.25        75.46 o                         
   1   2  21         43.02        126.21        69.66 o                         
   2   2  21        990.05       1054.23        91.54 o                         
   3   2  21        149.35        142.44        68.20 o                         
   4   2  21          1.75          9.42       155.85 o                         
  -3   3  21         42.61        126.50        84.16 o                         
  -2   3  21        306.80        297.09        73.82 o                         
  -1   3  21        158.85        266.85        70.62 o                         
   0   3  21        934.87       1119.10        81.32 o                         
   1   3  21         38.93         21.66        70.57 o                         
   2   3  21         11.96        -17.66        77.97 o                         
   3   3  21       1083.86        976.62        90.78 o                         
  -3   4  21        270.35        370.11        89.49 o                         
  -2   4  21        692.20        790.65        92.31 o                         
  -1   4  21        513.86        498.54        74.44 o                         
   0   4  21        194.81        197.43        78.81 o                         
   1   4  21       2164.47       2135.61        83.11 o                         
   2   4  21        762.62        612.40        76.30 o                         
   3   4  21          6.67        143.15        96.19 o                         
  -3   5  21          4.13         -5.14       156.63 o                         
  -2   5  21        145.11        167.27        80.40 o                         
  -1   5  21       1579.38       1738.53        80.97 o                         
   0   5  21        358.25        358.12        81.51 o                         
   1   5  21         90.96         74.16        73.78 o                         
   2   5  21        346.21        374.38       106.33 o                         
  -2   6  21        663.62        719.73        93.15 o                         
  -1   6  21         97.04        197.82        82.53 o                         
   0   6  21        223.64        245.34        86.91 o                         
   1   6  21        853.71        919.69       112.63 o                         
   2   6  21        308.71        335.35       112.78 o                         
   0   7  21        779.51        828.75       103.63 o                         
  -3   0  22        227.21        273.01       124.40 o                         
  -2   0  22         83.26        157.47       100.25 o                         
  -1   0  22        345.45        266.73       103.16 o                         
   0   0  22        477.07        605.87       124.77 o                         
   1   0  22        615.72        617.91       133.86 o                         
   2   0  22        791.52        709.12       109.86 o                         
   3   0  22         68.32         78.42       139.74 o                         
  -3   1  22        108.89         75.32        76.96 o                         
  -2   1  22         60.89        141.05        78.34 o                         
  -1   1  22       1111.82       1216.04       112.37 o                         
   0   1  22        330.91        375.24        71.97 o                         
   1   1  22         25.65         78.29        77.08 o                         
   2   1  22        611.62        660.09        91.44 o                         
   3   1  22        565.46        653.68       110.66 o                         
  -3   2  22          0.80        140.87       107.77 o                         
  -2   2  22        631.63        665.94        75.89 o                         
  -1   2  22         34.69         -9.83        79.11 o                         
   0   2  22        171.57        116.78        72.41 o                         
   1   2  22       1334.15       1221.84        72.54 o                         
   2   2  22        474.28        489.22        83.33 o                         
   3   2  22         90.00          1.04        89.95 o                         
  -3   3  22          0.34         30.30        97.35 o                         
  -2   3  22        124.37        216.11        86.12 o                         
  -1   3  22          1.22        -72.12        72.12 o                         
   0   3  22         21.76        -46.72        80.63 o                         
   1   3  22         78.14         99.03        72.79 o                         
   2   3  22          6.44         26.17        88.71 o                         
  -2   4  22         19.46         20.27        96.91 o                         
  -1   4  22        180.01        193.87        77.83 o                         
   0   4  22        164.33        288.89        72.78 o                         
   1   4  22         59.87         22.82        85.92 o                         
   2   4  22        103.75         65.91        83.23 o                         
  -1   5  22         32.55         56.15        97.74 o                         
   0   5  22          5.52        -35.08        89.38 o                         
   1   5  22          0.04         59.68        82.22 o                         
  -2   1  23        443.42        490.32       109.61 o                         
  -1   1  23          8.09        -88.54        93.15 o                         
   0   1  23         52.85         83.73        74.08 o                         
   1   1  23        146.93         74.74        87.44 o                         
   2   1  23         91.54         91.36        77.72 o                         
  -2   2  23         79.62         98.18        89.23 o                         
  -1   2  23         16.00        -81.22        81.22 o                         
   0   2  23        321.04        411.03        95.24 o                         
   1   2  23          4.55         10.92        96.47 o                         
   2   2  23        172.84         93.63       100.21 o                         
  -1   3  23        407.01        498.39        91.10 o                         
   0   3  23        318.06        519.39        89.31 o                         
   1   3  23        706.95        777.33        93.36 o                         
   0   4  23          0.17         53.84        97.90 o                         
                                                                                
